# Supplementary material for: Transcriptomics Reveals Fast Changes in Salicylate and Jasmonate Signaling Pathways in Shoots of Carbonate-Tolerant Arabidopsis thaliana under Bicarbonate Exposure
Source: Int J Mol Sci. 2021 Jan 27;22(3):1226. doi: 10.3390/ijms22031226 (PMC7865540; doi:10.3390/ijms22031226)
Supplement: Supplementary file 1 [file ijms-22-01226-s001.zip]

Archive with 16 entries (15 files):
- Supplementary_Figures.pdf
- S14.xlsx
- S1.xlsx
- S2.xlsx
- S3.xlsx
- S4.xlsx
- S5.xlsx
- S6.xlsx
- S7.xlsx
- S8.xlsx
- S9.xlsx
- S10.xlsx
- S11.xlsx
- S12.xlsx
- S13.xlsx
- Dataset S1 - 14/
