# Supplementary material for: Transcriptomics Reveals Fast Changes in Salicylate and Jasmonate Signaling Pathways in Shoots of Carbonate-Tolerant Arabidopsis thaliana under Bicarbonate Exposure
Source: Int J Mol Sci. 2021 Jan 27;22(3):1226. doi: 10.3390/ijms22031226 (PMC7865540; doi:10.3390/ijms22031226)
Supplement: Supplementary file 1 [file ijms-22-01226-s001.zip › S14.xlsx]

## Sheet: Hoja1
Dataset S14 GO and KEEG pathway terms of exclusive genes involved in bic response at 3 h in T6(c-) deme. DGEs filtered (LFC> |1| & adj p-value < 0.05).
GO term	Ontology	Description	Number in input list	Number in BG/Ref	p-value	FDR
GO:0009055	Molecular funtion	electron carrier activity	7	294	5.4e-05	0.006
GO:0012505	Cellular component	endomembrane system	24	3416	0.0002	0.01
GO:0005773	Cellular component	vacuole	6	383	0.0016	0.04
#term ID	term description	observed gene count	background gene count	strength	false discovery rate	matching proteins in your network (IDs)	matching proteins in your network (labels)
GO:0017001	antibiotic catabolic process	5	94	1.07	0.0476	3702.AT3G21770.1,3702.AT4G08770.1,3702.AT4G08780.1,3702.AT5G24530.1,3702.AT5G51890.1	AT3G21770,Prx37,AT4G08780,DMR6,AT5G51890
GO:0050801	ion homeostasis	7	265	0.77	0.0476	3702.AT1G44800.1,3702.AT1G80830.1,3702.AT2G39510.1,3702.AT2G41240.1,3702.AT3G56980.1,3702.AT5G52740.1,3702.AT5G67330.1	SIAR1,NRAMP1,UMAMIT14,BHLH100,bHLH39,AT5G52740,NRAMP4
GO:0051187	cofactor catabolic process	5	115	0.99	0.0476	3702.AT3G21770.1,3702.AT4G08770.1,3702.AT4G08780.1,3702.AT5G26220.1,3702.AT5G51890.1	AT3G21770,Prx37,AT4G08780,AT5G26220,AT5G51890
GO:0055072	iron ion homeostasis	4	54	1.22	0.0476	3702.AT1G80830.1,3702.AT2G41240.1,3702.AT3G56980.1,3702.AT5G67330.1	NRAMP1,BHLH100,bHLH39,NRAMP4
GO:0055076	transition metal ion homeostasis	5	124	0.95	0.0476	3702.AT1G80830.1,3702.AT2G41240.1,3702.AT3G56980.1,3702.AT5G52740.1,3702.AT5G67330.1	NRAMP1,BHLH100,bHLH39,AT5G52740,NRAMP4
