# Supplementary material for: Transcriptomics Reveals Fast Changes in Salicylate and Jasmonate Signaling Pathways in Shoots of Carbonate-Tolerant Arabidopsis thaliana under Bicarbonate Exposure
Source: Int J Mol Sci. 2021 Jan 27;22(3):1226. doi: 10.3390/ijms22031226 (PMC7865540; doi:10.3390/ijms22031226)
Supplement: Supplementary file 1 [file ijms-22-01226-s001.zip › S1.xlsx]

## Sheet: Fig. S1 Dose-effect curve
	Stadistical descriptors , ANOVA and Tukey test from dose-effect curve experiment from Figure S1
	Phenotype	Week number	Source	N	F value	Prob > F							Phenotype	Week number	Fuente	N	F value	Prob > F
	Rosette diameter(mm)	0	Treatment (mM bicarbonate)	9	0	1							Root lenght (mm)	0	Treatment (mM bicarbonate)	9	0	1
	Rosette diameter(mm)	1	Treatment (mM bicarbonate)	9	90.8759	<.0001							Root lenght (mm)	1	Treatment (mM bicarbonate)	9	155.574	<.0001
	Rosette diameter(mm)	2	Treatment (mM bicarbonate)	9	94.3308	<.0001							Root lenght (mm)	2	Treatment (mM bicarbonate)	9	157.994	<.0001
	Rosette diameter(mm)	3	Treatment (mM bicarbonate)	9	96.2238	<.0001							Root lenght (mm)	3	Treatment (mM bicarbonate)	9	159.719	<.0001
	Rosette diameter(mm)	4	Treatment (mM bicarbonate)	9	96.6982	<.0001							Root lenght (mm)	4	Treatment (mM bicarbonate)	9	160.94	<.0001
	Rosette diameter(mm)	5	Treatment (mM bicarbonate)	9	300.88	<.0001							Root lenght (mm)	5	Treatment (mM bicarbonate)	9	161.798	<.0001
	Phenotype	Week number	Effect	Level	Mean square root	Standart erro	Letter A	Letter B	Letter C				Phenotype	Week number	Effect	Level	Mean square root	Standart erro	Letter A	Letter B	Letter C	Letter D
	Rosette diameter (mm)	0	Treatment (mM bicarbonate)	0	24.1127	0.286132	A						Root lenght (mm)	0	Treatment (mM bicarbonate)	0	26.122	0.286132	A
	Rosette diameter (mm)	0	Treatment (mM bicarbonate)	5	24.1127	0.286132	A						Root lenght (mm)	0	Treatment (mM bicarbonate)	5	26.122	0.286132	A
	Rosette diameter (mm)	0	Treatment (mM bicarbonate)	10	24.1127	0.247797	A						Root lenght (mm)	0	Treatment (mM bicarbonate)	10	26.122	0.247797	A
	Rosette diameter (mm)	0	Treatment (mM bicarbonate)	20	24.1127	0.247797	A						Root lenght (mm)	0	Treatment (mM bicarbonate)	20	26.122	0.247797	A
	Rosette diameter (mm)	1	Treatment (mM bicarbonate)	0	47.766	1.0758	A						Root lenght (mm)	1	Treatment (mM bicarbonate)	0	69.9267	1.27796	A
	Rosette diameter (mm)	1	Treatment (mM bicarbonate)	5	50.4511	1.0758	A						Root lenght (mm)	1	Treatment (mM bicarbonate)	5	59.4779	1.27796		B
	Rosette diameter (mm)	1	Treatment (mM bicarbonate)	10	42.9644	0.931671		B					Root lenght (mm)	1	Treatment (mM bicarbonate)	10	52.445	1.10674			C
	Rosette diameter (mm)	1	Treatment (mM bicarbonate)	20	29.4519	0.931671			C				Root lenght (mm)	1	Treatment (mM bicarbonate)	20	34.9633	1.10674				D
	Rosette diameter (mm)	2	Treatment (mM bicarbonate)	0	68.7831	1.52052	A						Root lenght (mm)	2	Treatment (mM bicarbonate)	0	83.912	1.52176	A
	Rosette diameter (mm)	2	Treatment (mM bicarbonate)	5	72.6496	1.52052	A						Root lenght (mm)	2	Treatment (mM bicarbonate)	5	71.3735	1.52176		B
	Rosette diameter (mm)	2	Treatment (mM bicarbonate)	10	61.8687	1.31681		B					Root lenght (mm)	2	Treatment (mM bicarbonate)	10	62.934	1.31788			C
	Rosette diameter (mm)	2	Treatment (mM bicarbonate)	20	42.4107	1.31681			C				Root lenght (mm)	2	Treatment (mM bicarbonate)	20	41.956	1.31788				D
	Rosette diameter (mm)	3	Treatment (mM bicarbonate)	0	103.175	2.25823	A						Root lenght (mm)	3	Treatment (mM bicarbonate)	0	100.694	1.81622	A
	Rosette diameter (mm)	3	Treatment (mM bicarbonate)	5	108.974	2.25823	A						Root lenght (mm)	3	Treatment (mM bicarbonate)	5	85.6481	1.81622		B
	Rosette diameter (mm)	3	Treatment (mM bicarbonate)	10	92.803	1.95569		B					Root lenght (mm)	3	Treatment (mM bicarbonate)	10	75.5208	1.57289			C
	Rosette diameter (mm)	3	Treatment (mM bicarbonate)	20	63.6161	1.95569			C				Root lenght (mm)	3	Treatment (mM bicarbonate)	20	50.3472	1.57289				D
	Rosette diameter (mm)	4	Treatment (mM bicarbonate)	0	123.81	2.70322	A						Root lenght (mm)	4	Treatment (mM bicarbonate)	0	120.833	2.17118	A
	Rosette diameter (mm)	4	Treatment (mM bicarbonate)	5	130.769	2.70322	A						Root lenght (mm)	4	Treatment (mM bicarbonate)	5	102.778	2.17118		B
	Rosette diameter (mm)	4	Treatment (mM bicarbonate)	10	111.364	2.34106		B					Root lenght (mm)	4	Treatment (mM bicarbonate)	10	90.625	1.8803			C
	Rosette diameter (mm)	4	Treatment (mM bicarbonate)	20	76.3393	2.34106			C				Root lenght (mm)	4	Treatment (mM bicarbonate)	20	60.4167	1.8803				D
	Rosette diameter (mm)	5	Treatment (mM bicarbonate)	0	173.111	2.6879	A						Root lenght (mm)	5	Treatment (mM bicarbonate)	0	145	2.5985	A
	Rosette diameter (mm)	5	Treatment (mM bicarbonate)	5	170	2.6879	A						Root lenght (mm)	5	Treatment (mM bicarbonate)	5	123.333	2.5985		B
	Rosette diameter (mm)	5	Treatment (mM bicarbonate)	10	122.5	2.32779		B					Root lenght (mm)	5	Treatment (mM bicarbonate)	10	108.75	2.25037			C
	Rosette diameter (mm)	5	Treatment (mM bicarbonate)	20	82.5	2.32779			C				Root lenght (mm)	5	Treatment (mM bicarbonate)	20	72.5	2.25037				D

## Sheet: Fig.1-D-Germination
Stadistical descriptors , ANOVA and Tukey test from germination Figure 1D
		Deme	Treatment	Mean	Standart deviation	N	F value	Prob > F	Letter A	Letter B
	Germination	A1(c+)	pH 5.9	51.9333	2.94769	45	21.0294	0.0001		B
	Germination	A1(c+)	pH 8.3	74.666	8.6924	45			A
	Germination	A1(c+)	bic 8.3	65.3333	2.98142	45			A
	Germination	Col-0	pH 5.9	97.7778	3.849	45	0.4396	0.6562	A
	Germination	Col-0	pH 8.3	96	3.65148	45			A
	Germination	Col-0	bic 8.3	94.6667	5.57773	45			A
	Germination	T6(c-)	pH 5.9	80	9.42809	45	16	0.0004	A
	Germination	T6(c-)	pH 8.3	64	7.60117	45				B
	Germination	T6(c-)	bic 8.3	53.3333	4.71405	45				B

## Sheet: Fig.1-E-Rosette diameter
Stadistical descriptors , ANOVA and Tukey test from rosette diameter. Figure 1E
		Phenotype	Deme	Treatment	Mean	Standart deviation	N	F value	Prob > F	Letter A	Letter B	Letter C
		Rosette diameter (mm)	A1(c+)	pH 5.9	84.25	13.4173	12	11.3203	0.0002	A
		Rosette diameter (mm)	A1(c+)	pH 8.3	65	11.4177	12	25.9255	<.0001		B
		Rosette diameter (mm)	A1(c+)	bic 8.3	81.25	5.54527	12	63.2099	<.0001	A
		Rosette diameter (mm)	Col-0	pH 5.9	74.75	8.28059	12			A
		Rosette diameter (mm)	Col-0	pH 8.3	58.0833	9.41429	12				B
		Rosette diameter (mm)	Col-0	bic 8.3	46.25	11.2906	12					C
		Rosette diameter (mm)	T6(c-)	pH 5.9	70.5	7.25509	12			A
		Rosette diameter (mm)	T6(c-)	pH 8.3	48.5	7.367	12				B
		Rosette diameter (mm)	T6(c-)	bic 8.3	39.9167	5.90005	12					C

## Sheet: Fig.1- F-Siliques
Stadistical descriptors , ANOVA and Tukey test from siliques. Figure 1F
	Phenotype	Deme	Treatment	Mean	Standart deviation	N	F value	Prob > F	Letter A	Letter B
	Siliques number	A1	A1(c+)	pH 5.9	77.3274	9	0.8738	0.4302	A
	Siliques number	A1	A1(c+)	pH 8.3	100.598	9			A
	Siliques number	A1	A1(c+)	bic 8.3	70.9374	9			A
	Siliques number	Col-0	Col-0	pH 5.9	131.778	9	9.0529	0.0017	A
	Siliques number	Col-0	Col-0	pH 8.3	52.1979	7				B
	Siliques number	Col-0	Col-0	bic 8.3	41.063	6				B
	Siliques number	T6	T6(c-)	pH 5.9	65.3862	9	12.1567	0.0003	A
	Siliques number	T6	T6(c-)	pH 8.3	46.5894	7			A
	Siliques number	T6	T6(c-)	bic 8.3	30.8049	9				B

## Sheet: Fig1. H-J Nutrient content
ANOVA and Tukey test from nutrient mineral content. Figure 1H-J
	Element	Factor	F value	Prob>F
		Deme	3.5	0.04
	Zn	Treatment	31.06	<.0001
		Deme*Treatment	2.93	0.04
		Deme	3.98	0.03
	Cu	Treatment	12.13	0
		Deme*Treatment	3.95	0.01
		Deme	15.45	<.0001
	Mo	Treatment	23.43	<.0001
		Deme*Treatment	4.93	0
		Deme	7.94	0
	P	Treatment	34.27	<.0001
		Deme*Treatment	1.72	0.17
		Deme	11.62	0
	S	Treatment	10.01	0
		Deme*Treatment	3.26	0.03
		Deme	16.62	<.0001
	Mg	Treatment	10.37	0
		Deme*Treatment	2.51	0.07
		Deme	11.98	0
	Fe	Treatment	10.78	0
		Deme*Treatment	2.45	0.07
		Deme	5.41	0.01
	Mn	Treatment	35.02	<.0001
		Deme*Treatment	1.94	0.13
		Deme	19.66	<.0001
	B	Treatment	3.4	0.05
		Deme*Treatment	1.42	0.26
		Deme	8.32	0
	Ca	Treatment	45.08	<.0001
		Deme*Treatment	1.89	0.14
		Deme	17.28	<.0001
	K	Treatment	9.06	0
		Deme*Treatment	3.23	0.03
		Deme	17.8	<.0001
	Na	Treatment	125.55	<.0001
		Deme*Treatment	13.6	<.0001
