# Supplementary material for: Transcriptomics Reveals Fast Changes in Salicylate and Jasmonate Signaling Pathways in Shoots of Carbonate-Tolerant Arabidopsis thaliana under Bicarbonate Exposure
Source: Int J Mol Sci. 2021 Jan 27;22(3):1226. doi: 10.3390/ijms22031226 (PMC7865540; doi:10.3390/ijms22031226)
Supplement: Supplementary file 1 [file ijms-22-01226-s001.zip › S2.xlsx]

## Sheet: Hoja1
Dataset S2 Sequencing quality control.
Deme	Treatment	Extraction time ( hours)	Organ	Biological replicate	Sample	Raw Reads	Clean Reads	Raw Base (G)	Claen Base (G)	Effcetive Rate (%)	Error rate(%)	Q20(%)	Q30(%)	Gc Content(%)
A1(c+)	pH 8.3	3 hours	Leave	1	B13	35933740	35214764	10.8	10.6	98	0.01	96.54	91.44	46.2
A1(c+)	pH 8.3	3 hours	Leave	1	B14	33163439	32527812	9.9	9.8	98.08	0.01	96.56	91.44	46.14
A1(c+)	pH 8.3	3 hours	Leave	1	B15	37318125	36597109	11.2	11	98.07	0.01	96.34	91.07	46.3
A1(c+)	pH 8.3	3 hours	Leave	2	B16	33542467	32954568	10.1	9.9	98.25	0.01	96.44	91.29	46.36
A1(c+)	pH 8.3	3 hours	Leave	2	B17	39261311	38483922	11.8	11.5	98.02	0.01	96.22	90.88	46.45
A1(c+)	pH 8.3	3 hours	Leave	2	B18	34582220	34081441	10.4	10.2	98.55	0.01	96.28	90.94	46.41
T6(c-)	pH 8.3	3 hours	Leave	1	B19	35111264	34431789	10.5	10.3	98.06	0.01	95.85	90.19	46.01
T6(c-)	pH 8.3	3 hours	Leave	1	B20	38050838	37425783	11.4	11.2	98.36	0.01	95.91	90.27	45.99
T6(c-)	pH 8.3	3 hours	Leave	1	B21	34548309	33845369	10.4	10.2	97.97	0.02	95.81	90.12	45.97
T6(c-)	pH 8.3	3 hours	Leave	2	B22	36608898	35633337	11	10.7	97.34	0.01	96.09	90.63	46.33
T6(c-)	pH 8.3	3 hours	Leave	2	B23	41293496	40523696	12.4	12.2	98.14	0.01	95.9	90.27	46
T6(c-)	pH 8.3	3 hours	Leave	2	B24	42044151	41204164	12.6	12.4	98	0.01	95.84	90.19	46.08
A1(c+)	pH 8.3	48 hours	Leave	1	A43	34702956	34071859	10.4	10.2	98.18	0.01	96.83	92.35	45.72
A1(c+)	pH 8.3	48 hours	Leave	1	A44	34731325	34164549	10.4	10.2	98.37	0.01	96.95	92.56	45.76
A1(c+)	pH 8.3	48 hours	Leave	1	A45	31799679	31155790	9.5	9.3	97.98	0.01	97.07	92.94	45.66
T6(c-)	pH 8.3	48 hours	Leave	1	A46	38272541	37685089	11.5	11.3	98.47	0.01	96.92	92.5	46.3
T6(c-)	pH 8.3	48 hours	Leave	1	A47	32711245	31898297	9.8	9.6	97.51	0.01	97.11	92.94	46.2
T6(c-)	pH 8.3	48 hours	Leave	1	A48	31896502	31129936	9.6	9.3	97.6	0.01	97.06	92.87	46.38
T6(c-)	pH 8.3	48 hours	Leave	2	A64	33865023	33279183	10.2	10	98.27	0.02	95.25	89.26	46.36
A1(c+)	pH 8.3	48 hours	Leave	2	B52	34723668	34028222	10.4	10.2	98	0.01	96.23	91.44	46.08
A1(c+)	pH 8.3	48 hours	Leave	2	B53	31727150	30826825	9.5	9.2	97.16	0.01	96.5	91.81	45.91
A1(c+)	pH 8.3	48 hours	Leave	2	B54	32063259	31353472	9.6	9.4	97.79	0.01	96.55	91.9	45.93
T6(c-)	pH 8.3	48 hours	Leave	2	B58	33198566	32524909	10	9.8	97.97	0.01	96.31	91.47	46.29
T6(c-)	pH 8.3	48 hours	Leave	2	B60	35327496	34517496	10.6	10.4	97.71	0.01	96.59	91.98	46.06
A1(c+)	Bic pH 8.3	3 hours	Leave	2	A13	36451911	35127820	10.9	10.5	96.37	0.01	97.16	92.94	45.62
A1(c+)	Bic pH 8.3	3 hours	Leave	2	A14	34856531	34046945	10.5	10.2	97.68	0.01	97.1	92.86	45.61
A1(c+)	Bic pH 8.3	3 hours	Leave	2	A15	33856443	33390820	10.2	10	98.62	0.01	96.8	92.4	45.53
A1(c+)	Bic pH 8.3	3 hours	Leave	1	B25	39440568	38809209	11.8	11.6	98.4	0.01	95.82	90.16	45.79
A1(c+)	Bic pH 8.3	3 hours	Leave	1	B26	37129932	36546008	11.1	11	98.43	0.01	96	90.48	45.66
A1(c+)	Bic pH 8.3	3 hours	Leave	1	B27	34360293	33643478	10.3	10.1	97.91	0.01	96.04	90.53	45.7
T6(c-)	Bic pH 8.3	3 hours	Leave	1	B31	32744409	32322618	9.8	9.7	98.71	0.01	95.98	90.44	45.95
T6(c-)	Bic pH 8.3	3 hours	Leave	1	B32	33736467	33099086	10.1	9.9	98.11	0.02	95.77	90	45.62
T6(c-)	Bic pH 8.3	3 hours	Leave	1	B33	31986784	31051480	9.6	9.3	97.08	0.01	96.94	92.3	46
T6(c-)	Bic pH 8.3	3 hours	Leave	2	B34	44216188	43481215	13.3	13	98.34	0.01	96.61	91.65	46.14
T6(c-)	Bic pH 8.3	3 hours	Leave	2	B35	40844404	40046068	12.3	12	98.05	0.01	96.69	91.82	46.11
T6(c-)	Bic pH 8.3	3 hours	Leave	2	B36	46227608	45492551	13.9	13.6	98.41	0.01	96.41	91.31	46.09
A1(c+)	Bic pH 8.3	48 hours	Leave	1	A49	30587655	30123526	9.2	9	98.48	0.02	95.7	90.12	46.21
A1(c+)	Bic pH 8.3	48 hours	Leave	1	B62	35688752	34940621	10.7	10.5	97.9	0.01	96.49	91.8	45.63
A1(c+)	Bic pH 8.3	48 hours	Leave	1	B63	37191854	36576721	11.2	11	98.35	0.01	96.39	91.62	45.58
A1(c+)	Bic pH 8.3	48 hours	Leave	2	B64	34469103	33962564	10.3	10.2	98.53	0.01	96.15	91.32	45.89
A1(c+)	Bic pH 8.3	48 hours	Leave	2	B65	33871219	33150723	10.2	9.9	97.87	0.01	96.46	91.89	45.51
A1(c+)	Bic pH 8.3	48 hours	Leave	2	B66	39121598	38441977	11.7	11.5	98.26	0.01	96.38	91.72	45.64
T6(c-)	Bic pH 8.3	48 hours	Leave	1	B67	35564223	34837492	10.7	10.5	97.96	0.01	96.37	91.7	45.36
T6(c-)	Bic pH 8.3	48 hours	Leave	1	B68	31939415	31485918	9.6	9.4	98.58	0.01	96.13	91.3	45.4
T6(c-)	Bic pH 8.3	48 hours	Leave	1	B69	33658474	32936561	10.1	9.9	97.86	0.01	96.82	92.42	45.22
T6(c-)	Bic pH 8.3	48 hours	Leave	2	B70	35807375	35087922	10.7	10.5	97.99	0.01	96.07	91.16	45.52
T6(c-)	Bic pH 8.3	48 hours	Leave	2	B71	36093112	35388493	10.8	10.6	98.05	0.01	96.29	91.58	45.3
T6(c-)	Bic pH 8.3	48 hours	Leave	2	B72	38343297	37666744	11.5	11.3	98.24	0.01	96.16	91.33	45.28
A1(c+)	Control pH 5.9	3 hours	Leave	1	B1	39307542	38543930	11.8	11.6	98.06	0.01	95.91	90.43	45.2
T6(c-)	Control pH 5.9	3 hours	Leave	2	B10	44280984	43622220	13.3	13.1	98.51	0.01	96.56	91.54	45.59
T6(c-)	Control pH 5.9	3 hours	Leave	2	B11	42268333	41466513	12.7	12.4	98.1	0.01	96.55	91.52	45.57
T6(c-)	Control pH 5.9	3 hours	Leave	2	B12	36352909	35884916	10.9	10.8	98.71	0.01	96.49	91.31	45.33
A1(c+)	Control pH 5.9	3 hours	Leave	1	B2	37646457	37109557	11.3	11.1	98.57	0.01	96.41	91.54	45.2
A1(c+)	Control pH 5.9	3 hours	Leave	1	B3	43952965	42970391	13.2	12.9	97.76	0.01	96.45	91.66	45.23
A1(c+)	Control pH 5.9	3 hours	Leave	2	B4	40408022	39754488	12.1	11.9	98.38	0.01	96.56	91.84	44.77
A1(c+)	Control pH 5.9	3 hours	Leave	2	B5	40225028	39053703	12.1	11.7	97.09	0.01	96.51	91.74	44.63
A1(c+)	Control pH 5.9	3 hours	Leave	2	B6	38789649	37761913	11.6	11.3	97.35	0.01	96.39	91.47	44.81
T6(c-)	Control pH 5.9	3 hours	Leave	1	B7	37084287	36482399	11.1	10.9	98.38	0.01	96.34	91.41	45.7
T6(c-)	Control pH 5.9	3 hours	Leave	1	B8	41150472	40435366	12.3	12.1	98.26	0.01	96.45	91.33	45.48
T6(c-)	Control pH 5.9	3 hours	Leave	1	B9	43250954	42384915	13	12.7	98	0.01	96.36	91.16	45.68
A1(c+)	Control pH 5.9	48 hours	Leave	1	B37	37221689	36665710	11.2	11	98.51	0.01	96.68	91.81	46.03
A1(c+)	Control pH 5.9	48 hours	Leave	1	B38	37999990	37233892	11.4	11.2	97.98	0.01	96.66	91.78	46.09
A1(c+)	Control pH 5.9	48 hours	Leave	1	B39	36965820	36322600	11.1	10.9	98.26	0.01	96.77	91.97	46.07
A1(c+)	Control pH 5.9	48 hours	Leave	2	B40	35386031	34663850	10.6	10.4	97.96	0.01	96.64	91.75	45.87
A1(c+)	Control pH 5.9	48 hours	Leave	2	B41	37796463	36575803	11.3	11	96.77	0.01	96.92	92.28	46
A1(c+)	Control pH 5.9	48 hours	Leave	2	B42	34040485	33509492	10.2	10.1	98.44	0.01	96.7	91.85	45.95
T6(c-)	Control pH 5.9	48 hours	Leave	1	B43	39976924	39115634	12	11.7	97.85	0.01	96.81	92.09	45.88
T6(c-)	Control pH 5.9	48 hours	Leave	1	B44	32393051	31840626	9.7	9.6	98.29	0.01	96.52	91.88	45.91
T6(c-)	Control pH 5.9	48 hours	Leave	1	B45	34561483	33843547	10.4	10.2	97.92	0.01	96.44	91.72	45.85
T6(c-)	Control pH 5.9	48 hours	Leave	2	B46	31772025	30976707	9.5	9.3	97.5	0.01	96.65	92.11	45.82
T6(c-)	Control pH 5.9	48 hours	Leave	2	B47	35606892	34935997	10.7	10.5	98.12	0.01	96.56	91.91	45.58
T6(c-)	Control pH 5.9	48 hours	Leave	2	B48	32969520	32287118	9.9	9.7	97.93	0.01	96.25	91.5	45.94
					Mean	3.64732e+07	3.57591e+07			98.0379			89.26	44.63
					Max	46227608	45492551
					Min	30587655	30123526
