# Supplementary material for: Transcriptomics Reveals Fast Changes in Salicylate and Jasmonate Signaling Pathways in Shoots of Carbonate-Tolerant Arabidopsis thaliana under Bicarbonate Exposure
Source: Int J Mol Sci. 2021 Jan 27;22(3):1226. doi: 10.3390/ijms22031226 (PMC7865540; doi:10.3390/ijms22031226)
Supplement: Supplementary file 1 [file ijms-22-01226-s001.zip › S3.xlsx]

## Sheet: Hoja1
Dataset S3 Clean reads mapped into 24400 genes. Pairwise comparation of alkaline treatments vs control without filtering.
	TAIR	LFC_3h_A1(c+)_bic 8.3	pval._3h_A1(c+)_bic 8.3	adj._3h_A1(c+)_bic 8.3	LFC_3h_A1(c+)_pH 8.3	pval._3h_A1(c+)_pH 8.3	adj._3h_A1(c+)_pH 8.3	LFC_48h_A1(c+)_bic 8.3	pval._48h_A1(c+)_bic 8.3	adj._48h_A1(c+)_bic 8.3	LFC_48h_A1(c+)_pH 8.3	pval._48h_A1(c+)_pH 8.3	adj._48h_A1(c+)_pH 8.3	LFC_3h_T6(c-)_bic 8.3	pval._3h_T6(c-)_bic 8.3	adj._3h_T6(c-)_bic 8.3	LFC__3h_T6(c-)_pH 8.3	pval._3h_T6(c-)_pH 8.3	adj._3h_T6(c-)_pH 8.3	LFC_48h_T6(c-)_bic 8.3	pval._48h_T6(c-)_bic 8.3	adj._48h_T6(c-)_bic 8.3	LFC_48h_T6(c-)_pH 8.3	pval._48h_T6(c-)_pH 8.3	adj._48h_T6(c-)_pH 8.3
1	AT1G01010	-0.0165413	0.961968	0.991009	0.111922	0.733642	0.881292	0.244904	0.456645	0.724107	0.311621	0.368795	0.67619	-0.512515	0.118107	0.455632	0.193156	0.554962	0.81379	0.451284	0.167722	0.268273	-0.0857711	0.804329	0.924008
2	AT1G01020	0.0815447	0.547395	0.803846	-0.224345	0.0780142	0.230338	-0.117728	0.36249	0.643262	0.144868	0.294486	0.614301	-0.126027	0.315673	0.707168	-0.0744837	0.552885	0.812795	-0.453604	0.0003287	0.00135566	-0.249711	0.0703285	0.271635
3	AT1G01030	-0.430686	0.120031	0.393173	-0.479313	0.0663062	0.20716	-0.144128	0.582567	0.809964	1.01426	0.000193832	0.0073377	-0.268484	0.290132	0.681697	-0.26717	0.291698	0.625484	-0.426272	0.0970047	0.172574	0.517347	0.0581554	0.244681
4	AT1G01040	-0.107463	0.458629	0.742674	-0.119316	0.376079	0.621774	-0.0263127	0.844976	0.943252	-0.116796	0.419979	0.715018	-0.0834248	0.536586	0.843264	-0.0369315	0.78434	0.923893	-0.0386826	0.774321	0.849778	0.300476	0.0386431	0.194228
5	AT1G01050	0.0810212	0.350852	0.662128	0.05263	0.514028	0.737415	-0.283258	0.000397638	0.00986759	-0.075154	0.383068	0.68685	-0.0869098	0.277298	0.670486	-0.098885	0.216196	0.548219	-0.289069	0.000290548	0.00121301	-0.00370145	0.965874	0.989296
6	AT1G01060	-1.16376	9.0792e-05	0.00414861	-0.375931	0.179421	0.399579	-0.654842	0.0188351	0.125619	-0.332663	0.260741	0.581386	-0.0688896	0.805678	0.951385	0.137996	0.622022	0.848523	-0.764621	0.00610191	0.0168187	-0.0343089	0.907672	0.968166
7	AT1G01070	0.460806	0.1735	0.476926	0.0854154	0.793166	0.914969	-0.165653	0.59561	0.817222	-0.803297	0.0152699	0.127317	-1.21285	0.000127929	0.00678956	-1.24142	8.81517e-05	0.00499688	0.16432	0.596123	0.707497	-0.950055	0.00417787	0.0483257
8	AT1G01080	0.14394	0.483643	0.761559	0.335445	0.0804488	0.235206	-0.388368	0.0433146	0.20295	0.202015	0.325833	0.641362	-0.0550468	0.774171	0.940468	-0.325764	0.0895789	0.355002	-1.43206	1.02951e-13	3.31305e-12	0.31662	0.123794	0.373907
9	AT1G01090	0.333793	0.0184006	0.136181	0.0694354	0.598024	0.798692	-0.365094	0.00557331	0.0566357	0.0497061	0.725521	0.895357	-0.167041	0.204069	0.58992	-0.275289	0.0363555	0.223313	-0.661137	5.07067e-07	4.29882e-06	-0.0689032	0.626556	0.837093
10	AT1G01100	-0.487717	0.00665868	0.0736321	-1.02552	9.55742e-10	9.54444e-08	-0.228911	0.172437	0.439824	0.199976	0.266223	0.587255	-0.516253	0.00204938	0.045187	-0.53835	0.00130444	0.0313021	-0.745415	8.69561e-06	5.46196e-05	-0.276787	0.123886	0.374012
11	AT1G01110	-1.21561	0.000610971	0.0157411	-0.886707	0.00847599	0.0469895	-0.443578	0.194627	0.469245	0.0488089	0.890865	0.963942	-0.682546	0.0418176	0.265461	-0.864663	0.0100015	0.106563	-1.21641	0.00029303	0.00122184	-0.376329	0.285923	0.57948
12	AT1G01120	1.09342	7.11043e-07	0.00011799	0.996732	1.33484e-06	4.14344e-05	-1.29207	3.42792e-10	1.92107e-07	-1.05395	1.68795e-06	0.000238801	1.56872	3.03365e-14	8.00997e-11	1.0959	1.12713e-07	3.38091e-05	-0.0810242	0.693881	0.786029	0.506699	0.0214021	0.13771
13	AT1G01130	-0.109235	0.692827	0.882426	0.0980279	0.703248	0.863748	-0.286944	0.229008	0.510885	0.188489	0.449399	0.736523	0.236296	0.327258	0.71674	-0.331612	0.180687	0.503066	-0.404608	0.0849055	0.154524	0.00326579	0.989832	0.997288
14	AT1G01140	0.338865	0.149913	0.44351	0.456799	0.0381823	0.140931	-0.528349	0.0164563	0.115843	-1.15685	8.86926e-07	0.000152852	-0.18029	0.413696	0.774943	0.166898	0.449053	0.746704	-0.373893	0.089801	0.162103	-0.180012	0.444614	0.720035
15	AT1G01150	-0.15936	0.803391	0.933497	-0.870538	0.182441	0.403617	-0.0187612	0.977126	NA	0.726058	0.257117	0.57753	-1.15838	0.0750369	NA	-0.943804	0.146237	NA	-0.984374	0.131932	0.221508	-0.655649	0.304896	0.599265
16	AT1G01160	-0.0536941	0.584914	0.82544	-0.356456	9.74331e-05	0.00144513	0.0672767	0.459919	0.726779	-0.161597	0.101304	0.363744	-0.161535	0.0766063	0.367737	-0.133514	0.142741	0.449541	-0.0565991	0.534514	0.654245	0.000840778	0.993251	0.9984
17	AT1G01170	-0.187349	0.296675	0.614602	0.0680593	0.684041	0.852396	-0.198325	0.236293	0.519474	0.0358131	0.841931	0.946053	0.00594879	0.97163	0.995149	-0.330548	0.0482775	0.260698	-0.594777	0.000391206	0.00157178	0.0443837	0.805281	0.924354
18	AT1G01180	0.0103607	0.976699	0.995578	0.213182	0.526477	0.746952	0.051988	0.87737	0.957923	-0.578505	0.103738	0.368028	0.453018	0.178415	0.557624	0.227503	0.49934	0.780016	-0.0616014	0.85535	0.906382	0.278636	0.434166	0.713003
19	AT1G01190	-0.075246	0.893886	0.968603	-0.105758	0.849767	0.942572	-2.24511	7.51383e-05	0.00304401	0.00468013	0.993399	0.999832	-1.00591	0.0721668	0.356747	-1.36848	0.0145151	0.133087	-3.15113	2.38904e-08	2.68919e-07	-1.26399	0.0255244	0.152415
20	AT1G01200	0.175101	0.584264	0.824997	-0.458551	0.136966	0.336021	-0.89783	0.00787113	0.071596	1.03831	0.00158336	0.0313969	0.0193775	0.947754	0.990738	-0.129576	0.661742	0.867732	-1.16824	0.000142887	0.000647136	-0.265044	0.411034	0.693963
21	AT1G01210	0.131926	0.699302	0.885939	-0.365041	0.260428	0.501771	-0.73599	0.0230892	0.141193	-0.172338	0.613568	0.837345	-0.42303	0.189722	0.572494	-0.383733	0.234147	0.567296	-1.49766	3.51949e-06	2.44543e-05	-0.656846	0.0539128	0.233614
22	AT1G01220	-0.420207	0.000907709	0.0200331	-0.303467	0.00974768	0.0521273	-0.107049	0.369433	0.649525	0.404305	0.00154914	0.0309407	0.247466	0.0355299	0.24476	-0.112274	0.34134	0.664024	0.483711	5.26398e-05	0.000270288	0.459245	0.000398199	0.00956285
23	AT1G01225	0.00366194	0.987417	0.99898	-0.490441	0.0307918	0.120985	-0.528422	0.0407052	0.195717	0.230034	0.362686	0.67229	-0.59377	0.00466706	0.0752537	-0.611634	0.00349064	0.0568533	-0.735802	0.000792754	0.00289993	-0.529825	0.0272796	0.15898
24	AT1G01230	0.169553	0.346727	0.659279	0.649084	0.000106781	0.00155684	0.0968225	0.564879	0.799076	-0.380664	0.0354797	0.209037	0.331418	0.0483699	0.286381	0.319737	0.0567885	0.282725	0.495918	0.00331854	0.0100037	0.224504	0.218502	0.50607
25	AT1G01240	0.00126116	0.997509	1	0.167972	0.664128	0.840683	0.415054	0.284045	0.569133	-0.230609	0.568772	0.809671	0.110158	0.775905	0.940489	0.177802	0.645887	0.859437	1.68049	1.46049e-05	8.69927e-05	-0.115383	0.776166	0.909974
26	AT1G01250	1.16952	3.69981e-05	0.00213198	0.786543	0.00320119	0.0225936	-0.323376	0.22399	0.505143	-0.911232	0.00129625	0.0275361	1.21912	6.39861e-06	0.000776769	1.14944	2.0916e-05	0.00183627	1.65622	7.2947e-10	1.12519e-08	0.789177	0.00602727	0.0618994
27	AT1G01260	0.166968	0.307337	0.623649	0.156045	0.305052	0.550625	0.236795	0.123494	0.366287	-0.0245482	0.882095	0.961233	-0.135472	0.376855	0.751584	-0.0198215	0.896955	0.96661	0.390434	0.0108121	0.0273307	0.153648	0.354986	0.645721
28	AT1G01280	-1.3328	0.012412	NA	-0.584598	0.292658	NA	0.6525	0.22189	NA	0.480524	0.355921	NA	0.636484	0.246293	NA	0.0212726	0.968691	NA	0.132646	0.802876	0.869438	0	1	NA
29	AT1G01290	-0.155115	0.297517	0.615273	-0.218636	0.115025	0.299714	0.414636	0.00269806	0.0350956	0.0678818	0.649134	0.858175	0.105464	0.446775	0.794533	-0.0835653	0.547288	0.809872	0.0841793	0.543104	0.661788	0.0378482	0.801465	0.923046
30	AT1G01300	-0.168212	0.326558	0.641946	-0.123093	0.440576	0.677855	-0.526762	0.00104499	0.0187069	0.357016	0.0377641	0.215354	-0.330315	0.0379703	0.252907	-0.239503	0.132311	0.433148	-1.41253	1.20039e-18	9.06738e-17	-0.158784	0.355046	0.645766
31	AT1G01310	-0.93092	0.116594	0.386801	-1.15835	0.0515912	0.173964	-0.404499	0.488414	NA	0.758442	0.189703	0.499062	0.284929	0.641342	0.8942	0.115147	0.851017	0.949644	0.122058	0.83956	0.894789	-0.0646018	0.915868	0.971083
32	AT1G01320	0.0483207	0.803916	0.933812	-0.188023	0.300517	0.546238	-0.645194	0.000380744	0.00961391	0.0922221	0.63555	0.850972	-0.17521	0.334607	0.722025	-0.274893	0.130073	0.429494	-0.771594	2.1464e-05	0.000121795	0.142308	0.46462	0.733566
33	AT1G01335	-0.0889388	0.715217	NA	-0.0887417	0.717127	NA	-0.101708	0.677322	NA	-0.155004	0.523694	NA	-2.81014e-05	0.999909	NA	0.00590931	0.980841	NA	-0.0101787	0.966818	NA	0.00439317	0.985579	NA
34	AT1G01340	0.430731	0.198092	0.505773	-0.103451	0.744461	0.887134	-0.525847	0.0973441	0.320535	-0.302013	0.366929	0.674844	-0.387332	0.223332	0.614174	-0.0457838	0.885392	0.962684	0.00858235	0.978361	0.98931	-0.358911	0.2839	0.578121
35	AT1G01350	0.0463222	0.815523	0.937786	0.0754507	0.683885	0.852345	-0.143916	0.437068	0.708773	-0.275988	0.164696	0.464271	0.0102271	0.956268	0.992608	0.0334101	0.857725	0.951743	0.318829	0.0865044	0.157021	0.266157	0.18425	0.4611
36	AT1G01355	-0.733712	0.197041	0.504868	-0.792392	0.158908	0.369714	0.0652613	0.906809	0.970485	0.372965	0.507573	0.772775	0.0366386	0.947673	0.99073	-0.245076	0.661134	0.867441	-0.524147	0.345031	0.471467	-0.500668	0.374185	0.661297
37	AT1G01360	-0.226075	0.183875	0.490466	0.578574	0.000241106	0.00300125	-0.199836	0.201821	0.477623	-0.576153	0.00063382	0.0165936	0.303753	0.0548216	0.307569	0.0672429	0.671315	0.872609	-0.385135	0.0144347	0.0349695	0.0343713	0.839435	0.939767
38	AT1G01370	-0.932561	0.0205531	0.145395	-0.82755	0.031917	0.124103	-0.0854053	0.828387	0.935652	1.39041	0.000617773	0.0162026	-0.484275	0.206728	0.592775	-0.616293	0.108147	0.390968	-1.18269	0.00229371	0.00730926	-0.248805	0.538309	0.782588
39	AT1G01380	0.556255	0.134403	0.417727	0.992188	0.00494488	0.0315415	0.287147	0.425203	0.698914	-0.0653687	0.863065	0.953376	1.26737	0.000357133	0.0135192	1.2491	0.000436786	0.0150304	0.974511	0.00576077	0.0160213	0.433461	0.257626	0.550951
40	AT1G01390	0.186967	0.613372	0.841609	0.269676	0.443728	0.680406	-1.02394	0.00357554	0.0423834	0.114694	0.755341	0.908071	0.265369	0.451618	0.796085	-0.329003	0.351952	0.672659	-2.3815	2.27233e-11	4.76622e-10	0.362062	0.326807	0.620122
41	AT1G01420	0.536656	0.000496106	0.0136182	0.295176	0.0394407	0.14433	-0.0640645	0.653111	0.851621	-0.178984	0.244065	0.562853	0.282331	0.0474943	0.284168	0.373853	0.00862186	0.0980033	-0.732031	3.08246e-07	2.75859e-06	-0.107569	0.485292	0.748473
42	AT1G01430	0.303239	0.00273358	0.0415971	0.191811	0.0408211	0.147813	-0.396526	2.90068e-05	0.00154709	-0.0775192	0.446734	0.734677	0.428818	4.05972e-06	0.0005462	0.365054	8.7425e-05	0.00498184	-0.966533	5.5998e-24	8.17084e-22	0.267601	0.00896158	0.0798761
43	AT1G01440	0.352798	0.0300487	0.180456	0.3378	0.025485	0.105388	0.251922	0.0960608	0.318283	-0.15432	0.344865	0.658199	0.0599162	0.690793	0.914806	0.141355	0.347586	0.669714	0.67654	7.55975e-06	4.82854e-05	0.234147	0.153322	0.418738
44	AT1G01450	-0.181804	0.422398	0.718098	-0.0585844	0.781823	0.908586	0.312195	0.141295	0.395425	-0.043127	0.849898	0.948769	0.0411754	0.845514	0.962679	-0.100224	0.635595	0.855489	0.248087	0.247626	0.365766	0.526333	0.0225086	0.141893
45	AT1G01453	-0.922288	0.145278	0.436645	-0.690357	0.279863	0.523173	-0.290141	0.644882	0.846542	-0.764795	0.220637	0.537526	-0.181795	0.775396	0.940489	0.373728	0.555923	0.814415	1.58694	0.0117572	0.029333	-1.05189	0.095072	0.322242
46	AT1G01460	0	1	NA	0.054943	0.80771	NA	0.138012	0.540964	NA	0	1	NA	0	1	NA	0.125447	0.579069	NA	0.0366127	0.8712	NA	-0.0353392	0.875093	NA
47	AT1G01470	1.10085	6.48348e-05	0.00317273	1.15219	8.7773e-06	0.000198478	0.459101	0.0764201	0.279169	-0.0887603	0.747391	0.904865	1.06975	3.71996e-05	0.00291025	1.01576	9.00093e-05	0.00506232	2.45208	3.0795e-21	3.20104e-19	0.605587	0.0281663	0.161371
48	AT1G01480	-0.0298041	0.963036	0.991565	0.100096	0.878309	0.955313	0.427666	0.512941	0.765654	-0.041533	0.948499	0.987137	0.064581	0.9213	0.983017	0.735676	0.26039	0.596293	1.8418	0.00483573	0.0137832	-1.65631	0.0100013	0.0855539
49	AT1G01490	-0.404324	0.0161134	0.125059	-0.458153	0.00342706	0.0238747	-0.0862032	0.581408	0.80909	-0.0786472	0.639526	0.853658	-0.5553	0.000394036	0.0145766	-0.450499	0.00402292	0.0618324	0.131507	0.400387	0.528986	-0.0692878	0.680474	0.865494
50	AT1G01500	0.283037	0.00896559	0.0879857	0.0362068	0.718258	0.871785	0.0375346	0.711861	0.879796	-0.0385537	0.725635	0.895357	0.0876039	0.384421	0.755598	-0.00231484	0.98167	0.996153	0.430455	2.6196e-05	0.000145347	0.348048	0.00184552	0.0277079
51	AT1G01510	-0.108459	0.27133	0.589367	0.0588566	0.518724	0.740924	-0.157717	0.0877392	0.302123	0.0221569	0.823226	0.940063	-0.0685153	0.448671	0.794533	-0.0894104	0.322583	0.649467	-0.120135	0.191638	0.299074	0.154549	0.122303	0.371284
52	AT1G01520	-1.43146	0.000143041	0.00581385	-0.505387	0.158263	0.368679	-0.308232	0.385742	0.665177	-0.206856	0.579177	0.81604	0.323818	0.36426	0.743565	0.0791833	0.824495	0.940507	0.0756475	0.831428	0.889634	-0.145157	0.697279	0.8726
53	AT1G01530	0.113482	0.855832	0.953852	0.341004	0.591003	0.794169	-0.104147	0.869325	NA	0.304843	0.623323	0.84392	-1.40471	0.0273391	0.209385	0.232692	0.708654	0.891197	1.60564	0.00967878	0.0249095	0.861461	0.165	0.435802
54	AT1G01540	-0.0638572	0.641151	0.857224	-0.103333	0.417022	0.656546	-0.188895	0.138289	0.39061	-0.00847503	0.950697	0.987726	0.121548	0.339329	0.724957	-0.0533708	0.674913	0.873832	-0.343245	0.00703674	0.0189963	0.00766638	0.955455	0.985631
55	AT1G01550	0.158863	0.348263	0.660209	0.298711	0.0582391	0.189132	0.0208568	0.894772	0.964794	-0.364001	0.0316439	0.195954	-0.0522165	0.740843	0.931201	0.11146	0.480057	0.767359	0.444589	0.00481555	0.0137407	-0.00373561	0.982425	0.995224
56	AT1G01560	1.13434	0.0164839	0.126936	0.556242	0.225522	0.459624	-0.254029	0.580116	0.808147	-1.27263	0.00732129	0.0814438	-0.519321	0.258179	0.6511	0.674789	0.141127	0.446714	1.12117	0.0144173	0.0349383	-1.15557	0.0148828	0.110452
57	AT1G01570	0.60758	0.232039	0.544923	0.3612	0.467543	0.70095	2.1495	1.40691e-05	0.000915625	0.952431	0.0614171	0.281277	1.78891	0.000269396	0.0111142	1.19609	0.0149211	0.135456	2.17931	9.75006e-06	6.0419e-05	0.684129	0.177536	0.452084
58	AT1G01580	-0.275816	0.573428	0.818256	0.150819	0.751432	0.892002	0.979942	0.038992	0.190845	0.107984	0.82498	0.940752	1.42674	0.0026745	0.0529957	1.15024	0.0154926	0.138606	1.95566	3.82487e-05	0.000202968	0.659938	0.176917	0.451134
59	AT1G01590	0.299851	0.599348	0.834136	-0.381728	0.503514	0.728979	1.5692	0.00547605	0.056024	0.0832025	0.884438	0.96196	1.30206	0.0205337	0.177614	0.323395	0.566274	0.820321	1.8352	0.00117712	0.00410464	0.631814	0.270901	0.564996
60	AT1G01600	-0.753609	0.124974	0.400758	-2.02245	2.94447e-05	0.000541537	-0.509756	0.294294	0.579574	0.733351	0.137489	0.424481	1.2601	0.00804641	0.104546	1.67583	0.000421694	0.014642	1.71012	0.000340987	0.0013975	0.52074	0.29006	0.583717
61	AT1G01610	0.429011	0.00911989	0.088872	0.598918	9.06151e-05	0.00136046	-0.554355	0.000279624	0.00769634	-0.413355	0.0117046	0.109598	1.01055	3.97971e-11	4.42439e-08	1.1249	1.91269e-13	5.9012e-10	0.308726	0.043142	0.0881758	0.759575	3.70846e-06	0.000258188
62	AT1G01620	-0.323082	0.207571	0.516775	-0.020303	0.932748	0.978829	-1.29392	7.43675e-08	1.66707e-05	-0.231501	0.366126	0.674311	-0.691396	0.00403871	0.068965	-0.880039	0.000252822	0.0103461	-0.578392	0.0161338	0.0384225	0.192117	0.453261	0.726565
63	AT1G01630	0.475257	0.00029009	0.00945685	0.839484	4.94547e-12	1.10249e-09	-0.483851	6.90588e-05	0.00285984	-0.332613	0.0110785	0.105571	0.653974	6.52622e-08	2.05751e-05	0.853992	1.656e-12	3.57647e-09	0.447647	0.000230194	0.000984252	0.681332	2.07798e-07	2.59102e-05
64	AT1G01640	-0.312287	0.413257	0.711814	-0.0290286	0.936406	0.980196	0.189922	0.606146	0.823501	0.51239	0.180712	0.486777	-0.0367823	0.91799	0.982246	-0.341371	0.340837	0.663961	0.13845	0.699521	0.790359	-0.269963	0.479625	0.743507
65	AT1G01650	0.197228	0.426538	0.720237	0.00272983	0.990636	1	-0.287398	0.216692	0.496452	-0.589471	0.0175412	0.13814	-0.0473065	0.838945	0.961157	0.188758	0.417255	0.722542	0.340202	0.143516	0.237227	-0.503215	0.0427823	0.205533
66	AT1G01660	-0.713288	0.00258055	0.0400733	-0.829291	0.000187296	0.00246049	0.590463	0.00869369	0.0764444	0.533556	0.0264943	0.176124	-0.457047	0.0409778	0.263029	-0.0552628	0.802583	0.931731	-0.122561	0.580708	0.694032	-0.754342	0.00213649	0.0307783
67	AT1G01670	-0.199801	0.401268	0.703135	-0.420944	0.0593765	0.192006	0.583766	0.0093219	0.0798935	-0.0493057	0.838	0.944774	-0.185264	0.406603	0.771917	0.0489418	0.825967	0.940762	-0.00692416	0.975185	0.986847	-0.667985	0.00562815	0.0591773
68	AT1G01680	0.96192	0.0853434	0.324497	0.939188	0.0891816	0.252435	-0.84519	0.126384	0.370935	-1.71869	0.00214143	0.0374793	-0.248185	0.653918	0.900321	0.931163	0.092244	0.360057	1.10796	0.0451714	0.0915984	0.0675307	0.904065	0.966941
69	AT1G01690	-0.552679	0.0166921	0.127693	-0.293169	0.174044	0.391917	0.384899	0.0778341	0.282378	0.533245	0.0219521	0.157453	0.182433	0.400747	0.767799	0.00773114	0.971619	0.993137	0.563962	0.0107679	0.027238	0.542593	0.0224898	0.141855
70	AT1G01695	-1.18954	0.00297726	0.0440699	-0.717398	0.0605976	0.194434	0.329452	0.397867	0.675785	0.539371	0.18352	0.490739	0.323222	0.405582	0.771298	-0.381675	0.330469	0.655581	-0.130952	0.743104	0.825039	0.170683	0.684012	0.867156
71	AT1G01700	-0.285006	0.261681	0.579583	-0.52862	0.0275942	0.111587	0.117603	0.622549	0.833733	-0.0915022	0.720353	0.893328	0.119914	0.615624	0.882632	-0.188366	0.433131	0.735	0.10069	0.675913	0.772529	-0.0552658	0.832872	0.937257
72	AT1G01710	0.253219	0.047514	0.234396	0.0992877	0.403011	0.645273	-0.0482819	0.68435	0.866334	-0.184878	0.148652	0.440061	0.246763	0.0381126	0.25364	0.236064	0.0472285	0.258178	0.709371	2.29305e-09	3.22565e-08	0.0941006	0.464745	0.733633
73	AT1G01715	-0.613618	0.00538021	0.0655666	-1.27897	1.20656e-09	1.14287e-07	0.232292	0.275444	0.560529	0.597405	0.00811256	0.0866623	-0.0815031	0.691206	0.914936	-0.208664	0.310022	0.63982	-0.378988	0.0663538	0.126309	-0.648563	0.00446273	0.0504572
74	AT1G01720	-1.07139	0.00301045	0.0443233	-0.860048	0.0122889	0.061978	-0.124187	0.717325	0.882441	-0.319079	0.376328	0.681796	-0.0334303	0.922428	0.983399	0.163841	0.633133	0.854611	0.809832	0.0181707	0.0425503	-1.01655	0.00483487	0.053594
75	AT1G01725	-0.190306	0.526465	0.790659	0.0815888	0.773194	0.903643	0.282001	0.317798	0.603884	-0.267436	0.372536	0.679196	-0.0831585	0.76985	0.939874	-0.175761	0.536356	0.803181	0.246494	0.384663	0.512404	-0.192876	0.523653	0.77564
76	AT1G01730	-0.731164	0.000414291	0.0120308	-0.631209	0.00109209	0.010026	0.373123	0.0544151	0.229832	0.503969	0.0151307	0.126729	0.0508471	0.792146	0.945534	-0.0261639	0.892144	0.965448	0.223065	0.247048	0.365101	-0.445474	0.0322817	0.174715
77	AT1G01740	-0.0652177	0.71897	0.895618	-0.134164	0.426029	0.664485	-0.085009	0.620835	0.832746	0.0450023	0.806936	0.933335	0.329145	0.050425	0.293271	0.0787082	0.640577	0.857373	-0.358669	0.0362969	0.0763782	0.0133798	0.942497	0.980665
78	AT1G01750	-0.0818877	0.796551	0.931138	-0.657249	0.0331668	0.127391	0.446687	0.160527	0.422798	0.725432	0.028237	0.183092	-0.238685	0.430434	0.785762	-0.275264	0.361334	0.680005	-0.449737	0.141215	0.234066	-0.0648036	0.843675	0.941421
79	AT1G01760	-0.214571	0.383253	0.689587	-0.0263595	0.908825	0.967599	0.306306	0.193774	0.46791	0.769509	0.00194344	0.0353309	0.0468398	0.835337	0.960804	-0.0429805	0.84899	0.949185	0.0667273	0.77648	0.851272	0.376343	0.138125	0.396626
80	AT1G01770	-0.473168	0.0417173	0.216279	-0.210546	0.332647	0.578527	-0.112671	0.605172	0.822733	-0.0328807	0.887649	0.963459	0.143534	0.508802	0.828421	-0.168618	0.437916	0.73848	1.17626	7.14586e-08	7.28922e-07	0.441807	0.0592326	0.246793
81	AT1G01780	-0.856225	0.00320967	0.0461782	-1.21006	1.01643e-05	0.000224776	-0.17388	0.528705	0.775247	0.383644	0.188781	0.497718	0.00851738	0.97521	0.996352	-0.38103	0.16506	0.482187	0.542128	0.0486742	0.0975727	-0.280759	0.339636	0.632471
82	AT1G01790	0.125209	0.583495	0.82465	0.415682	0.0517511	0.174294	-0.228712	0.284573	0.569457	0.175117	0.44315	0.73206	0.358502	0.0934456	0.40681	0.0215476	0.919697	0.975498	-0.50649	0.0178292	0.0418592	0.399125	0.0805794	0.292546
83	AT1G01800	0.357812	0.000384707	0.0115674	0.277665	0.0029953	0.0215244	-0.1041	0.264931	0.549099	-0.168743	0.0939168	0.349359	-0.05664	0.543853	0.846969	0.155057	0.096124	0.367692	0.0916654	0.325126	0.4509	0.0198999	0.843695	0.941421
84	AT1G01810	0.0332224	0.945901	0.986936	0.629791	0.182645	0.403745	0.556043	0.245997	0.529103	-0.188298	0.705543	0.888116	0.0189522	0.96797	0.99477	-0.23759	0.615838	0.845404	0.424056	0.370534	0.497889	-0.181385	0.715916	0.882586
85	AT1G01820	0.106741	0.65553	0.864452	-0.21694	0.333219	0.579026	0.0532398	0.812536	0.928567	-0.207722	0.3862	0.688541	-0.0659387	0.768663	0.939176	-0.029297	0.896018	0.96661	-0.117318	0.601165	0.711773	-0.452982	0.0591127	0.246523
86	AT1G01830	-0.304943	0.182761	0.48949	-0.231254	0.280245	0.523658	-0.551744	0.0099422	0.0834723	-0.481889	0.0350915	0.207967	0.168739	0.431311	0.786396	0.260035	0.225066	0.558964	0.396671	0.0638425	0.122292	-0.024188	0.915969	0.971102
87	AT1G01840	0.0536728	0.88946	0.967226	-0.393824	0.287166	0.531901	0.0185317	0.960507	0.987878	0.151561	0.698596	0.884131	-0.222131	0.542297	0.84582	-0.578068	0.113704	0.400991	-0.679454	0.0660468	0.125807	-0.34837	0.371742	0.659459
88	AT1G01860	-0.229731	0.201358	0.509863	-0.132841	0.427259	0.665509	0.0742776	0.659374	0.854555	0.0575819	0.750203	0.905525	0.0307962	0.854055	0.964018	-0.261041	0.119562	0.411307	-0.469084	0.0058051	0.0161179	0.316837	0.0820625	0.295307
89	AT1G01880	-0.490057	0.167223	0.468174	-0.854242	0.0125878	0.0630928	-0.335888	0.346251	0.628881	-0.196591	0.594768	0.82547	-0.679951	0.0361496	0.24706	-0.531537	0.101498	0.378082	0.128042	0.702557	0.792874	0.25146	0.484217	0.747529
90	AT1G01900	0.12741	0.522197	0.787919	-0.737009	0.000100159	0.00147762	-0.165752	0.394348	0.672332	0.660295	0.00116034	0.0255321	0.413013	0.0237625	0.194097	0.269538	0.140402	0.445725	0.893835	1.73659e-06	1.29882e-05	1.02109	4.06383e-07	4.46213e-05
91	AT1G01910	0.212719	0.0334532	0.19183	0.111673	0.228621	0.463427	-0.221818	0.0184107	0.124019	-0.26743	0.00831915	0.0881015	0.08614	0.350677	0.734169	0.141769	0.124241	0.419781	0.170222	0.0681228	0.129018	0.0923868	0.363668	0.652586
92	AT1G01920	-0.215814	0.258029	0.575967	-0.471234	0.00819139	0.0456987	-0.0318542	0.860249	0.951012	0.0436144	0.821726	0.939274	0.0239095	0.892433	0.975108	-0.170888	0.334167	0.658959	0.0640945	0.721256	0.807691	-0.134392	0.489784	0.752115
93	AT1G01930	0.0381909	0.764173	0.916692	-0.155458	0.188991	0.412728	0.113556	0.340655	0.623475	-0.0189092	0.883226	0.961752	0.132997	0.262408	0.655693	-0.0291187	0.806484	0.933121	0.109094	0.362167	0.489086	0.316296	0.0151579	0.111437
94	AT1G01940	-0.143707	0.576611	0.820048	-0.29822	0.217546	0.450375	0.151834	0.531447	0.777609	0.0984115	0.703429	0.886871	-0.446776	0.063136	0.331673	-0.317606	0.186029	0.50982	-0.628128	0.00901957	0.0234182	-0.641324	0.0128544	0.100566
95	AT1G01950	-0.225363	0.0555084	0.256667	-0.104815	0.336379	0.582266	-0.364117	0.000802482	0.0155291	-0.0370186	0.750912	0.905909	-0.0301681	0.782168	0.94243	-0.0347327	0.750035	0.908464	-0.594687	4.66537e-08	4.94133e-07	0.0346623	0.768211	0.906097
96	AT1G01960	0.100872	0.368011	0.675763	0.373767	0.000319279	0.00375213	0.17632	0.0906183	0.30741	-0.172066	0.126048	0.404948	0.172811	0.0952704	0.40969	0.154088	0.136836	0.440293	0.339953	0.00111381	0.00390999	0.284769	0.0115851	0.0944522
97	AT1G01970	0.160053	0.421724	0.717863	-0.169648	0.361965	0.608126	-0.529674	0.00451646	0.0492474	0.0663232	0.739497	0.901272	-0.0532758	0.774658	0.940468	-0.338413	0.0691653	0.313541	-1.09843	3.96616e-09	5.29693e-08	0.0430681	0.82923	0.935974
98	AT1G01980	-0.0331089	0.883148	NA	-0.0335685	0.882024	NA	0	1	NA	0	1	NA	-0.103052	0.650368	NA	-0.133205	0.557857	NA	0.0708332	0.75423	NA	-0.0367587	0.87012	NA
99	AT1G01990	-0.151329	0.230628	0.54351	-0.22284	0.0571949	0.186395	-0.00878602	0.940548	0.980911	0.0417819	0.74195	0.902096	-0.162993	0.165949	0.538536	-0.302976	0.0101082	0.107157	-0.430249	0.000261638	0.00110486	-0.282114	0.0278617	0.160558
100	AT1G02000	-0.025186	0.929755	0.981072	0.0153756	0.95438	0.988185	-0.260162	0.332645	0.616916	0.241525	0.396952	0.69766	0.0055367	0.983542	0.997521	-0.112391	0.675439	0.874129	-0.399107	0.136819	0.228148	-0.3929	0.168855	0.440866
101	AT1G02010	-0.387737	0.027474	0.17141	-0.600379	0.000248499	0.00307076	-0.336171	0.0404528	0.195294	0.141386	0.420978	0.715487	0.0772934	0.637107	0.892816	-0.368865	0.0247266	0.180761	-0.518028	0.00154999	0.00521146	-0.328623	0.0625553	0.2543
102	AT1G02020	0.0249874	0.923677	0.978475	-0.423166	0.0844092	0.243264	-0.162559	0.507817	0.762122	-0.231052	0.376841	0.681899	0.0708214	0.772523	0.940064	-0.247795	0.312244	0.641474	0.0153847	0.949958	0.970283	-0.111094	0.671359	0.862249
103	AT1G02030	-0.330693	0.598577	0.833889	0.14603	0.816448	0.926391	0.175695	0.777947	0.910514	0.0358182	0.95394	0.988379	0.0564963	0.927667	0.984678	-0.1032	0.868366	0.956087	1.26544	0.0409392	0.0843858	-0.127589	0.837167	0.938959
104	AT1G02040	-0.0932501	0.814065	NA	-0.0921687	0.8181	NA	-0.113835	0.775408	NA	0.0696621	0.86074	NA	-0.0897162	0.824841	NA	0.0110949	0.978248	NA	0.235782	0.564488	NA	-0.399937	0.310365	NA
105	AT1G02050	-0.956292	0.0253974	0.163465	-1.27732	0.00188978	0.0152471	0.0671483	0.870336	0.954975	0.715877	0.0941267	0.349619	-0.520183	0.205335	0.591072	-0.738104	0.0724367	0.321468	-1.18338	0.00408167	0.0119366	-0.895289	0.0372712	0.189884
106	AT1G02060	0.206498	0.570813	0.817312	0.268386	0.438885	0.676316	0.148988	0.666407	0.857675	-0.408332	0.262163	0.583033	-0.122882	0.721886	0.925659	-0.101107	0.769547	0.917568	-0.115356	0.740441	0.822977	0.635314	0.082304	0.295702
107	AT1G02065	-1.83881	0.00177511	0.0318509	-3.30048	5.50579e-08	2.90701e-06	-0.334553	0.590606	0.814066	1.73941	0.00388178	0.0537617	1.10581	0.0559491	0.311742	1.69517	0.00335316	0.0554929	0.848465	0.144831	0.238917	-0.0636893	0.913624	0.970387
108	AT1G02067	-0.0229227	0.94341	NA	-0.147772	0.649229	NA	0	1	NA	0	1	NA	-0.0427195	0.896296	NA	0.122342	0.710244	NA	-0.0691991	0.831284	NA	-0.121083	0.704075	NA
109	AT1G02070	-0.689613	0.27915	0.596907	-1.44553	0.026172	0.107443	0.389404	0.551595	NA	1.24339	0.0524712	0.258979	-0.770303	0.231758	0.622907	-0.397641	0.536474	0.803181	-1.10489	0.0866686	0.15727	-1.18855	0.061514	0.251842
110	AT1G02080	0.04676	0.617163	0.843288	0.384384	9.04581e-06	0.000203508	0.201324	0.0200461	0.130293	-0.0289051	0.757185	0.908808	0.178961	0.0385438	0.255223	0.190956	0.027233	0.190834	0.822248	2.82141e-21	2.9458e-19	0.597809	2.0596e-10	8.76564e-08
111	AT1G02090	-0.0279283	0.810807	0.936072	-0.436877	5.90597e-05	0.000958256	-0.232505	0.0320727	0.169924	-0.0413296	0.723232	0.894222	-0.354943	0.000999625	0.027967	-0.31505	0.00345437	0.0565611	-0.66297	6.66821e-10	1.03742e-08	-0.565008	1.2744e-06	0.00010944
112	AT1G02100	-0.278613	0.141528	0.430297	-0.346386	0.050206	0.170617	0.23632	0.180854	0.450295	-0.352551	0.0629727	0.284972	-0.0919035	0.603253	0.876532	-0.188133	0.287422	0.621615	0.50558	0.00419681	0.012217	0.0817792	0.666693	0.859443
113	AT1G02110	-0.646968	0.00451914	0.0584627	-0.835003	9.02314e-05	0.00135747	-0.662014	0.00190967	0.0276977	0.388883	0.0872428	0.337029	-0.480667	0.0238613	0.194678	-0.538754	0.0113239	0.115142	-1.42556	2.28881e-11	4.79223e-10	-0.35908	0.114672	0.358472
114	AT1G02120	-0.113914	0.380977	0.687953	-0.0611341	0.612744	0.810407	0.0654422	0.587879	0.812358	-0.25294	0.0518694	0.257018	0.0446145	0.712024	0.921344	0.192925	0.110261	0.395348	0.0444259	0.713151	0.801519	-0.0461725	0.723249	0.88655
115	AT1G02130	0.311784	0.0002062	0.00749817	0.285708	0.000249047	0.0030758	0.0963217	0.221006	0.501903	-0.0270391	0.750583	0.90567	-0.0188073	0.807301	0.952075	-0.134541	0.081407	0.340581	-0.0111251	0.88608	0.928116	-0.0151117	0.859351	0.947984
116	AT1G02140	0.205366	0.0628499	0.273105	0.320818	0.00173841	0.0142935	0.0263694	0.797151	0.920264	-0.108896	0.324728	0.640459	-0.0928482	0.363681	0.743056	-0.0944002	0.355649	0.675258	-0.198319	0.0528632	0.10456	0.021569	0.845413	0.94181
117	AT1G02145	-0.232998	0.127855	0.406654	-0.185889	0.191271	0.415364	0.10402	0.465711	0.731527	0.0585872	0.70261	0.886202	0.0304831	0.830967	0.959836	0.00957768	0.946521	0.984051	-0.210049	0.144264	0.238146	0.136529	0.379769	0.666173
118	AT1G02150	-0.125959	0.389508	0.694339	-0.242095	0.0753062	0.225296	-0.364954	0.00749898	0.0693682	0.123478	0.399624	0.699699	-0.132926	0.328457	0.717179	-0.426352	0.00172768	0.0368338	-1.06228	7.36515e-15	2.8837e-13	0.131766	0.368974	0.657563
119	AT1G02160	0.11953	0.607959	0.838996	0.162115	0.45749	0.692416	0.064857	0.766923	0.905576	-0.123557	0.597099	0.826953	0.0530934	0.807858	0.952299	-0.158181	0.468962	0.758948	-0.368953	0.0919517	0.165173	-0.118168	0.614061	0.82945
120	AT1G02170	0.0627278	0.615345	0.842634	-0.225912	0.0515573	0.173907	-0.216531	0.063422	0.250497	0.00322482	0.97948	0.996199	-0.121002	0.296339	0.688394	0.158945	0.169285	0.488059	0.208074	0.0722588	0.135367	-0.237395	0.0587964	0.245998
121	AT1G02180	0.0236951	0.892799	0.968022	0.252689	0.120522	0.309472	-0.625807	0.000101944	0.00376001	0.15406	0.36386	0.672759	-0.200652	0.217844	0.607783	-0.351726	0.0313136	0.205431	-1.10433	9.33707e-12	2.07322e-10	-0.115346	0.504284	0.762141
122	AT1G02190	-0.536192	0.394963	0.698857	-0.347254	0.584219	0.789105	0.00975229	0.987747	0.997215	0.83145	0.186192	0.494673	0.568631	0.3696	0.746988	0.373059	0.556184	0.814458	-0.919176	0.146947	0.241572	0.819288	0.191763	0.470926
123	AT1G02205	0.569537	0.183158	0.489884	0.581947	0.157233	0.367417	0.322883	0.432548	0.705209	0.184101	0.666972	0.867724	1.18199	0.00406932	0.0692079	0.994612	0.0156357	0.139251	2.44253	2.91617e-09	4.00624e-08	1.20325	0.00492738	0.0542381
124	AT1G02220	0.684992	0.227067	0.539519	-0.0937776	0.867641	0.95088	0.248801	0.657093	0.853463	-1.4533	0.010367	0.101328	0.545722	0.329702	0.718428	0.800126	0.152927	0.46402	1.03329	0.064973	0.124087	0.474265	0.401951	0.685874
125	AT1G02230	1.19761	0.0237187	0.157958	0.299778	0.565846	0.776492	0.340596	0.51076	0.763826	-0.809933	0.129286	0.410731	0.0320259	0.95012	0.99108	1.13371	0.0264807	0.188064	-0.200438	0.695358	0.786981	-0.424664	0.418191	0.699574
126	AT1G02250	-1.44105	0.0178471	0.13334	-0.788773	0.194517	0.419893	-0.325277	0.599277	NA	0.102901	0.866442	0.954336	-0.125238	0.847719	0.963114	0.36433	0.574637	0.824558	0.396401	0.542829	0.661554	0.85045	0.186265	0.463741
127	AT1G02260	0.350094	0.0988635	0.352662	0.328939	0.09742	0.268288	0.495024	0.0131456	0.100345	-0.388258	0.0711148	0.302822	0.153304	0.435756	0.789143	0.291878	0.137505	0.441	0.774513	8.85428e-05	0.000424499	0.0270116	0.899384	0.965438
128	AT1G02270	0.656975	0.000174084	0.00675226	0.478468	0.00332587	0.0233159	0.172659	0.291398	0.576801	-0.440666	0.012385	0.113183	0.230207	0.158786	0.528776	0.322561	0.0482331	0.260683	0.467516	0.00434608	0.0125853	0.249538	0.158216	0.426197
129	AT1G02280	-0.153701	0.406721	0.707299	-0.385848	0.0256558	0.105935	-0.957188	3.13854e-08	8.34676e-06	-0.264734	0.152794	0.444804	-0.437008	0.0113054	0.126553	-0.526929	0.00225679	0.0431708	-1.1396	4.37711e-11	8.64094e-10	0.217746	0.239684	0.530979
130	AT1G02290	0.151313	0.437535	0.728332	0.321735	0.0765118	0.227423	0.158334	0.385592	0.66507	-0.099513	0.612042	0.836373	0.144481	0.421641	0.780709	0.211704	0.2383	0.571745	-0.398441	0.0281545	0.0618022	0.0446407	0.819574	0.931577
131	AT1G02300	0.291861	0.482002	0.760276	0.589486	0.138851	0.338971	0.642418	0.107075	0.33796	-0.434516	0.295842	0.614856	0.250565	0.529213	0.838917	0.255933	0.520425	0.792751	1.14678	0.00401663	0.0117683	0.229856	0.580317	0.807541
132	AT1G02305	-0.0410097	0.88244	0.96408	0.48012	0.0656447	0.205792	0.00840136	0.974291	0.992734	-0.638287	0.021317	0.154794	0.113161	0.664464	0.904695	0.177348	0.496601	0.778092	0.976286	0.000181503	0.000799224	-0.0625914	0.821594	0.932667
133	AT1G02310	-0.369539	0.561708	0.810835	-0.864611	0.180198	0.400487	-0.234343	0.715658	0.88138	0.310639	0.625078	0.845083	-0.863191	0.179478	0.558502	0.301301	0.639228	0.85684	1.0185	0.113071	0.195357	-2.05703	0.00122664	0.0206499
134	AT1G02330	-0.333444	0.233762	0.547097	-0.432599	0.100914	0.274924	0.224442	0.394783	0.67271	-0.210897	0.452429	0.738575	-0.279399	0.287864	0.679502	-0.139203	0.596244	0.835297	-0.0379975	0.885022	0.927338	-0.30179	0.281471	0.576135
135	AT1G02335	-0.689713	0.0164062	0.126603	-0.244519	0.358852	0.60487	-0.416425	0.0993469	0.324568	-0.28032	0.296857	0.615696	0.981328	0.000136657	0.0070064	0.423353	0.104668	0.38418	1.37235	2.82425e-07	2.55379e-06	2.17054	1.89331e-14	3.21426e-11
136	AT1G02340	-0.359047	0.486454	0.763913	0.183512	0.716172	0.870908	0.194792	0.699487	0.873825	-0.666413	0.19671	0.509129	0.603936	0.232444	0.623957	0.215489	0.670317	0.872322	1.11564	0.0275054	0.0606436	0.548346	0.290044	0.583717
137	AT1G02350	-0.644324	0.0868518	0.327932	-0.285691	0.425442	0.663898	-0.842388	0.0211359	0.134474	-0.17906	0.63649	0.851367	-0.267641	0.456987	0.799144	-0.574497	0.111046	0.396276	-1.16019	0.00143476	0.00487847	0.0394879	0.917025	0.971848
138	AT1G02360	-0.355836	0.540293	0.799435	0.0424153	0.941419	0.982378	-0.770338	0.182182	0.452261	-0.391775	0.49949	0.767995	-0.160657	0.779653	0.941602	0.550609	0.337383	0.661444	-0.149823	0.794011	0.86368	-0.615118	0.287363	0.580937
139	AT1G02370	-0.0236463	0.927388	0.979859	-0.197065	0.418698	0.658179	0.611733	0.0126147	0.0978278	-0.212296	0.420004	0.715018	-0.0503033	0.835642	0.960804	-0.0306965	0.899213	0.967574	0.0481324	0.845133	0.899138	0.124722	0.637206	0.842452
140	AT1G02380	-0.556421	0.0535042	0.250975	0.457737	0.0856809	0.245616	-0.212257	0.426049	0.699735	0.282313	0.31693	0.633918	0.25425	0.341649	0.726263	0.0403892	0.880254	0.960872	-0.184602	0.491162	0.614703	0.451755	0.114346	0.357859
141	AT1G02390	0.279811	0.438124	0.72872	1.05025	0.0021817	0.0169722	0.09641	0.777211	0.910159	-0.873513	0.0149144	0.125922	0.832254	0.014874	0.147385	1.11764	0.0010675	0.027316	1.96242	8.70566e-09	1.07582e-07	0.232671	0.517598	0.771955
142	AT1G02400	0.213733	0.703966	0.887656	0.415243	0.45542	0.691047	0.192398	0.729497	0.887537	-0.143655	0.798481	0.928982	0.124913	0.822527	0.956274	0.819751	0.140629	0.446117	1.61193	0.00372335	0.0110246	-0.194852	0.729319	0.888549
143	AT1G02405	0.846012	0.0443537	0.225083	1.04649	0.00764553	0.0433994	0.21036	0.587183	0.812066	0.584612	0.152758	0.444804	0.194542	0.634031	0.891484	0.0809732	0.843342	0.947207	-0.17652	0.655923	0.756825	-0.411639	0.353535	0.644144
144	AT1G02410	0.145661	0.0595459	0.265705	0.0705939	0.326168	0.572232	-0.177196	0.0148055	0.108288	-0.191051	0.0150121	0.126333	-0.00136391	0.984663	0.997782	0.14985	0.0336542	0.213522	0.0775854	0.274671	0.396486	-0.101078	0.203662	0.486347
145	AT1G02420	0.756728	0.00470678	0.0599762	0.390382	0.125238	0.317447	0.221058	0.380261	0.659425	-0.0823381	0.760922	0.910565	-0.0232822	0.923913	0.983759	-0.0462468	0.849511	0.949185	0.196726	0.427382	0.55562	0.596563	0.0255429	0.152483
146	AT1G02430	-0.247823	0.335932	0.650295	-1.15462	6.3549e-06	0.000150163	0.0979967	0.702232	0.874756	0.232343	0.391029	0.692118	-0.53136	0.034592	0.240516	-0.584479	0.0195512	0.158596	-0.622627	0.0105699	0.0268295	-0.611032	0.0262834	0.155266
147	AT1G02440	0.661699	0.22161	0.533362	-0.54196	0.318647	0.56459	0.572336	0.289563	0.574655	-0.0600857	0.913468	0.972234	-0.942319	0.07983	0.374673	0.690365	0.190295	0.514883	-0.0321647	0.951303	0.97134	-1.36349	0.0132921	0.102847
148	AT1G02450	2.22311	1.05013e-05	0.00084585	0.783529	0.112624	0.295623	-0.359834	0.465683	0.731527	-1.42926	0.00489376	0.0626481	-0.889002	0.0715663	0.35551	1.43656	0.00341487	0.0561271	-0.00188754	0.996932	1	-2.17756	1.91737e-05	0.000942459
149	AT1G02460	0.735337	0.084671	0.322773	-0.0255597	0.950465	0.986585	-0.0113531	0.977957	0.993916	0.600306	0.159218	0.455528	-0.0396611	0.922504	0.983399	0.208261	0.608842	0.8416	0.560392	0.167255	0.267617	0.479601	0.258621	0.551982
150	AT1G02470	-1.02758	0.0639771	0.275659	-0.677852	0.216043	0.448295	-0.150948	0.781816	0.912533	-0.872995	0.114093	0.386259	-1.19214	0.0295238	0.218947	0.172733	0.751819	0.909261	2.41749	9.25468e-06	5.77453e-05	-1.08892	0.0495111	0.223446
151	AT1G02475	0.39063	0.007895	0.081689	0.46967	0.000593011	0.0061416	-0.0781274	0.567179	0.79996	-0.17182	0.242146	0.560596	0.250575	0.0670821	0.34243	0.203842	0.136333	0.43936	0.109122	0.424509	0.552833	0.137739	0.349682	0.641573
152	AT1G02490	-0.658257	0.179775	0.485396	-1.89109	0.000229709	0.00289516	-0.0577872	0.911921	0.971486	0.467471	0.364392	0.673004	-0.328017	0.494872	0.819666	-0.828083	0.0884945	0.35324	0.352066	0.487924	0.611813	0.413083	0.429094	0.70828
153	AT1G02500	0.0160882	0.943484	0.985923	-0.0903871	0.670393	0.843913	0.329849	0.120266	0.360669	-0.0138779	0.951231	0.987726	-0.370689	0.0808616	0.377176	-0.11252	0.596135	0.835297	0.565466	0.00772026	0.0205535	-0.204507	0.367463	0.656144
154	AT1G02520	-0.643765	0.0305998	0.182327	-1.38614	3.00719e-06	8.09375e-05	0.917245	0.0012351	0.0208694	0.535851	0.0757283	0.314277	-0.212541	0.414671	0.775365	-0.789638	0.0026571	0.0480615	1.83161	1.57409e-12	4.05021e-11	-1.08585	0.00018236	0.0054279
155	AT1G02530	-0.8008	0.0648917	0.277281	-0.555445	0.182152	0.403138	-0.0879824	0.84516	0.943353	0.361536	0.420625	0.715451	0.804821	0.0332262	0.234819	1.12943	0.00254668	0.0467692	-0.100885	0.794271	0.863803	-0.956804	0.0271394	0.158457
156	AT1G02560	0.174123	0.0622229	0.271664	0.0712898	0.4104	0.651433	0.0717009	0.408408	0.684639	0.358446	0.000125674	0.00534755	0.0488129	0.572924	0.863875	-0.0989936	0.252976	0.588837	0.159004	0.0666546	0.126769	0.176759	0.0590246	0.246438
157	AT1G02570	-0.822616	0.2005	0.508336	-0.573651	0.378979	0.624932	0.0128087	0.984329	NA	-0.0355361	0.955853	0.989271	-0.1589	0.807989	NA	-0.15249	0.81558	NA	1.91235	0.00327301	0.00988297	-0.333806	0.601801	0.821502
158	AT1G02580	-0.568657	0.333427	0.648368	0.0355477	0.950932	0.98693	0.403072	0.479301	0.740364	-0.82102	0.156387	0.450991	-0.833676	0.141108	0.498349	0.330816	0.55707	0.814836	2.00993	0.000361906	0.00147168	-1.58313	0.00642367	0.0647354
159	AT1G02610	-0.243483	0.678219	0.876135	-0.667211	0.254046	0.494165	0.532446	0.364448	0.644787	-0.40816	0.489494	0.761964	0.117637	0.840783	0.961403	-0.110737	0.850023	0.949222	1.22114	0.0376387	0.0787504	-0.126323	0.831392	0.936852
160	AT1G02620	-1.16223	0.0635935	0.274875	-0.632922	0.31507	0.561226	0.849294	0.183986	NA	1.32682	0.0358495	0.209922	0.817763	0.195675	0.578857	-0.240785	0.704378	0.889305	0.701859	0.271963	0.393675	0.896087	0.157685	0.425357
161	AT1G02630	-0.557573	0.358836	0.668	-1.50825	0.0177259	0.081063	0.412006	0.514997	NA	0.703675	0.251409	0.571644	-2.28461	0.000137509	0.00701596	-2.73719	6.14898e-06	0.000713976	-2.75315	6.039e-06	3.95066e-05	-1.35172	0.0210987	0.136434
162	AT1G02640	-1.96663	5.54876e-09	2.86378e-06	-1.6494	2.4107e-07	1.00155e-05	-0.711114	0.0258986	0.150645	-0.0886616	0.789797	0.925079	-0.54582	0.0789355	0.37301	-0.613586	0.0482841	0.260698	0.253689	0.421831	0.549926	0.882984	0.00805718	0.0741852
163	AT1G02650	-0.81906	0.0668426	0.282598	-0.659605	0.121793	0.311468	-0.161054	0.708434	0.878466	0.61903	0.16105	0.458392	-0.116471	0.781458	0.942273	0.308745	0.458653	0.752552	0.667474	0.107786	0.187939	-0.447191	0.315961	0.610244
164	AT1G02660	-0.182065	0.758386	0.91388	0.166153	0.778195	0.906573	-0.147214	0.802986	0.923598	0.0117513	0.984162	0.99732	0.231763	0.694409	0.916191	0.710565	0.228336	0.561936	1.70523	0.00383784	0.0113037	-1.46063	0.0136771	0.104411
165	AT1G02670	-0.672379	0.0918545	0.338435	-1.34816	0.000610408	0.00629775	-0.598861	0.145126	0.40147	-0.649527	0.124034	0.402208	-0.222097	0.5507	0.850946	-0.250138	0.501425	0.781019	0.624852	0.101206	0.178592	-0.496567	0.229674	0.519619
166	AT1G02680	-0.180154	0.30625	0.6227	-0.185363	0.258372	0.499367	0.122665	0.45693	0.724218	0.082691	0.640677	0.854109	-0.0514509	0.753958	0.935507	-0.10517	0.521757	0.793672	-0.127738	0.436621	0.564322	-0.264042	0.13922	0.398105
167	AT1G02690	-1.17312	0.00483812	0.0610456	-0.305935	0.442774	0.679595	0.722356	0.0734699	0.273298	1.52475	0.000269783	0.00916081	-0.463623	0.243182	0.635576	-0.723787	0.0685573	0.311909	-0.404503	0.311112	0.436136	0.0124169	0.976206	0.993232
168	AT1G02700	-0.519603	0.240993	0.556003	-0.694171	0.105153	0.28219	-0.388291	0.344415	0.626816	0.0299546	0.944048	0.985207	0.61242	0.142738	0.501423	0.172405	0.681231	0.87733	0.734861	0.072116	0.135175	-0.178524	0.677915	0.864426
169	AT1G02705	-0.933577	0.0198506	0.14274	-0.842707	0.0279386	0.112355	-0.767355	0.0392252	0.191522	-0.276331	0.477143	0.754076	-0.142185	0.705244	0.919447	-0.0469983	0.900301	0.968178	-0.2711	0.462963	0.589334	-0.686162	0.0785636	0.288502
170	AT1G02720	-0.250337	0.271123	0.589226	-0.308232	0.147783	0.352144	-0.413905	0.0556536	0.232659	0.209594	0.360585	0.670667	-0.0824873	0.697691	0.916959	-0.207166	0.32948	0.654866	-0.743632	0.000557531	0.00213942	0.134108	0.559312	0.795266
171	AT1G02730	-1.55299	8.36189e-05	0.00386504	-2.1436	1.59102e-08	1.03357e-06	-0.121498	0.749689	0.897199	1.35618	0.000609635	0.0160365	-1.00437	0.00747734	0.0995235	-0.993527	0.00814244	0.0944427	-1.19584	0.0014986	0.00506111	-0.751062	0.056622	0.241436
172	AT1G02740	0.173433	0.270724	0.588672	0.229111	0.117581	0.304457	0.141195	0.344149	0.626587	-0.31584	0.0515988	0.256463	-0.116844	0.424277	0.782054	-0.151971	0.298527	0.630998	0.413314	0.00508831	0.0143948	0.0792472	0.62774	0.837835
173	AT1G02750	0.105082	0.523466	0.78839	0.270035	0.0783773	0.231033	-0.385202	0.0119369	0.0944787	-0.6056	0.000242103	0.00852187	0.152716	0.319361	0.709866	0.0781733	0.610438	0.842269	-0.134994	0.378553	0.505944	0.142877	0.389108	0.674491
174	AT1G02770	0.956487	0.00287573	0.0430287	0.324931	0.29006	0.534984	0.196953	0.514428	0.766687	-0.48421	0.133169	0.417004	0.749123	0.0122731	0.132201	0.575731	0.0545638	0.276752	1.05709	0.000362049	0.00147201	-0.0518955	0.870703	0.953609
175	AT1G02780	-0.226925	0.260741	0.578805	-0.521476	0.00564366	0.0348797	-0.0190739	0.91937	0.97393	0.0880388	0.662645	0.86623	-0.40288	0.032448	0.231789	-0.474618	0.0117457	0.117936	-0.49443	0.00868111	0.0226596	-0.198545	0.32519	0.618222
176	AT1G02800	-0.740568	0.147759	0.440503	-2.06312	4.59121e-05	0.000778248	-0.918405	0.0790335	0.284936	0.776273	0.135614	0.421424	-1.03546	0.037669	0.251798	-1.20093	0.015952	0.141079	-1.26329	0.0115685	0.0289115	-0.89824	0.0791403	0.289608
177	AT1G02810	-1.28197	0.0159256	0.124154	-2.08903	0.000134834	0.00188221	0.535916	0.357272	0.639011	1.48258	0.00895506	0.0925706	-0.959159	0.0627043	0.330868	-1.08271	0.0359169	0.221836	-1.00617	0.0507144	0.101033	-0.620018	0.236845	0.527091
178	AT1G02813	-0.114818	0.610236	NA	-0.114465	0.612808	NA	-0.0410393	0.855746	NA	-0.0426596	0.849502	NA	-0.0741082	0.743719	NA	-0.0765521	0.735451	NA	0.0359082	0.873701	NA	0.0510553	0.820347	NA
179	AT1G02816	0.101279	0.729193	0.900677	0.262829	0.340812	0.586835	-0.476865	0.0819872	0.290834	-0.237405	0.414373	0.711166	0.114513	0.67705	0.910086	0.274681	0.317482	0.645636	0.668316	0.0145716	0.0352692	-0.19429	0.504891	0.76257
180	AT1G02820	0.759105	0.168551	0.469806	-0.253287	0.641386	0.82773	-0.237741	0.661966	0.85621	-0.113365	0.837088	0.944774	-0.0677587	0.900826	0.97768	-0.464762	0.392686	0.706062	-1.52933	0.00491354	0.0139727	-0.814128	0.139725	0.399034
181	AT1G02830	0.0411245	0.948976	0.98759	0.173283	0.788578	0.912538	-1.87255	0.00390078	NA	-0.362574	0.570845	0.811112	0.265764	0.68027	NA	-0.00117208	0.998552	1	-1.29853	0.044169	0.089837	-0.249906	0.69563	0.87189
182	AT1G02840	-0.19745	0.261686	0.579583	-0.379881	0.020493	0.0903945	-0.070641	0.6665	0.857675	-0.223065	0.204873	0.518153	-0.156451	0.339822	0.724957	-0.272141	0.0968611	0.368918	-0.0895131	0.585008	0.697818	-0.00916474	0.958478	0.986199
183	AT1G02850	-1.12092	0.0520166	0.247303	-0.853887	0.135797	0.334507	0.0471734	0.93423	0.978105	-0.5393	0.349241	0.661517	-0.869992	0.128316	0.474513	-0.0108106	0.984913	0.997311	1.689	0.00312253	0.00948959	-0.691194	0.230707	0.520404
184	AT1G02860	-0.0697464	0.819078	0.938872	0.612435	0.0327529	0.126298	-0.389405	0.173691	0.441233	-0.408145	0.178632	0.483968	-0.027219	0.924434	0.983815	0.140181	0.624926	0.849466	-0.0129998	0.963841	0.979476	-0.0152293	0.960241	0.986595
185	AT1G02870	0.0670982	0.699373	0.885939	-0.408135	0.0122002	0.0616009	-0.206665	0.205928	0.483282	-0.263236	0.133298	0.41723	-0.481439	0.00280433	0.054545	-0.376719	0.0191656	0.157187	-0.290206	0.0740114	0.138001	-0.0276996	0.874546	0.955318
186	AT1G02880	0.110866	0.420574	0.71715	-0.00611876	0.961951	0.990974	-0.0589615	0.647485	0.848467	-0.253665	0.0681321	0.296118	0.25546	0.0439353	0.271934	0.537056	2.15958e-05	0.00186562	0.0249002	0.843944	0.898321	-0.525699	0.000148693	0.00463512
187	AT1G02890	0.170489	0.0556889	0.25707	0.418845	3.71179e-07	1.42765e-05	0.046218	0.573966	0.804374	-0.0778737	0.380803	0.685354	0.312971	0.000146943	0.00726905	0.321387	9.63201e-05	0.00523986	0.436875	1.21866e-07	1.18546e-06	0.423745	2.23682e-06	0.000177578
188	AT1G02900	-0.364026	0.423872	0.718444	0.385453	0.379434	0.62512	-0.760206	0.0967715	0.319634	0.471482	0.300534	0.618692	-0.210474	0.617646	0.883553	-0.0651823	0.877002	0.959394	-0.283032	0.502282	0.625542	-1.31014	0.00317657	0.0403145
189	AT1G02910	-0.00269986	0.979126	0.996372	-0.270634	0.00472694	0.0305218	-0.158001	0.100333	0.3257	0.149316	0.149031	0.440203	-0.0615574	0.51942	0.834614	-0.226205	0.0179654	0.150984	-0.645754	1.80243e-11	3.84584e-10	-0.060761	0.557971	0.794587
190	AT1G02920	-0.398935	0.481345	0.759729	-0.0866664	0.877209	0.955308	0.0679556	0.903569	0.96919	-1.34691	0.0174457	0.137839	-0.46457	0.407517	0.772378	0.516733	0.356882	0.675837	1.1644	0.0378809	0.0791513	-0.960229	0.0901094	0.311808
191	AT1G02930	-0.21627	0.697603	0.885291	-0.395417	0.471963	0.704227	-0.245992	0.654539	0.852476	-1.22505	0.0277579	0.181409	-0.608616	0.268218	0.660716	0.474154	0.388355	0.702308	1.31475	0.0167644	0.0397446	-1.15856	0.0374069	0.190267
192	AT1G02940	-0.257682	0.646835	0.860626	-0.460156	0.410141	0.651301	0.661427	0.248293	NA	1.42863	0.012196	0.111998	-0.0269154	0.96079	0.993228	0.4373	0.420827	0.725115	-0.624164	0.251429	0.370132	-0.740893	0.191682	0.470885
193	AT1G02950	-0.543363	0.173645	0.477186	0.0806285	0.831495	0.93347	-0.279928	0.471602	0.735637	0.72889	0.0683334	0.296523	0.220415	0.557914	0.855035	0.151241	0.687704	0.880957	0.96122	0.012141	0.0301339	0.871083	0.0313003	0.171381
194	AT1G02960	-0.26561	0.301576	0.618855	-0.27252	0.258875	0.499846	0.227293	0.347247	0.629856	-0.202569	0.432233	0.724052	0.134011	0.578912	0.866395	-0.0265666	0.912422	0.972874	0.178036	0.462135	0.58858	0.0732304	0.777156	0.910196
195	AT1G02965	-0.494872	0.389016	NA	-0.267255	0.651952	NA	-0.0234287	0.968039	NA	0.0926281	0.871339	NA	0.358372	0.54613	NA	0.00398451	0.994621	NA	-0.513466	0.375679	0.503284	-0.202482	0.717413	NA
196	AT1G02970	-1.41369	0.00147737	0.027818	-0.170889	0.688475	0.855265	0.440395	0.313279	0.598622	2.01314	7.05049e-06	0.000713781	0.021024	0.960684	0.993228	-0.39414	0.356086	0.675542	-1.06577	0.0143337	0.0347571	0.61211	0.171085	0.443922
197	AT1G02980	-0.447228	0.484238	NA	-0.265046	0.68485	NA	0.521966	0.420025	NA	0.524958	0.407677	NA	1.07438	0.0994215	NA	1.07453	0.0993355	NA	1.28086	0.0485904	0.0974213	0.924971	0.145792	NA
198	AT1G02990	0.326326	0.0251146	0.16283	0.626513	3.52835e-06	9.22638e-05	0.425197	0.00170813	0.0257753	0.223202	0.126739	0.405968	0.479343	0.000386369	0.0143938	0.474836	0.000437057	0.0150304	0.824228	1.24251e-09	1.83694e-08	0.561209	0.000139088	0.00441046
199	AT1G03000	0.0618213	0.677915	0.875971	0.0782973	0.57129	0.78046	0.212423	0.127041	0.372158	0.0766713	0.608892	0.834881	0.0592485	0.668312	0.906478	-0.0800223	0.562944	0.818431	0.0111211	0.93665	0.960927	0.531646	0.000418266	0.00988343
200	AT1G03010	0.111282	0.852481	0.952481	-0.775625	0.211392	0.442345	-0.405654	0.514335	NA	-0.209641	0.730593	0.896646	-1.18481	0.046886	0.28256	-0.580802	0.323491	0.649937	-1.20312	0.0421445	0.0864378	0.0377447	0.948509	0.98289
201	AT1G03020	1.97989	2.2291e-05	0.0015231	0.872452	0.0711861	0.21733	0.167469	0.677534	0.863285	-0.356557	0.402298	0.701486	0.308665	0.449655	0.794903	-0.635825	0.135692	0.438238	-0.780947	0.0526004	0.104146	-0.270731	0.523675	0.77564
202	AT1G03030	-0.117304	0.363564	0.671285	0.054827	0.647053	0.831143	0.307175	0.00937305	0.0800459	-0.0841168	0.511498	0.775332	-0.0200953	0.865993	0.966999	0.177263	0.135144	0.437322	0.504104	2.2308e-05	0.000126006	0.132315	0.30998	0.604622
203	AT1G03040	-0.183716	0.143323	0.433614	-0.430489	0.000230885	0.00290515	-0.0155471	0.893623	0.964728	-0.193306	0.123198	0.401513	-0.269386	0.0206579	0.178213	-0.313506	0.00706742	0.0864511	-0.0229784	0.842599	0.897214	-0.47018	0.00018548	0.00550206
204	AT1G03050	0.217633	0.735602	0.903838	-0.678168	0.299602	0.545167	-0.163051	0.802765	NA	-0.156199	0.808138	0.933703	-0.199309	0.760278	0.937489	0.773954	0.235069	0.568288	0.752633	0.247001	0.365056	-1.08385	0.0914841	0.314581
205	AT1G03055	0.43248	0.0734002	0.298058	0.0320863	0.887275	0.959189	-0.212164	0.348556	0.63091	0.111023	0.64595	0.856789	0.114529	0.611327	0.880836	-0.119858	0.595124	0.834615	-1.49044	4.67681e-11	9.15564e-10	-0.324584	0.179364	0.454282
206	AT1G03060	-0.000169607	0.99876	1	0.267817	0.00806096	0.0451995	-0.0787102	0.436431	0.708195	0.000748851	0.994518	1	0.14023	0.164268	0.536842	0.278771	0.00565072	0.0751833	0.571248	1.60569e-08	1.86092e-07	0.303339	0.00564697	0.0591774
207	AT1G03070	0.154974	0.763737	0.916467	0.422072	0.400849	0.643633	0.377186	0.436598	0.708295	-0.237037	0.635291	0.850878	0.927736	0.0613407	0.326867	0.540921	0.277357	0.611855	2.05085	2.43952e-05	0.000136256	0.627635	0.213571	0.499259
208	AT1G03080	0.403031	0.0156513	0.122883	0.187478	0.227477	0.462158	-0.00387972	0.980025	0.994768	-0.112719	0.498431	0.767411	0.360551	0.0201945	0.17605	0.550244	0.000390595	0.0139291	1.16083	6.58991e-14	2.18968e-12	0.149469	0.370091	0.658278
209	AT1G03090	-0.957963	0.0114073	0.101597	-0.489516	0.175058	0.393259	-0.523908	0.146895	0.404532	-0.463039	0.221338	0.537935	0.53956	0.135103	0.487123	0.336982	0.350756	0.671864	1.36903	0.000149738	0.00067349	0.151511	0.689512	0.869213
210	AT1G03100	-0.089704	0.652382	0.862935	0.0521564	0.776536	0.905853	-0.00550635	0.977537	0.993832	-0.20515	0.333027	0.647552	0.193401	0.269343	0.661342	0.0231765	0.895013	0.966432	-0.132295	0.484461	0.608705	0.00790184	0.97001	0.991112
211	AT1G03103	-0.0335935	0.881381	NA	-0.0340116	0.880408	NA	0	1	NA	0	1	NA	0.000802095	0.997177	NA	0.11789	0.603485	NA	0.0997243	0.659481	NA	-0.0367703	0.870079	NA
212	AT1G03106	-0.620748	0.326002	0.641539	-0.420665	0.515842	0.73883	-0.230647	0.722185	NA	-0.506943	0.423768	0.717698	0.836645	0.199302	NA	0.461019	0.479186	NA	0.21953	0.735923	0.819273	0.256788	0.685405	0.867156
213	AT1G03110	-0.0922013	0.76681	0.917717	-0.275066	0.349528	0.595636	-0.719232	0.0151288	0.109831	0.10007	0.748124	0.904962	-0.200265	0.493816	0.819174	-0.388405	0.184698	0.50813	-0.986784	0.000807794	0.00294761	0.0304225	0.922179	0.973943
214	AT1G03120	-1.34382	0.00449564	0.0582612	-1.56881	0.000771214	0.00756139	-1.45626	0.00324913	0.0398893	0.209454	0.657496	0.863138	-0.353803	0.439321	0.791237	-0.716687	0.120989	0.414103	-1.37382	0.00230512	0.00734064	-1.04084	0.0261301	0.154651
215	AT1G03130	0.739724	0.0448581	0.226497	0.544146	0.121258	0.310568	-0.480872	0.170927	0.438622	0.00553853	0.988017	0.998885	-0.224572	0.522515	0.83571	-0.470503	0.180325	0.502902	-2.28057	8.40454e-11	1.57573e-09	-0.397595	0.280974	0.575614
216	AT1G03140	-0.0438952	0.829984	0.943727	-0.0158254	0.933914	0.979329	0.109377	0.566955	0.79996	-0.257411	0.208767	0.522628	-0.211192	0.268197	0.660716	-0.201903	0.289726	0.623662	0.284973	0.135654	0.226657	-0.095961	0.639965	0.843624
217	AT1G03150	0.200997	0.181071	0.487341	0.0607186	0.665129	0.841227	-0.130742	0.356673	0.638528	-0.0304419	0.841348	0.945907	-0.089002	0.52356	0.835914	-0.106316	0.445941	0.744684	-0.204202	0.145449	0.239647	-0.0416193	0.785014	0.914696
218	AT1G03160	0.283502	0.0315962	0.185361	0.128711	0.293424	0.538714	-0.302145	0.0140225	0.104701	0.185388	0.160786	0.457996	0.143597	0.241257	0.633651	-0.1052	0.390856	0.704407	-0.882557	8.76494e-13	2.37767e-11	0.286577	0.0306947	0.169612
219	AT1G03165	0.414864	0.342204	0.655437	-1.2232	0.00563509	0.0348658	0.169438	0.710595	0.87934	0.524043	0.259333	0.579536	-0.559561	0.193694	0.577154	-0.66866	0.119511	0.411228	-1.1995	0.00738541	0.0197876	0.113952	0.801342	0.923046
220	AT1G03170	-0.519765	0.346164	0.658808	-1.04883	0.0621067	0.197535	-0.60384	0.285371	0.570601	-0.0274137	0.960842	0.990485	-0.24886	0.640852	0.893887	-0.726891	0.176561	0.497481	0.302467	0.567254	0.682401	-0.653311	0.234334	0.524261
221	AT1G03180	-1.179	0.0125277	0.107041	-0.633676	0.165231	0.379266	0.571035	0.228874	0.510736	2.35888	9.48297e-07	0.000159763	-0.00376504	0.993415	0.999131	-0.186818	0.682362	0.878109	-0.217983	0.638327	0.742503	0.538476	0.259424	0.552679
222	AT1G03190	-0.0654977	0.655239	0.864452	-0.0231186	0.865159	0.949906	0.163411	0.230401	0.512664	-0.154329	0.295515	0.614717	-0.187233	0.166073	0.538719	-0.105976	0.432215	0.734139	0.185296	0.172057	0.273994	0.0146862	0.92117	0.973483
223	AT1G03200	0.0128873	0.980451	0.997032	-0.652006	0.221619	0.455303	0.841239	0.0876897	0.302055	-0.149191	0.772599	0.916787	-0.36601	0.457054	0.799144	-0.333934	0.496086	0.777988	2.21944	6.67297e-06	4.3185e-05	0.8249	0.114763	0.358472
224	AT1G03210	-0.631988	0.0223886	0.152694	-0.490137	0.0594693	0.192123	0.0187307	0.942653	0.981626	-0.117937	0.670325	0.869417	-0.787159	0.00248928	0.050803	0.341059	0.187622	0.512273	-0.0144967	0.955467	0.974131	-0.599472	0.0311466	0.170996
225	AT1G03220	-0.439285	0.435276	0.726798	-0.02304	0.967	0.992855	0.303091	0.586484	0.811997	0.277306	0.622465	0.84312	-0.147455	0.791021	0.945255	0.382123	0.492247	0.775233	0.943277	0.0900907	0.162463	-1.27782	0.0232262	0.144395
226	AT1G03230	-0.289995	0.267517	0.585625	-0.0666224	0.785564	0.910625	0.407619	0.111754	0.346653	0.201566	0.458791	0.742612	-0.283658	0.239268	0.631047	-0.0132726	0.955959	0.987742	0.445657	0.0687915	0.130066	-0.128571	0.627769	0.837835
227	AT1G03240	-0.0388061	0.950803	0.988435	-0.24087	0.704503	0.864231	0.800756	0.189277	NA	-0.379956	0.537585	0.791632	-1.06309	0.0855495	NA	-0.938499	0.128211	0.426126	0.620746	0.309201	0.434343	-0.432579	0.48554	0.748487
228	AT1G03250	0.307231	0.000817543	0.018795	0.199141	0.0193922	0.086602	-0.144033	0.0891629	0.304909	-0.149863	0.10174	0.364614	0.144387	0.0904925	0.399756	0.0326954	0.701692	0.888185	0.153231	0.0716122	0.134392	0.141482	0.127705	0.379703
229	AT1G03260	0.0332856	0.773576	0.919971	0.178043	0.094421	0.262618	-0.13386	0.220979	0.501903	-0.100897	0.391943	0.693068	0.233994	0.025728	0.202802	0.188168	0.0728172	0.322031	-0.153962	0.153952	0.250547	0.104835	0.377681	0.664813
230	AT1G03270	-0.567128	0.00101011	0.0217518	-0.543393	0.000738549	0.00731916	-0.756656	1.07902e-05	0.000758512	0.131304	0.45471	0.740077	-0.176768	0.267743	0.660413	0.0677507	0.667882	0.87082	-0.834206	5.50875e-07	4.61689e-06	0.0840108	0.635508	0.841655
231	AT1G03280	0.0454479	0.66455	0.869236	-0.0490843	0.613694	0.811104	0.0572085	0.557299	0.794158	-0.118931	0.258714	0.57902	0.0791633	0.416246	0.776367	-0.0114347	0.906545	0.970393	-0.0542596	0.577837	0.691521	-0.0830733	0.433037	0.711798
232	AT1G03290	0.246951	0.229726	0.542309	0.259915	0.175897	0.394516	0.219232	0.252947	0.536743	-0.689942	0.000793761	0.0196614	-0.107531	0.575722	0.864995	0.631577	0.000996289	0.026018	1.14861	2.08994e-09	2.97017e-08	-0.442577	0.0318274	0.173311
233	AT1G03310	0.43272	0.0467017	0.232351	0.567216	0.00528315	0.0331534	0.515728	0.0112477	0.0905881	0.122947	0.572221	0.811888	0.385874	0.057747	0.316254	0.235475	0.246891	0.581789	0.196952	0.333376	0.459619	0.350964	0.107268	0.345204
234	AT1G03320	0.532202	0.390063	0.694697	-0.923421	0.144819	0.347862	0.326081	0.607498	NA	0.59427	0.343367	0.656586	-0.741562	0.232993	0.624479	-0.685591	0.269471	0.60604	-1.11969	0.0743563	0.138567	0.511842	0.406974	0.690346
235	AT1G03330	0.0439023	0.686464	0.880214	0.27912	0.0056101	0.0347599	-0.0937143	0.357728	0.639363	-0.0327342	0.76501	0.912818	-0.0995157	0.319115	0.709692	-0.055186	0.580083	0.826846	-0.20874	0.0385007	0.0801825	0.0339442	0.758044	0.901111
236	AT1G03340	0.896266	0.0243965	0.160774	-0.00711416	0.985216	0.998987	0.370307	0.337473	0.62092	0.222299	0.581913	0.81784	0.240203	0.524393	0.836119	0.339586	0.367826	0.685568	-0.179382	0.635639	0.740586	-0.317702	0.425584	0.705524
237	AT1G03350	0.162165	0.0686536	0.286817	0.210339	0.0107703	0.0562796	-0.109993	0.182563	0.452817	-0.116262	0.191984	0.502859	0.114505	0.162907	0.534994	0.16458	0.0445097	0.250358	0.379794	3.41619e-06	2.3821e-05	0.0510222	0.570299	0.801539
238	AT1G03360	0.0221382	0.951262	0.988435	-0.570605	0.0985963	0.270425	-0.571354	0.0977531	0.32113	-0.300243	0.407312	0.705472	-0.541005	0.115342	0.450262	-0.50056	0.14502	0.452801	-0.919835	0.00766197	0.0204192	-0.150571	0.677989	0.864426
239	AT1G03365	0.155605	0.136354	0.421358	0.049213	0.612228	0.810113	0.0726736	0.453603	0.721483	-0.134622	0.200683	0.513798	-0.0723245	0.453871	0.797265	-0.0264759	0.783505	0.923564	-0.0124281	0.898162	0.936471	0.141758	0.182516	0.458472
240	AT1G03370	0.192649	0.114707	0.382666	0.271753	0.0164461	0.0771611	0.135577	0.233829	0.516131	-0.366907	0.00289646	0.0447967	0.0442924	0.695465	0.916404	0.470661	3.03912e-05	0.00242199	0.529325	2.9303e-06	2.08223e-05	-0.103858	0.399277	0.684112
241	AT1G03380	0.0237184	0.846006	0.950234	0.560009	7.25383e-07	2.48977e-05	0.396392	0.000445096	0.0106522	0.0959317	0.431057	0.722967	0.603568	9.88304e-08	2.89944e-05	0.354767	0.00175031	0.0371696	0.791758	2.90162e-12	7.08573e-11	0.633254	2.44879e-07	2.96184e-05
242	AT1G03390	-0.00269371	0.996651	NA	-0.312769	0.632225	NA	-0.826931	0.205017	NA	-0.62191	0.331713	NA	-0.148633	0.820096	NA	0.266203	0.683205	NA	-0.639461	0.327914	0.45386	-0.495239	0.438263	NA
243	AT1G03400	0.623808	4.42111e-05	0.00238614	0.424122	0.00284128	0.0206613	0.097433	0.492553	0.751343	-0.334798	0.0285926	0.184038	-0.145242	0.306615	0.699723	0.414689	0.00344375	0.0564727	-0.000509381	0.997131	1	-0.3506	0.0218968	0.139671
244	AT1G03410	0.792961	0.117626	0.388798	-0.372896	0.451518	0.687954	-0.887018	0.0737089	0.273712	-0.341011	0.501436	0.76934	-0.417237	0.39882	0.766523	-0.551377	0.264866	0.600747	-1.44444	0.00350064	0.0104734	-0.562926	0.2664	0.559576
245	AT1G03430	0.0581421	0.818864	0.938724	-0.0545491	0.818972	0.927193	-0.0937126	0.695187	0.871761	-0.524349	0.0399699	0.222864	-0.266831	0.263808	0.657279	0.169369	0.47745	0.765242	0.059274	0.803965	0.870277	-0.381905	0.135775	0.392272
246	AT1G03440	-0.331223	0.00849621	0.0850006	0.194696	0.0927135	0.259166	-0.259125	0.0236286	0.142898	-0.0321931	0.794078	0.926694	0.37719	0.00130263	0.033405	0.292859	0.0125756	0.122727	-0.111257	0.338691	0.465354	0.657796	1.51479e-07	2.01182e-05
247	AT1G03445	-0.737863	0.219517	0.531067	-0.36747	0.536398	0.754129	0.987765	0.10907	NA	2.12862	0.000469955	0.0133659	0.308076	0.60283	0.876532	0.131828	0.824261	0.940301	1.24135	0.040998	0.0844995	1.33037	0.0303606	0.168526
248	AT1G03457	-1.15546	0.000833577	0.0189723	-1.09427	0.00093288	0.00883254	-0.577727	0.0875285	0.301935	0.371741	0.282594	0.604053	-0.315951	0.320672	0.711208	-0.217561	0.493376	0.776207	-0.451926	0.1623	0.261362	0.34489	0.310862	0.605073
249	AT1G03470	-0.222113	0.696271	0.884719	-0.661604	0.240968	0.478268	2.26307	5.89545e-05	0.00255786	0.920066	0.105972	0.371574	1.34784	0.016559	0.15678	0.660777	0.240169	0.573584	0.877952	0.118837	0.203537	0.61817	0.276988	0.570892
250	AT1G03475	-0.0725525	0.617073	0.843288	-0.1359	0.313829	0.559966	-0.0861905	0.523906	0.772135	0.491602	0.000715502	0.0181507	-0.265147	0.0493126	0.289663	-0.286937	0.0333774	0.212578	-1.02888	2.78992e-14	9.97577e-13	0.0176195	0.903514	0.966788
251	AT1G03495	-0.280581	0.501818	0.773889	-1.38302	0.000629141	0.00643724	0.424123	0.296186	0.581488	0.774195	0.0660752	0.291592	0.157806	0.692432	0.915416	0.119545	0.764421	0.915246	0.843325	0.0342531	0.0727421	-1.17709	0.00491496	0.0541747
252	AT1G03510	-0.179795	0.470435	0.751049	-0.341738	0.146338	0.349759	-0.183502	0.512884	0.765626	0.263365	0.354052	0.665006	-0.00816307	0.97011	0.994902	-0.176768	0.41969	0.724455	-0.106812	0.682951	0.777508	0.177335	0.535329	0.781411
253	AT1G03520	-0.318882	0.0761826	0.304954	-0.336826	0.0443653	0.156463	0.364361	0.0290235	0.160979	0.133234	0.458743	0.7426	-0.0754319	0.652894	0.899981	-0.200483	0.23249	0.565948	0.274472	0.100645	0.177738	-0.17013	0.35018	0.641865
254	AT1G03530	0.027522	0.921967	0.978245	-0.208794	0.429849	0.667914	-0.175101	0.507209	0.761776	-0.512681	0.0680699	0.296118	-0.393344	0.135596	0.487755	-0.458013	0.0822505	0.341805	-0.440487	0.0951164	0.169909	-0.250644	0.372484	0.660245
255	AT1G03540	0.612479	0.0579575	0.262223	0.718795	0.0177254	0.081063	-0.103932	0.739125	0.891217	0.0101061	0.9755	0.995299	0.163398	0.568869	0.862519	0.0737368	0.7972	0.929363	0.44138	0.15345	0.249885	0.71154	0.0322588	0.174712
256	AT1G03550	-0.92021	0.0666467	0.282248	-1.37	0.00526393	0.0330721	0.0743674	0.878953	0.958637	-0.799068	0.111322	0.380563	-0.298555	0.542095	0.84567	-0.224503	0.646754	0.859831	-0.124787	0.798554	0.866937	-0.616135	0.221502	0.510792
257	AT1G03560	-0.00639303	0.970075	0.993667	-0.316121	0.0478724	0.165259	-0.00331712	0.9835	0.995643	0.181977	0.289123	0.609949	-0.0542046	0.73391	0.929343	-0.123343	0.439457	0.739575	-0.644024	5.77856e-05	0.000293323	-0.0555564	0.747755	0.896948
258	AT1G03590	-0.0483417	0.753104	0.911589	-0.222935	0.121194	0.310512	0.0180965	0.898466	0.966515	-0.188525	0.217477	0.533284	0.151239	0.288163	0.679741	0.379629	0.00745165	0.0896565	0.552858	8.49785e-05	0.000409349	0.195797	0.201088	0.482908
259	AT1G03600	0.146424	0.464421	0.746144	-0.00456434	0.980511	0.997827	-0.51099	0.00626253	0.061376	0.218986	0.273979	0.595032	0.0339284	0.855931	0.964379	-0.472982	0.011384	0.115427	-1.86419	2.06052e-23	2.79802e-21	-0.109416	0.58469	0.810153
260	AT1G03610	-0.212262	0.285489	0.602654	-0.0162978	0.929962	0.977206	-0.252369	0.175437	0.443374	-0.113677	0.568432	0.809671	0.0774323	0.676988	0.910086	-0.267578	0.150552	0.460156	0.181802	0.328078	0.45398	0.0247742	0.901381	0.966272
261	AT1G03620	-0.819582	0.00834912	0.0842839	-1.11577	0.000207685	0.00266643	0.264041	0.391292	0.670019	0.471913	0.140193	0.42854	-1.09543	0.000149023	0.0073366	-1.64438	2.10767e-08	9.021e-06	-1.52994	1.24075e-07	1.20594e-06	-1.77173	1.67019e-08	3.8001e-06
262	AT1G03630	0.48505	0.0295344	0.178729	0.351518	0.0917661	0.257244	-0.121496	0.560407	0.796212	0.232861	0.296429	0.61536	0.180823	0.385675	0.756566	-0.0211203	0.919298	0.975343	-1.05772	4.06234e-07	3.5254e-06	-0.0550261	0.805208	0.924354
263	AT1G03650	-0.35182	0.0445554	0.225641	-0.286266	0.0758983	0.22627	-0.362368	0.0394878	0.192339	0.624011	0.000565111	0.0152656	0.208847	0.192441	0.575932	0.0141967	0.929682	0.97961	-0.673613	7.93474e-05	0.000385528	-0.118335	0.524012	0.775755
264	AT1G03660	-0.595904	0.163459	0.463255	0.813301	0.0429424	0.153116	1.34741	0.00155032	0.0240783	1.76598	5.8062e-05	0.00309171	0.246719	0.535385	0.842621	0.658972	0.0970716	0.369289	0.488855	0.230117	0.345669	0.359626	0.40487	0.688569
265	AT1G03670	0.233205	0.715597	0.893935	-0.322655	0.619666	0.814727	0.644397	0.323304	NA	-0.00878854	0.989118	0.999022	-0.590933	0.358916	NA	-0.627917	0.329692	NA	0.983204	0.130772	0.220027	1.03976	0.105749	0.341861
266	AT1G03680	0.6359	5.12497e-06	0.000507211	0.494728	0.000135466	0.00188985	-0.250026	0.0539227	0.228833	0.11753	0.399549	0.699699	-0.0246727	0.849056	0.963493	-0.226936	0.0800477	0.337523	-0.954978	1.84502e-13	5.68062e-12	-0.0810918	0.561255	0.796275
267	AT1G03687	-0.205709	0.0617225	0.270388	-0.192409	0.0594657	0.192123	-0.361491	0.000483733	0.0111428	-0.0458335	0.678829	0.874405	-0.211066	0.0362673	0.2472	-0.336771	0.000849459	0.0232511	-1.12558	3.78997e-27	8.02107e-25	0.018426	0.868291	0.952113
268	AT1G03700	0.0321813	0.959819	NA	-0.0624067	0.923675	NA	0.570099	0.380437	NA	0.497966	0.433375	NA	0.812298	0.214373	NA	0.30273	0.643623	NA	0.578086	0.376755	0.504143	-1.08377	0.0862856	NA
269	AT1G03710	0.0771222	0.901157	0.97093	-0.291763	0.645372	0.830383	0.42704	0.49976	NA	0.822288	0.184525	0.49238	1.12805	0.0752373	0.363977	0.365387	0.564002	0.81928	1.61249	0.0109083	0.0275368	1.10991	0.0728752	0.276873
270	AT1G03720	0.0222794	0.94191	NA	-0.028912	0.925017	NA	0.16012	0.600173	NA	0.0703484	0.81667	NA	0.183361	0.55424	NA	0.0951956	0.758758	NA	0.109472	0.721336	NA	0	1	NA
271	AT1G03730	0.315925	0.259298	0.577584	0.678056	0.00992412	0.052807	0.272904	0.304182	0.589574	-0.371901	0.189743	0.499062	0.129154	0.624582	0.887019	0.325136	0.217311	0.550208	0.339026	0.20069	0.31013	0.0884732	0.755309	0.900055
272	AT1G03740	0.162204	0.566302	0.814238	0.420129	0.114387	0.298831	0.401684	0.131823	0.379324	-0.253488	0.371168	0.677934	0.122241	0.646058	0.896515	0.440701	0.097695	0.370724	0.62712	0.0186417	0.0434887	0.133285	0.638492	0.842864
273	AT1G03750	-0.241195	0.161498	0.459904	-0.0604076	0.705436	0.864633	0.449489	0.00519301	0.0541442	-0.141677	0.418518	0.714131	0.181417	0.256944	0.649604	0.208104	0.192613	0.517589	0.893767	2.56678e-08	2.86319e-07	0.170724	0.33785	0.631451
274	AT1G03760	-0.108403	0.663605	0.868876	-0.375829	0.108979	0.288931	0.731264	0.00191223	0.0277149	-0.490941	0.054839	0.264661	-0.340252	0.140234	0.496673	-0.15412	0.503223	0.78176	0.193229	0.407337	0.535578	-0.45667	0.0717813	0.274656
275	AT1G03770	-0.501035	0.0809537	0.31505	-0.600631	0.0275022	0.111269	0.511716	0.0654395	0.255218	0.255645	0.386362	0.688661	-0.175316	0.505066	0.826562	-0.168242	0.522183	0.793812	0.353423	0.182504	0.287744	-0.290173	0.313279	0.607669
276	AT1G03780	-1.70971	1.98274e-05	0.00138203	-2.49283	1.97976e-10	2.48257e-08	0.508829	0.207492	0.485295	1.70849	3.37486e-05	0.00214004	-0.855278	0.0233048	0.191469	-0.785741	0.0370804	0.225967	-1.10815	0.00366178	0.0108724	-0.893629	0.0253	0.151772
277	AT1G03790	-0.128163	0.836835	0.946688	-0.130453	0.837473	0.936195	0.296243	0.641401	0.844338	0.941791	0.130462	0.412445	0.39648	0.534057	0.84192	0.943305	0.139142	0.443288	0.946462	0.138095	0.2299	-1.87228	0.00263518	0.035257
278	AT1G03800	-0.423899	0.471822	0.752642	-0.895714	0.134623	0.332415	-0.87278	0.150908	0.409436	0.516274	0.381607	0.685724	-0.287177	0.618176	0.884009	-0.245412	0.669769	0.872069	0.245364	0.666828	0.765197	-1.32907	0.0222045	0.140698
279	AT1G03810	-0.139727	0.637272	NA	0.0100884	0.973047	NA	0.023686	0.936413	NA	0.327783	0.268157	NA	0	1	NA	0	1	NA	0	1	1	0	1	NA
280	AT1G03820	-0.873242	0.000179485	0.0069011	-0.48067	0.0278711	0.112186	1.15909	8.49568e-08	1.80421e-05	0.507782	0.0289319	0.18552	-1.0125	1.34693e-06	0.000229445	-0.0514191	0.80416	0.932002	-1.31597	3.95586e-10	6.48507e-09	-1.19942	1.36567e-07	1.84911e-05
281	AT1G03830	-0.528614	0.0765283	0.305864	-0.362313	0.197719	0.424722	0.349294	0.22779	0.50927	0.587745	0.0539775	0.262996	0.015745	0.95513	0.992608	-0.128694	0.645723	0.859384	0.0193582	0.945799	0.967503	0.203118	0.502461	0.761104
282	AT1G03840	0.378918	0.449551	0.736509	-0.21977	0.657322	0.836626	0.666786	0.16035	0.422387	-0.123758	0.801724	0.930531	-0.718688	0.133162	0.483398	-0.395521	0.405639	0.715083	-0.0733956	0.875847	0.920596	-0.434681	0.375506	0.662676
283	AT1G03850	0.222657	0.700509	0.886329	0.556779	0.332606	0.578527	0.126394	0.826093	0.934357	-1.38293	0.0172866	0.136842	-0.203146	0.723501	0.9258	0.370587	0.518521	0.791555	0.601884	0.294874	0.418864	-0.950842	0.101497	0.334036
284	AT1G03860	-0.107997	0.616783	0.843288	-0.123784	0.539437	0.75621	0.262362	0.194998	0.469294	0.0923394	0.669884	0.869208	-0.0587635	0.77034	0.939921	-0.184435	0.359578	0.678651	0.302385	0.134687	0.225265	0.101721	0.6389	0.843131
285	AT1G03870	-1.33682	2.32065e-05	0.00156626	-0.246589	0.407467	0.649206	-1.58466	9.42305e-08	1.9599e-05	-0.155612	0.61988	0.841196	-0.681404	0.0219804	0.184389	-0.773091	0.00935701	0.102465	-3.35458	1.86786e-29	5.22378e-27	-0.323146	0.302992	0.597209
286	AT1G03900	-0.0360538	0.766886	0.917717	-0.151548	0.179749	0.399985	-0.177786	0.115069	0.35244	-0.3285	0.00689228	0.0780866	0.0638115	0.571412	0.862813	0.116054	0.303145	0.634463	0.0999422	0.37489	0.502564	-0.315671	0.00950987	0.082963
287	AT1G03905	-0.324392	0.492934	0.768077	-0.140843	0.758623	0.895608	0.070898	0.877004	0.957923	0.659234	0.162898	0.461212	-0.0835963	0.855191	0.964379	-0.0603119	0.89524	0.96661	-0.629179	0.169605	0.27088	-0.546176	0.248273	0.540534
288	AT1G03910	0.0565641	0.356829	0.666487	-0.0088451	0.876299	0.954644	-0.0170781	0.763587	0.904077	-0.144864	0.0188655	0.144872	-0.00215318	0.969251	0.994873	-0.041257	0.459845	0.75341	0.203692	0.000323467	0.0013375	0.255182	4.3275e-05	0.00180204
289	AT1G03920	-1.01837	0.00324146	0.0464262	-1.15177	0.000557393	0.00582741	0.224342	0.513021	0.765717	0.738524	0.0359296	0.210168	0.245223	0.431042	0.786262	0.118626	0.704062	0.889102	-0.0830442	0.803194	0.869578	0.475299	0.179934	0.455146
290	AT1G03930	-0.125193	0.548978	0.804942	0.0609062	0.754921	0.893773	-0.336331	0.0854517	0.29765	-0.100076	0.632341	0.849615	0.525482	0.00710162	0.0970907	0.125581	0.520212	0.792593	-0.606946	0.00192142	0.00626367	0.427637	0.0410152	0.200998
291	AT1G03940	-0.151606	0.72844	0.90025	-1.27728	0.00243882	0.0184743	0.36125	0.390501	0.669302	-0.26116	0.550098	0.798991	0.0590199	0.888343	0.973895	0.0585227	0.889272	0.964088	0.844455	0.0443585	0.0901444	-1.02685	0.0187521	0.127028
292	AT1G03950	0.324061	0.0206197	0.145578	0.297866	0.0219417	0.0948029	-0.247096	0.0582354	0.23822	-0.0261495	0.852086	0.949591	0.115238	0.377637	0.752328	0.214462	0.100019	0.37528	0.0212127	0.870668	0.916344	0.00810683	0.954393	0.985286
293	AT1G03960	-0.20465	0.108964	0.372669	-0.489693	3.59255e-05	0.000635827	0.520367	1.99013e-05	0.00118091	0.487847	0.000203966	0.00754854	0.162141	0.16993	0.54476	-0.0639685	0.588687	0.832598	0.081958	0.500174	0.623446	0.125513	0.345841	0.6384
294	AT1G03970	-0.0849969	0.647386	0.860867	-0.0116839	0.946178	0.984172	0.139389	0.421264	0.695158	-0.437518	0.0190612	0.145766	-0.223083	0.197892	0.582344	-0.162112	0.349044	0.670874	0.561158	0.00120379	0.00418086	-0.188118	0.31615	0.610395
295	AT1G03980	-0.260512	0.633644	0.853672	-0.115804	0.831297	0.933298	0.571705	0.327046	0.612358	0.81647	0.156982	0.452052	-0.194539	0.709776	0.921061	-0.0695902	0.893392	0.965792	-0.602573	0.26376	0.384407	-0.892921	0.109392	0.3492
296	AT1G03982	0	1	NA	0	1	NA	0.153283	0.498152	NA	0.000705485	0.997501	NA	0.00133332	0.995329	NA	-0.0327173	0.885846	NA	0.190864	0.400522	NA	0	1	NA
297	AT1G03990	-0.039796	0.886795	0.96621	-0.461188	0.0803497	0.235041	1.17839	8.1806e-06	0.000625708	0.772282	0.00605439	0.0720326	1.00508	0.000126926	0.00675329	0.348861	0.184685	0.50813	0.886435	0.000771462	0.00283441	0.493605	0.0800707	0.291466
298	AT1G04000	-0.109326	0.553319	0.806802	-0.622678	0.000309532	0.0036649	-0.0849608	0.621187	0.833109	0.224835	0.222173	0.538713	-0.0931043	0.58896	0.870641	-0.222065	0.197725	0.523799	-0.978767	1.06284e-08	1.28835e-07	-0.597762	0.00117023	0.0199436
299	AT1G04010	0.146684	0.434175	0.725818	0.0684612	0.695748	0.859718	0.267716	0.130477	0.377022	0.169635	0.37177	0.678546	0.39296	0.0238268	0.194547	0.311365	0.073436	0.32332	0.50475	0.00410953	0.0120076	0.223808	0.241646	0.533099
300	AT1G04020	-0.669089	0.00416577	0.054856	-0.79963	0.000276825	0.00335478	-0.669632	0.00309515	0.0385223	0.812247	0.000522794	0.0144226	-0.200676	0.34906	0.733626	-0.226977	0.289408	0.62328	-1.42439	2.41792e-10	4.17047e-09	-0.10151	0.667217	0.859536
301	AT1G04030	-0.604582	0.0186827	0.137626	-0.728142	0.00290447	0.0210162	0.123061	0.626596	0.835199	0.746299	0.00426178	0.0571431	-0.203981	0.381124	0.754017	-0.241802	0.298685	0.630998	-0.265168	0.267436	0.388487	-0.276441	0.292939	0.587368
302	AT1G04040	-0.35727	0.395154	0.698857	0.390352	0.333211	0.579026	-1.31252	0.00114119	0.0197653	-0.320512	0.445407	0.733646	0.211068	0.600955	0.875628	0.679407	0.0922103	0.360055	-1.12748	0.00520646	0.0146884	1.01771	0.0154016	0.112554
303	AT1G04050	-0.483188	0.198062	0.505773	-0.718211	0.046529	0.161628	-0.00835778	0.981493	0.995226	0.33924	0.366182	0.674311	-0.471105	0.181204	0.560751	-0.513665	0.144763	0.452651	-0.891764	0.0113562	0.0284596	-0.73381	0.0480551	0.220219
304	AT1G04070	-0.437257	0.048043	0.236103	-0.276228	0.180625	0.401065	0.153136	0.45941	0.726639	0.0134079	0.951814	0.987726	-0.104745	0.610706	0.880662	-0.25596	0.214191	0.546727	0.113204	0.580607	0.694023	-0.527644	0.0185372	0.126115
305	AT1G04080	-0.103346	0.433236	0.725295	-0.448673	0.000251838	0.00310333	0.138005	0.260817	0.545184	0.191004	0.148195	0.439428	-0.0944302	0.441237	0.791528	-0.159108	0.194437	0.519627	0.0256146	0.834809	0.891627	0.246558	0.0625308	0.254247
306	AT1G04090	0.60572	0.109712	0.374057	-0.0177357	0.961077	0.990974	-0.199163	0.592101	0.814846	0.525564	0.171756	0.475174	0.398212	0.267848	0.660413	0.0832745	0.817156	0.938196	-1.10078	0.00240521	0.00760882	-0.316384	0.405439	0.688788
307	AT1G04100	0.284142	0.152169	0.446673	0.130303	0.484017	0.71372	0.125465	0.499689	0.755715	-0.107764	0.590382	0.823262	0.280063	0.132169	0.481681	-0.0318101	0.865163	0.954579	0.389066	0.0343778	0.0729673	0.0477629	0.813281	0.928226
308	AT1G04105	-0.195664	0.389055	NA	-0.086992	0.703257	NA	0.0872809	0.700977	NA	0.0347356	0.877976	NA	-0.0540032	0.813508	NA	-0.0540837	0.813309	NA	-0.0728795	0.74911	NA	-0.0670256	0.766822	NA
309	AT1G04110	-0.932425	0.104983	0.365052	-1.621	0.00466644	0.0302018	-1.0625	0.0647665	0.253377	0.412051	0.474248	0.752111	-0.2211	0.69777	0.916959	-0.0443579	0.937882	0.981816	-0.342026	0.549676	0.667614	0.804051	0.162235	0.431631
310	AT1G04120	0.235135	0.345156	0.658213	-0.118858	0.61109	0.809335	-0.151717	0.515535	0.767399	-0.121941	0.624077	0.844443	-0.270389	0.24663	0.63908	0.0531762	0.819704	0.939109	0.629522	0.00693204	0.018744	-0.16484	0.507739	0.764327
311	AT1G04130	0.656686	0.0155436	0.122466	-0.0316029	0.901764	0.965259	-0.261678	0.302458	0.588004	-0.204261	0.449429	0.736523	-0.103825	0.683233	0.912114	-0.201965	0.427249	0.730886	-0.46022	0.0690785	0.130533	-0.144828	0.591349	0.814443
312	AT1G04140	0.182373	0.00693454	0.0756901	0.523556	4.29753e-17	4.3112e-14	0.150938	0.0151223	0.10983	-0.209158	0.00191564	0.0351149	0.33896	4.87197e-08	1.65985e-05	0.231129	0.000200174	0.00882278	0.86593	1.29015e-43	1.31775e-40	0.498886	2.6315e-13	2.90386e-10
313	AT1G04150	0.0423852	0.946645	0.986936	-0.656389	0.305632	0.551312	0	1	NA	0.824805	0.188095	0.497157	-0.771232	0.237307	NA	-1.30207	0.0457006	NA	-1.76536	0.00641964	0.0175606	-0.711763	0.262539	0.55559
314	AT1G04160	0.355527	0.178177	0.482973	0.401436	0.105367	0.282519	-0.152229	0.544653	0.786289	0.310023	0.244489	0.563243	0.472815	0.0558759	0.311498	0.303939	0.219202	0.552737	0.13124	0.600072	0.711067	0.569346	0.0329534	0.177291
315	AT1G04170	-0.0336265	0.840019	0.94791	0.0158456	0.91862	0.971814	-0.313016	0.0436951	0.204157	0.0577156	0.728918	0.896289	-0.266525	0.0852307	0.387584	-0.206055	0.183222	0.506274	-0.417971	0.00704703	0.0190138	0.238119	0.153047	0.418402
316	AT1G04180	0.111256	0.862491	0.955938	0.894196	0.17058	0.387201	0.0283452	0.965374	0.989685	-0.410342	0.523137	0.782559	-0.562513	0.389464	0.759252	-0.498387	0.445735	0.744454	1.34826	0.0390108	0.0810364	-0.176725	0.78349	0.914025
317	AT1G04190	0.305019	0.00898251	0.0880693	0.253183	0.019668	0.0874972	-0.155265	0.151371	0.409977	-0.196083	0.0930067	0.347938	-0.0435349	0.685678	0.913099	0.0251269	0.815003	0.936983	-0.41947	0.000105245	0.000495474	-0.00370242	0.97484	0.992789
318	AT1G04200	0.164406	0.187213	0.494291	0.272961	0.0181162	0.0824379	0.0746501	0.522571	0.771467	0.0254849	0.839542	0.945052	0.296819	0.0101028	0.119196	0.326451	0.0046473	0.0675094	0.464526	6.94585e-05	0.00034352	0.303655	0.0169723	0.120018
319	AT1G04210	0.104705	0.49132	0.766754	0.21173	0.134312	0.331871	-0.00856418	0.951653	0.984299	-0.0564735	0.710207	0.889775	-0.00436137	0.975358	0.996352	-0.0336398	0.811666	0.935508	0.246135	0.081758	0.149817	0.523329	0.000595396	0.0125986
320	AT1G04220	0.975612	0.00228257	0.0371455	0.490293	0.104756	0.281672	-0.0379133	0.899876	0.966761	0.0125076	0.968715	0.99271	1.34729	8.82439e-06	0.00098623	1.22819	5.10082e-05	0.0034106	1.42572	2.25665e-06	1.64842e-05	0.160513	0.615309	0.830015
321	AT1G04230	0.0844231	0.351101	0.6623	0.0650148	0.439853	0.677402	0.100903	0.225495	0.506881	-0.0737255	0.415241	0.711519	0.0217162	0.797188	0.947929	0.0396122	0.638453	0.85641	0.256165	0.00211219	0.0067972	0.0771813	0.406204	0.689609
322	AT1G04240	0.662602	0.00557591	0.0668806	0.950504	2.19778e-05	0.000422885	0.157519	0.481367	0.741794	0.219611	0.357734	0.668184	0.765196	0.000647477	0.0207537	0.146883	0.513142	0.788344	-0.72704	0.00119057	0.00414416	0.74892	0.0017389	0.0265221
323	AT1G04250	0.660493	0.0509542	0.244072	0.710225	0.0268328	0.109464	-0.825961	0.0100182	0.0840405	-0.554254	0.101335	0.36377	0.74413	0.020341	0.176601	0.589713	0.0659874	0.305232	-0.442773	0.167447	0.267888	0.480585	0.155455	0.421744
324	AT1G04260	0.0300652	0.758615	0.913891	-0.0679932	0.455701	0.691173	0.208477	0.0249656	0.147534	0.0493668	0.624687	0.844782	-0.0918051	0.31137	0.704247	-0.0718649	0.426464	0.730226	-0.0973675	0.276831	0.398757	-0.410376	5.68353e-05	0.00221617
325	AT1G04270	-0.219168	0.289221	0.606701	-0.299056	0.121618	0.311166	-0.324479	0.0930609	0.312289	0.0713758	0.729964	0.896626	-0.421462	0.0290448	0.217327	-0.466578	0.0156673	0.13936	-0.550723	0.00436338	0.0126237	0.0885201	0.668678	0.860582
326	AT1G04280	-0.523567	0.146381	0.438445	0.167205	0.625248	0.819091	-0.38806	0.256757	0.540927	-1.0999	0.00228246	0.0389588	-0.105573	0.756599	0.936569	0.210353	0.536583	0.803181	1.30235	0.000128785	0.000591827	-0.770327	0.0321826	0.174445
327	AT1G04290	0.0842299	0.706582	0.88908	0.0996825	0.633863	0.824252	-0.12456	0.551939	0.790953	0.145998	0.51399	0.77707	0.229335	0.272923	0.665929	0.430951	0.0392688	0.23445	0.248099	0.237019	0.353976	-0.0949519	0.673622	0.862996
328	AT1G04300	-0.19681	0.0926611	0.339987	-0.336457	0.00195147	0.015616	0.108762	0.316337	0.602255	0.0839754	0.472988	0.750914	-0.0342498	0.752981	0.935425	-0.0305087	0.779138	0.921828	0.34116	0.00171083	0.00566947	0.186937	0.112203	0.354164
329	AT1G04310	-1.30561	0.00589836	0.0685141	-0.986573	0.0319105	0.124099	-0.218309	0.63562	0.84106	0.0833044	0.860643	0.95242	-0.707595	0.124459	0.467619	-0.371603	0.419354	0.724384	0.0494305	0.914361	0.946472	-0.846161	0.0748614	0.281224
330	AT1G04330	0.561603	0.337946	0.652021	-0.432807	0.465875	0.699828	1.82738	0.00125484	0.0211146	-0.0860497	0.881382	0.960788	-1.14131	0.0439037	0.271934	-0.919974	0.103624	0.382197	0.780054	0.164355	0.263947	-0.886497	0.121037	0.369166
331	AT1G04340	0.169126	0.0678799	0.28492	0.323711	0.000157647	0.00214505	-0.15739	0.0636325	0.250984	-0.346148	0.000175773	0.00681564	-0.203193	0.014325	0.144927	-0.0996493	0.2274	0.561533	-0.0483508	0.562425	0.67812	-0.236354	0.0114489	0.0936191
332	AT1G04350	0.0211921	0.855285	0.953389	0.214983	0.0461693	0.160643	0.384124	0.000362511	0.00931676	0.102512	0.377445	0.682357	0.230106	0.0327142	0.232903	0.00371448	0.972513	0.993575	-0.0273829	0.799314	0.867521	-0.0663078	0.568767	0.800657
333	AT1G04360	0.387764	0.326314	0.641924	-0.115612	0.761369	0.897235	-0.467574	0.226854	0.508305	0.535718	0.177347	0.482524	0.415978	0.262337	0.655693	0.0638044	0.863843	0.954304	-0.980329	0.00871828	0.022739	-0.418048	0.287182	0.580678
334	AT1G04370	0.55759	0.372985	0.680256	-0.102327	0.872105	0.952619	0.0469415	0.941915	NA	0.318133	0.615297	0.838269	-2.24855	0.000404814	0.0148196	-1.54897	0.0142908	0.132243	-0.718796	0.254598	0.373836	-2.96022	2.62361e-06	0.000198477
335	AT1G04380	0.86945	0.0291504	0.17728	-0.405033	0.336733	0.582741	0.182868	0.627515	0.835666	-0.209596	0.595809	0.826242	0.00341842	0.992057	0.999131	-0.448871	0.200793	0.528576	-0.761885	0.0255908	0.0569891	-0.496827	0.172775	0.446399
336	AT1G04390	0.0909133	0.562829	0.8115	-0.13538	0.354686	0.601069	0.433905	0.00307153	0.0382993	-0.00588323	0.970372	0.993132	0.0516155	0.724707	0.926203	-0.0625531	0.669744	0.872069	0.151271	0.305022	0.4299	0.202804	0.204928	0.487787
337	AT1G04400	0.127613	0.631974	0.852911	0.158325	0.527033	0.747389	0.245349	0.327564	0.613013	-0.235609	0.377254	0.682178	0.246962	0.323811	0.713536	-0.033153	0.894639	0.966186	1.12383	7.45498e-06	4.772e-05	0.386487	0.148292	0.411467
338	AT1G04410	0.143924	0.206886	0.516454	0.292415	0.00573015	0.0352563	0.0297619	0.778684	0.910986	0.232118	0.0418511	0.229033	0.0405587	0.701479	0.918062	0.0631985	0.550294	0.811788	0.241693	0.0224755	0.0510879	0.325471	0.00434903	0.0495524
339	AT1G04420	0.210411	0.194618	0.502434	-0.00265263	0.985987	0.999427	-0.666112	1.09167e-05	0.000762589	0.216959	0.181568	0.487969	0.148204	0.326309	0.715819	-0.280831	0.0630147	0.297666	-1.3544	4.17013e-19	3.38978e-17	0.149172	0.35879	0.64895
340	AT1G04430	0.514666	0.0006025	0.015607	0.756806	5.72559e-08	3.01584e-06	-0.632513	6.13787e-06	0.000510549	-0.219204	0.14448	0.433832	0.676786	1.17593e-06	0.000206412	0.594972	1.93671e-05	0.00171997	-0.403569	0.00395511	0.0116113	0.695196	3.80371e-06	0.000262337
341	AT1G04440	0.151516	0.340874	0.654241	0.293363	0.0474284	0.164067	0.268535	0.0700583	0.266082	-0.0614297	0.700038	0.885023	0.209974	0.155934	0.523133	0.26428	0.074054	0.324674	1.13573	1.91205e-14	7.01842e-13	0.412476	0.00997118	0.0854286
342	AT1G04445	-0.758828	0.23658	0.550249	-1.13385	0.0819904	0.238378	0.76634	0.237932	NA	-0.297865	0.642471	0.854879	0.1988	0.758729	NA	0.377644	0.558874	0.815799	1.12911	0.0804948	0.14786	-0.339423	0.595351	0.817183
343	AT1G04450	-1.29365	0.0439294	0.223771	-0.765607	0.241152	0.478402	1.61738	0.0132389	NA	1.57515	0.0143528	0.122826	0.718094	0.271965	NA	0.844748	0.196033	0.521909	0.81634	0.210485	0.322278	0.488098	0.447973	0.722453
344	AT1G04455	-1.22569	0.00632197	0.0715006	-0.586956	0.154035	0.362232	-0.64473	0.179336	NA	1.24557	0.00563377	0.0687326	-0.919597	0.0311275	0.226207	-0.81727	0.0522818	0.270994	-0.373631	0.408524	0.536718	0.531378	0.256117	0.549587
345	AT1G04470	0.13909	0.81587	0.937786	0.359575	0.557295	0.770307	2.1214	0.000577768	NA	0.536254	0.369354	0.676651	1.326	0.032319	NA	0.856621	0.166101	0.483527	1.50502	0.014627	0.0353626	0.436758	0.463609	0.733309
346	AT1G04480	-0.413865	0.154667	0.450805	-0.455469	0.0964531	0.266628	-0.506684	0.0644692	0.252704	-0.139765	0.630786	0.848765	-0.356429	0.193162	0.576558	-0.429692	0.116706	0.406206	-0.760489	0.0055102	0.0154212	-0.101097	0.72811	0.887958
347	AT1G04490	-0.257175	0.615301	0.842634	0.0822693	0.869581	0.951346	-0.844049	0.0809594	0.289056	-0.919625	0.0635625	0.286517	-0.027514	0.955959	0.992608	0.127861	0.796846	0.929305	1.6674	0.000573686	0.00219251	0.611326	0.224015	0.513504
348	AT1G04500	0.61004	0.332577	0.647436	-0.17132	0.789036	0.912924	0.437398	0.487916	NA	-0.110067	0.860476	0.952357	-0.483996	0.445592	0.79408	-0.129841	0.837439	0.944891	2.26778	0.000310146	0.00128659	-0.662219	0.295048	0.589829
349	AT1G04510	0.186478	0.0371114	0.202003	0.174954	0.0349926	0.132326	-0.189536	0.0216906	0.136684	-0.0968937	0.276218	0.597368	-0.262803	0.00129123	0.0332618	-0.156179	0.0553181	0.278551	-0.058415	0.477467	0.602301	0.221222	0.0133342	0.10298
350	AT1G04520	-0.624506	0.198044	0.505773	-0.439	0.351991	0.598401	-0.912194	0.0532558	0.227231	0.420063	0.386412	0.688695	-0.503011	0.28591	0.678253	-0.806738	0.0870349	0.350362	-2.48318	1.44549e-07	1.38433e-06	-0.270383	0.577158	0.805227
351	AT1G04530	0.332182	0.171777	0.474959	0.326387	0.151959	0.358688	-0.302747	0.183896	0.454448	-0.00739747	0.975721	0.995339	-0.190201	0.404034	0.770205	-0.0898323	0.693469	0.883191	-1.35063	3.14025e-09	4.26971e-08	-0.188087	0.439277	0.716247
352	AT1G04540	-0.195316	0.665776	0.869768	-0.879192	0.0452232	0.158576	-1.40023	0.00147123	0.0233257	-0.529212	0.242189	0.560636	-1.05034	0.0171892	0.15981	-0.878655	0.0458258	0.255208	-2.59997	4.9032e-09	6.3709e-08	-0.15404	0.733618	0.890591
353	AT1G04550	-0.123634	0.514114	0.78214	-0.107167	0.544407	0.759995	-0.62719	0.000371766	0.00947017	-0.202721	0.282889	0.604153	-0.484987	0.0060686	0.0876193	-0.494232	0.00515808	0.0711814	-1.27811	4.61555e-13	1.32391e-11	-0.103512	0.584191	0.809852
354	AT1G04555	0.205194	0.188181	0.495406	0.427637	0.0030064	0.0215707	0.218037	0.131067	0.37797	-0.360564	0.0225398	0.160248	0.276271	0.0565535	0.313797	0.346284	0.0165386	0.144142	0.559514	0.000127485	0.000586569	0.107486	0.509577	0.765674
355	AT1G04560	0.475464	0.445422	0.733939	0.405572	0.523337	0.744716	0.0693995	0.913639	NA	-0.229118	0.713522	0.89072	0.0528287	0.933765	NA	0.831406	0.194847	NA	2.8891	7.5544e-06	4.82775e-05	0.284644	0.646477	0.847354
356	AT1G04570	0.241477	0.579873	0.82232	0.297229	0.479311	0.710341	-0.241614	0.56518	0.799166	0.275396	0.527519	0.785547	0.431452	0.305028	0.697986	0.519078	0.217085	0.549762	0.509237	0.225249	0.339837	0.0439862	0.919761	0.97274
357	AT1G04580	-1.2407	0.0497358	0.240823	-0.336167	0.598384	0.798957	-0.772164	0.226302	0.507616	0.274949	0.663548	0.86659	-0.421436	0.509067	0.828622	-0.066014	0.917617	0.974949	1.27607	0.0455559	0.0922267	-0.442459	0.48411	0.747472
358	AT1G04590	-0.0171218	0.937095	0.983644	-0.199059	0.327283	0.573209	-0.0978772	0.629915	0.836764	-0.204471	0.346762	0.659089	-0.190432	0.346658	0.731373	-0.234468	0.246528	0.581505	-0.446561	0.0276097	0.060845	-0.0630542	0.771732	0.907703
359	AT1G04600	0.00627741	0.991192	0.999571	0.184419	0.743408	0.886745	-0.295521	0.600161	0.819842	-1.0375	0.0684718	0.296819	-0.981768	0.0822947	0.381149	0.0934392	0.86839	0.956087	0.177909	0.752817	0.832949	-0.214527	0.707195	0.877522
360	AT1G04610	0.312462	0.545318	NA	-0.104419	0.839667	NA	0	1	NA	0.585826	0.251938	NA	-0.249645	0.63953	NA	-0.235467	0.659081	NA	-0.596211	0.252538	0.371369	0.059288	0.908435	NA
361	AT1G04620	0.059901	0.837564	0.946979	0.232964	0.397398	0.640514	-0.0934545	0.734164	0.888957	0.561585	0.0539867	0.262996	0.710303	0.0105054	0.121526	0.220285	0.428836	0.731598	-0.414325	0.137264	0.228711	0.888971	0.00253528	0.0343274
362	AT1G04625	0.343056	0.463445	0.745705	0.362168	0.426527	0.665103	0.103734	0.809502	0.92699	-0.774942	0.088526	0.339786	0.396717	0.405505	0.771248	0.403317	0.396724	0.708867	1.45804	0.00129143	0.00444908	0.424495	0.385011	0.670602
363	AT1G04630	0.027296	0.853698	0.95273	-0.0921168	0.50368	0.729124	-0.13865	0.31735	0.60335	0.306213	0.0391905	0.220029	-0.179191	0.190644	0.573391	-0.225776	0.0991087	0.373162	-0.769165	2.52471e-08	2.82162e-07	-0.15525	0.296426	0.591191
364	AT1G04635	-0.52875	0.0700618	0.290269	-0.334497	0.224386	0.458239	-0.346893	0.228094	0.509781	-0.116159	0.699285	0.884504	-0.250857	0.357141	0.738537	-0.304754	0.263379	0.599344	-0.60044	0.0309746	0.0669046	-0.224444	0.451097	0.725011
365	AT1G04640	0.216761	0.175497	0.479407	0.0467094	0.753854	0.893098	-0.364755	0.0146464	0.107687	0.0702452	0.66116	0.865521	-0.0219712	0.88247	0.97276	-0.336042	0.0238845	0.17714	-1.19037	1.62e-15	7.1002e-14	0.0714486	0.655644	0.852635
366	AT1G04645	0.984628	0.123788	NA	0.173629	0.790611	NA	0.686532	0.287835	NA	0.191558	0.760763	NA	-1.9413	0.00274766	NA	0.548644	0.396254	NA	-0.632643	0.332473	0.458818	-1.89679	0.00256904	NA
367	AT1G04650	-0.334213	0.407184	0.707323	-0.0903824	0.81471	0.925569	0.0212023	0.956522	0.986397	0.421471	0.298118	0.616855	0.00206811	0.995731	0.99962	-0.28029	0.468804	0.758884	-0.410582	0.301318	0.425974	0.583251	0.15744	0.424935
368	AT1G04660	-0.725025	0.240876	0.555933	-2.00348	0.00130673	0.0114624	-0.465951	0.456913	0.724218	1.42829	0.0212616	0.154631	-0.288245	0.642094	0.894561	-0.4186	0.499712	0.780384	-1.06258	0.0868578	0.157528	0.358732	0.561301	0.796275
369	AT1G04670	0.00753911	0.976443	NA	-0.0399247	0.876138	NA	-0.0940095	0.712787	NA	-0.0985119	0.698173	NA	-0.0655012	0.799437	NA	-0.115526	0.654055	NA	-0.164822	0.52042	NA	-0.104156	0.682087	NA
370	AT1G04680	-0.110256	0.712565	0.892729	-0.18921	0.502748	0.728684	-1.37164	1.24782e-06	0.000154194	-0.141199	0.637095	0.851757	-0.031368	0.911431	0.979704	0.108288	0.700948	0.887725	-1.14188	5.28963e-05	0.000271437	0.319654	0.2854	0.579106
371	AT1G04690	-0.349798	0.0122562	0.105827	-0.283906	0.0286528	0.114383	0.169098	0.193674	0.467724	-0.277326	0.04785	0.246242	-0.121632	0.348376	0.732864	0.0284045	0.826595	0.941103	1.12587	4.88449e-18	3.32598e-16	0.141119	0.315476	0.60984
372	AT1G04700	-0.982286	0.00124234	0.0253404	-0.292184	0.295697	0.5414	0.245065	0.468217	0.733344	0.923	0.00589474	0.0710912	0.451045	0.0967029	0.411947	0.448568	0.0976813	0.370724	1.26017	6.37627e-05	0.00031918	0.916776	0.00811576	0.0745691
373	AT1G04710	-0.555306	0.0117499	0.103315	-0.225808	0.272303	0.513872	0.214564	0.298568	0.584249	0.811725	0.000231803	0.00826475	0.0871285	0.673145	0.90861	-0.260762	0.207336	0.538115	-0.830957	6.24018e-05	0.000313303	0.112143	0.613019	0.828987
374	AT1G04730	-0.284747	0.200586	0.508435	-0.817616	9.96788e-05	0.00147151	-0.654676	0.00401512	0.0458693	0.726639	0.00172385	0.0330255	-0.222686	0.274931	0.668063	-0.385321	0.0590256	0.287565	-1.24196	9.48163e-09	1.16133e-07	-0.175856	0.440392	0.716879
375	AT1G04750	0.393339	1.08496e-08	4.98857e-06	0.435302	9.30653e-12	1.84931e-09	-0.0976691	0.12597	0.37042	-0.218633	0.0015376	0.0307684	-0.0468671	0.45198	0.796327	0.177162	0.00429651	0.0644037	0.368116	5.69004e-09	7.30382e-08	-0.148576	0.0344421	0.181895
376	AT1G04760	-0.719096	0.0370805	0.202003	-1.12844	0.000814621	0.00792013	0.412972	0.299251	0.584848	1.76749	4.96343e-06	0.00053962	-0.267441	0.392982	0.762154	-0.582903	0.0636589	0.299422	-1.07114	0.00135555	0.00463869	-0.572709	0.103996	0.338773
377	AT1G04770	1.18352	0.00468478	0.0598687	0.724094	0.0715498	0.218168	0.452318	0.259962	0.544625	0.159861	0.702369	0.886142	0.653242	0.103935	0.426791	0.266948	0.50644	0.783063	0.0680792	0.86536	0.912762	-0.509637	0.223373	0.51281
378	AT1G04778	-0.0823977	0.866639	0.957629	-1.29138	0.0105955	0.0555579	-1.04847	0.0432592	0.202808	0.545542	0.273546	0.594753	-0.875725	0.0722756	0.357201	-1.15722	0.0185461	0.15364	-0.839276	0.0761655	0.141244	-1.3391	0.00717083	0.0693858
379	AT1G04780	0.372163	0.0213322	0.148612	0.370001	0.0138749	0.0678527	0.287931	0.0553775	0.23213	-0.370937	0.0220283	0.157841	0.273795	0.0683549	0.346623	0.2463	0.101046	0.377194	1.18528	3.14758e-15	1.30641e-13	0.126544	0.436463	0.71486
380	AT1G04790	0.114057	0.21775	0.529033	0.207377	0.0153208	0.0732833	-0.0296134	0.730099	0.887825	0.0371862	0.688242	0.879345	0.0967538	0.257602	0.650692	-0.0534863	0.532064	0.800375	0.000774586	0.992814	0.998831	0.295586	0.00161476	0.025347
381	AT1G04800	-0.951976	0.100702	0.35611	-0.983993	0.0876669	0.249492	-0.748456	0.193955	0.468185	0.203869	0.725185	0.895325	0.360771	0.531202	0.839952	0.473428	0.411238	0.71851	-0.0622605	0.913947	0.946251	1.06725	0.0657296	0.261903
382	AT1G04810	0.067766	0.627153	0.849444	0.311578	0.0161213	0.0759975	-0.359513	0.00569805	0.0574791	-0.0837508	0.54883	0.79833	0.0444229	0.731155	0.928101	0.0702969	0.586531	0.83142	0.18839	0.147151	0.241824	0.43569	0.00187805	0.0280057
383	AT1G04820	-0.37278	0.211129	0.520744	-0.126	0.654003	0.834826	-0.0639219	0.820215	0.932202	0.869473	0.0035447	0.0507512	-0.146268	0.602857	0.876532	-0.303549	0.280255	0.615234	-0.689024	0.0142992	0.0346805	0.115021	0.699738	0.874029
384	AT1G04830	0.149539	0.364079	0.67157	-0.13962	0.363359	0.609337	0.390167	0.0108458	0.0884458	-0.0491827	0.765618	0.913164	0.169542	0.269558	0.661617	0.0828047	0.589778	0.832598	1.35262	9.74994e-19	7.43654e-17	-0.0293163	0.86002	0.948084
385	AT1G04840	-0.0158895	0.937094	0.983644	0.0434957	0.815535	0.925819	0.26463	0.248433	0.531871	0.229453	0.343068	0.656166	0.106276	0.534037	0.84192	-0.0449472	0.793916	0.928064	0.230077	0.268649	0.389863	0.391195	0.0931179	0.318178
386	AT1G04850	0.113076	0.312468	0.628753	0.0701633	0.499463	0.726403	-0.118297	0.254674	0.538776	-0.253587	0.0235965	0.164623	-0.0257799	0.803435	0.950275	0.152198	0.141245	0.446956	0.400217	0.000112591	0.000526054	-0.105461	0.348428	0.640643
387	AT1G04860	0.369586	0.00714166	0.0767088	0.228849	0.0730452	0.221418	-0.281408	0.0273161	0.155284	-0.220135	0.108972	0.376983	0.115783	0.363125	0.742879	0.0380798	0.764892	0.915556	0.144986	0.25611	0.375494	0.38193	0.00565053	0.0591774
388	AT1G04870	-0.258963	0.328891	0.644753	0.114147	0.646472	0.83106	-0.0505341	0.839115	0.940743	0.220036	0.406193	0.704989	-0.152129	0.540787	0.844527	-0.0775639	0.755099	0.910698	-0.156326	0.530138	0.650645	0.303656	0.252459	0.545186
389	AT1G04880	-0.999628	0.0985246	0.351851	-0.185272	0.757624	0.894973	-0.570312	0.355909	NA	0.601975	0.320954	0.637163	-0.0703185	0.906578	0.978563	-0.554458	0.356923	0.675837	-0.060601	0.921254	0.950883	-0.142365	0.81729	0.930159
390	AT1G04900	-0.139747	0.432265	0.72482	-0.293196	0.0787335	0.231686	0.227063	0.223451	0.504603	0.31421	0.109199	0.377155	-0.184407	0.248621	0.641123	-0.112092	0.482284	0.768416	-0.321241	0.062953	0.120844	-0.0176892	0.925136	0.974721
391	AT1G04910	-0.0926432	0.422221	0.718098	-0.0254158	0.812187	0.924161	0.135657	0.207795	0.485777	-0.0561408	0.629304	0.847753	0.114352	0.284804	0.677162	0.130956	0.220323	0.553742	0.318556	0.00318159	0.00964662	0.163356	0.164689	0.43524
392	AT1G04920	-0.455437	0.22364	0.535779	-0.685727	0.0546341	0.180756	0.114182	0.750974	0.897866	0.60467	0.108105	0.375544	0.675556	0.0573652	0.315143	0.674922	0.0575468	0.284708	0.573918	0.10745	0.187508	0.612716	0.102587	0.33607
393	AT1G04930	-0.471567	0.0181059	0.134499	-0.515035	0.00555537	0.0344983	0.0738548	0.701214	0.874405	0.828542	4.19096e-05	0.00249985	0.00430959	0.981368	0.997168	-0.194847	0.292515	0.626172	0.0469792	0.801077	0.868312	0.00447198	0.982514	0.995224
394	AT1G04940	-0.0710812	0.604678	0.836971	-0.0723783	0.5705	0.780156	-0.187001	0.145867	0.402911	0.410794	0.00288448	0.044674	-0.194228	0.127547	0.473242	-0.384091	0.00259598	0.0472257	-0.643718	5.50523e-07	4.61559e-06	0.187547	0.174729	0.448822
395	AT1G04945	0.0195395	0.941412	0.985017	-0.203479	0.415957	0.655867	0.293031	0.241066	0.523545	-0.22903	0.391457	0.692764	-0.117388	0.636635	0.892558	-0.155184	0.532274	0.800375	0.19379	0.43707	0.564657	-0.0513822	0.847742	0.942125
396	AT1G04950	-0.193681	0.212431	0.522728	-0.338463	0.0192436	0.0862173	0.1253	0.387734	0.666931	-0.128432	0.411185	0.708807	-0.00180246	0.990065	0.999131	-0.0775317	0.592306	0.833671	-0.0753145	0.604721	0.714952	0.0765561	0.626518	0.837093
397	AT1G04960	0.100035	0.52403	0.7889	0.213953	0.142623	0.344465	-0.13598	0.351262	0.633338	-0.226892	0.148449	0.439807	0.203156	0.165474	0.537656	0.192547	0.188584	0.513145	0.420455	0.00398972	0.0117026	0.105537	0.504989	0.76257
398	AT1G04970	0.112721	0.542053	0.800389	0.203418	0.237793	0.474854	0.076885	0.655239	0.852717	-0.261934	0.156757	0.451708	0.0447968	0.795136	0.946928	0.151536	0.379502	0.695174	1.13569	4.59416e-11	9.01679e-10	0.241082	0.195255	0.475796
399	AT1G04980	0.495554	0.125046	0.400838	-0.428673	0.162129	0.374758	-0.380628	0.217168	0.497317	-0.285403	0.380524	0.685203	-0.919169	0.00255016	0.0515475	0.415427	0.171743	0.49147	0.303842	0.319743	0.445173	-0.685095	0.0349423	0.183483
400	AT1G04985	0.529718	0.0022873	0.0371455	-0.0103628	0.948983	0.985728	-0.0391052	0.8093	0.926921	-0.310742	0.0742301	0.310545	0.0123883	0.938928	0.988053	-0.100617	0.533809	0.801385	-0.539581	0.000851671	0.00309107	-0.17863	0.304287	0.598487
401	AT1G04990	0.244094	0.483613	0.761559	0.511082	0.122233	0.312341	0.356268	0.282228	0.567297	0.264981	0.447704	0.735408	0.579242	0.0799084	0.374923	0.741559	0.0249415	0.181492	1.32674	6.28159e-05	0.000315045	0.469687	0.17958	0.454415
402	AT1G05000	0.128558	0.777059	0.921874	-0.308792	0.483102	0.713181	-0.419695	0.335531	0.619402	-0.675526	0.134756	0.420073	-0.0173068	0.968329	0.99477	0.234991	0.589397	0.832598	1.23295	0.00454166	0.0130559	-0.236384	0.602164	0.821929
403	AT1G05005	0.0398163	0.883729	NA	0	1	NA	0.164088	0.547729	NA	0	1	NA	0.0266301	0.92288	NA	0.0358339	0.896392	NA	0.0749366	0.784988	NA	-0.143602	0.595905	NA
404	AT1G05010	0.106077	0.736902	0.904241	0.0559734	0.851224	0.943051	-0.838749	0.00496126	0.0524353	-0.755678	0.0167268	0.134313	0.11057	0.710984	0.921061	0.888631	0.00289915	0.0507998	1.22537	4.01295e-05	0.00021161	-0.527262	0.0950241	0.322148
405	AT1G05020	-0.343039	0.489199	0.7657	-0.206413	0.668353	0.842972	-0.697617	0.169724	0.436759	0.431268	0.3987	0.698913	0.649096	0.181209	0.560751	0.69119	0.154293	0.466039	-0.307514	0.538021	0.657093	0.584959	0.252347	0.545186
406	AT1G05030	-0.0735247	0.812776	0.937062	-0.252569	0.388859	0.633741	0.53912	0.0664332	0.257638	1.00339	0.00124883	0.0267195	-0.285504	0.329948	0.718428	-0.0212885	0.942071	0.982758	-0.670213	0.0225005	0.0511398	0.357142	0.250737	0.543219
407	AT1G05035	-0.90473	0.0908398	0.336032	0.120499	0.808698	0.922131	0.702662	0.178882	0.447537	2.35629	1.02934e-05	0.000975004	-0.931001	0.0604765	0.323813	0.0300896	0.951266	0.985771	-1.0657	0.0432468	0.0883515	1.46532	0.00610794	0.0626113
408	AT1G05040	-0.457757	0.475549	0.755116	0.587259	0.363393	0.609337	0.897144	0.168544	NA	0.927534	0.149584	0.440956	0.279948	0.666011	0.905201	0.711114	0.272279	0.607793	0.0999457	0.878225	0.922165	0.866629	0.178538	0.453212
409	AT1G05055	0.123908	0.361822	0.670311	0.052332	0.678454	0.849222	-0.157098	0.218902	0.499036	-0.0569992	0.678062	0.874216	-0.0277784	0.824111	0.956957	-0.0753457	0.54655	0.809698	-0.165031	0.193903	0.301822	0.271705	0.0486389	0.221652
410	AT1G05060	0.284775	0.0348366	0.195647	0.478736	0.000128646	0.00180726	0.410252	0.00103048	0.0185458	-0.361962	0.00781942	0.0848867	0.192387	0.123515	0.465598	0.276144	0.0267919	0.18934	0.487207	9.92787e-05	0.000470188	-0.0329826	0.810235	0.926408
411	AT1G05065	0.417204	0.158137	0.455743	0.849347	0.00210156	0.0165199	-0.290497	0.312253	0.597242	0.140431	0.642442	0.854879	0.459	0.0972504	0.412996	0.342573	0.216231	0.548244	0.0249954	0.931141	0.957135	0.860909	0.00518096	0.0559412
412	AT1G05070	0.136817	0.505262	0.775917	-0.297942	0.120696	0.309667	-0.511023	0.00763355	0.0701306	-0.1092	0.594248	0.825157	0.0740136	0.699401	0.917157	-0.225944	0.238768	0.572291	-1.36308	1.09584e-12	2.92208e-11	-0.45042	0.0280464	0.161068
413	AT1G05080	-0.0275937	0.902612	NA	0.0181552	0.936098	NA	0.134339	0.552236	NA	0.0850053	0.70553	NA	0	1	NA	0	1	NA	-0.0116541	0.958911	NA	-0.038098	0.865432	NA
414	AT1G05085	-0.302942	0.589857	NA	-0.281222	0.622703	NA	-0.2958	0.606143	NA	0.164208	0.772552	NA	-0.483635	0.403096	NA	0.264567	0.652052	NA	-0.348201	0.544365	0.662877	-0.571628	0.299327	NA
415	AT1G05087	0.594184	0.0265631	0.168075	0.77385	0.001933	0.0155132	0.508635	0.0395254	0.192475	-0.20152	0.453899	0.739435	0.30893	0.202393	0.587785	0.355186	0.141856	0.448034	1.20277	1.88649e-06	1.40201e-05	1.15258	2.52724e-05	0.00117423
416	AT1G05090	-0.136345	0.367667	0.675468	-0.453637	0.00137733	0.0119286	0.153813	0.289402	0.574448	0.132212	0.395558	0.696637	0.129626	0.359952	0.740437	0.0651781	0.645392	0.859184	0.339887	0.0165973	0.039404	-0.139465	0.372042	0.659771
417	AT1G05100	-0.69214	0.251559	0.569186	-0.89453	0.138508	0.338449	0.29789	0.62135	0.833271	0.675246	0.262871	0.583532	-0.0757411	0.900105	0.977477	0.84567	0.160897	0.47567	2.43368	5.41073e-05	0.000276925	-1.5493	0.0102459	0.0870053
418	AT1G05120	0.0195356	0.844338	0.949531	0.204772	0.0255594	0.105616	0.403339	1.22661e-05	0.000827655	-0.0205852	0.837898	0.944774	0.144809	0.112254	0.443465	0.128159	0.159581	0.473989	0.690555	8.9008e-14	2.88809e-12	0.0121751	0.906352	0.967646
419	AT1G05136	0.000806564	0.998993	1	-0.307793	0.636177	0.825079	0.513212	0.432681	NA	0.391085	0.541967	0.79429	0.400426	0.537529	NA	-0.136114	0.834518	NA	0.165943	0.799444	0.867582	-0.370845	0.562435	0.796876
420	AT1G05140	0.158615	0.154132	0.44996	-0.00756597	0.94163	0.982378	-0.0660832	0.522553	0.771467	0.158171	0.155265	0.44911	0.168462	0.102728	0.424727	-0.181407	0.0793783	0.335946	-0.516747	6.11074e-07	5.07974e-06	0.059254	0.596137	0.817668
421	AT1G05150	0.0470238	0.729402	0.900834	0.308147	0.0146094	0.0705537	-0.21175	0.0913081	0.308463	-0.180741	0.180285	0.486179	-0.095247	0.447525	0.794533	-0.106715	0.39457	0.706952	0.0277547	0.82546	0.885217	0.390103	0.00410017	0.0476016
422	AT1G05160	-0.371792	0.101446	0.35771	-0.308779	0.14625	0.349663	0.0184767	0.930602	0.977045	-0.0781887	0.73033	0.896626	-0.160338	0.451613	0.796085	-0.244267	0.251598	0.586954	-0.295733	0.165665	0.265544	0.074771	0.743533	0.894976
423	AT1G05170	-0.344381	0.233427	0.546728	0.00611599	0.982074	0.998175	-0.600269	0.0272845	0.155154	-0.392551	0.17389	0.478104	0.397625	0.144092	0.503332	0.403685	0.138064	0.441809	-0.532964	0.0500112	0.0998694	-0.221037	0.444015	0.719616
424	AT1G05180	0.186603	0.132447	0.414418	0.184336	0.109331	0.28951	0.0829692	0.472616	0.735785	-0.262578	0.0355775	0.209138	0.00777248	0.94583	0.99018	0.231931	0.0422076	0.243212	0.497834	1.54677e-05	9.12525e-05	0.13159	0.294605	0.589424
425	AT1G05190	0.00556967	0.97954	0.996701	-0.11889	0.558195	0.77102	-0.643662	0.00153363	0.0240225	0.371775	0.0869785	0.336528	-0.158766	0.434332	0.788633	-0.470247	0.0205898	0.162921	-1.42273	2.54862e-12	6.27079e-11	0.165804	0.445391	0.720646
426	AT1G05200	-0.103829	0.648934	0.861308	-0.165445	0.438127	0.675603	-0.34901	0.102123	0.328812	0.176199	0.439875	0.729557	0.145672	0.495997	0.820459	-0.0122724	0.95427	0.987025	-0.857478	6.07086e-05	0.000305913	-0.0545406	0.811372	0.927294
427	AT1G05205	0.0215191	0.8735	0.960356	0.105903	0.400248	0.643136	-0.152039	0.233793	0.516131	0.338353	0.0126496	0.11465	-0.22651	0.0670095	0.342307	-0.0683588	0.579344	0.826536	-0.618907	7.72789e-07	6.28653e-06	-0.173781	0.200525	0.481984
428	AT1G05210	-0.106791	0.648056	0.861209	-0.41739	0.060337	0.19389	-0.066322	0.792609	0.918648	0.949966	0.000169555	0.00662316	-0.502914	0.0182618	0.165697	-0.303791	0.151938	0.462364	-1.31243	5.51153e-09	7.09851e-08	-0.291426	0.21845	0.506002
429	AT1G05220	0.500753	0.380091	0.687196	-0.190651	0.742339	0.886103	1.02772	0.0859516	NA	0.420571	0.484885	0.758535	-1.18911	0.0323118	0.231128	0.0625938	0.90844	0.971011	-0.38162	0.490715	0.614301	-1.05257	0.0643551	0.258569
430	AT1G05230	-0.296652	0.0891587	0.332724	0.239687	0.139131	0.339333	-0.232539	0.151512	0.410253	-0.376407	0.0307932	0.1926	0.81901	4.21437e-07	9.37054e-05	0.773254	1.78191e-06	0.000291545	0.572994	0.000424365	0.00168746	0.75837	1.46496e-05	0.000764341
431	AT1G05240	-0.59247	0.336302	0.650553	0.816635	0.180149	0.400487	0.0896601	0.885486	NA	0.167638	0.786612	0.923678	0.380391	0.537679	0.843319	-0.301767	0.627542	0.851186	-0.147648	0.810585	0.875144	-0.520134	0.402085	0.685994
432	AT1G05250	-0.290672	0.650874	0.862086	-0.302012	0.644125	0.829302	-0.350169	0.592445	NA	0.725611	0.258528	0.578907	-0.642247	0.326026	0.715368	0.979076	0.133628	0.435353	-1.01788	0.119676	0.204766	0.467916	0.4662	0.734879
433	AT1G05260	-1.07494	0.0461168	0.230375	-0.655172	0.216347	0.448841	-0.00409406	0.993862	0.998973	1.12893	0.0359509	0.210182	-0.353371	0.501003	0.824386	0.274692	0.600588	0.837402	-0.395103	0.451577	0.578716	-1.30233	0.0150134	0.111116
434	AT1G05270	0.116879	0.259838	0.577878	0.173709	0.0706753	0.216286	-0.100607	0.295335	0.580421	-0.163607	0.115124	0.387788	0.112786	0.24141	0.633651	0.0865959	0.368333	0.68618	0.159823	0.0980576	0.174078	0.182056	0.083661	0.298673
435	AT1G05280	0	1	NA	0.135707	0.763932	NA	0.303137	0.499414	NA	0	1	NA	-0.36802	0.424108	NA	-0.275171	0.551251	NA	0.380645	0.407942	0.536082	0.179777	0.686634	NA
436	AT1G05300	0.291937	0.509746	0.779092	0.442593	0.299838	0.545448	0.000396226	0.999265	1	0.407063	0.360327	0.670502	0.601419	0.159852	0.531071	0.593146	0.165607	0.482935	0.338913	0.437074	0.564657	0.717257	0.112491	0.354669
437	AT1G05310	0.18016	0.639685	0.85662	0.344675	0.344898	0.590804	-0.461029	0.214799	0.49416	-0.4503	0.248411	0.567598	0.777019	0.0339202	0.237566	0.0787516	0.83166	0.942854	-0.411317	0.299734	0.42428	1.49288	0.000199381	0.00578231
438	AT1G05320	0.384961	0.0229233	0.154952	0.924195	4.03772e-09	3.25228e-07	-0.214511	0.177086	0.445421	-0.028473	0.867202	0.954691	0.787708	4.69324e-07	0.000100137	0.810097	2.18655e-07	5.49104e-05	0.418701	0.00839929	0.0220244	0.965283	1.65697e-08	3.8001e-06
439	AT1G05330	-0.155015	0.809215	0.935819	-0.241946	0.711315	0.868485	0.372695	0.56738	NA	-0.384929	0.547789	0.797872	-0.316294	0.628548	0.888513	1.01667	0.118572	0.40962	1.77047	0.00623211	0.0171154	-1.32904	0.0374261	0.190277
440	AT1G05340	-0.188159	0.769669	0.91884	-0.264325	0.685506	0.853031	-0.380257	0.560156	0.795999	0.0119178	0.985202	0.997583	0.371326	0.569405	0.862531	1.03076	0.114269	0.401932	2.07936	0.00144258	0.00490011	-1.36652	0.0334546	0.178646
441	AT1G05350	0.282409	0.00341962	0.0482511	0.125369	0.16335	0.376675	-0.188144	0.0429645	0.202101	-0.202199	0.0425939	0.231148	0.0303572	0.730578	0.927963	0.337937	0.000113331	0.00589785	0.249141	0.00577297	0.0160457	0.1468	0.140465	0.400111
442	AT1G05360	0.252188	0.241995	0.556904	-0.0548819	0.786269	0.911012	0.27982	0.167616	0.433323	-0.166495	0.444273	0.732928	0.156519	0.435002	0.788633	0.0407228	0.839146	0.945653	0.537099	0.00774908	0.0206116	0.183662	0.399374	0.684209
443	AT1G05370	-0.750894	0.0372917	0.202467	-1.1756	0.00104476	0.00968008	0.667866	0.063051	0.249796	0.959456	0.00937018	0.0950804	-1.01208	0.00184372	0.0428437	-0.911378	0.0048302	0.0688195	-0.422305	0.192842	0.300494	-0.755137	0.0314609	0.17185
444	AT1G05380	0.458849	5.22448e-06	0.000510196	0.642866	4.90996e-12	1.10249e-09	0.164882	0.0746255	0.275626	-0.459633	5.30616e-06	0.000574054	0.19334	0.0352406	0.243937	0.218288	0.0173385	0.148295	0.809846	2.54319e-18	1.81595e-16	0.483589	1.95638e-06	0.000158159
445	AT1G05385	-0.00700842	0.971787	0.994092	-0.112791	0.542196	0.758462	-0.389409	0.0361987	0.182395	0.306853	0.121936	0.399633	0.0250603	0.892646	0.97512	-0.375212	0.0437534	0.248055	-1.17801	2.98502e-10	5.05581e-09	0.241582	0.225341	0.514723
446	AT1G05400	-0.416544	0.289054	0.606524	-0.793134	0.039731	0.145128	0.691712	0.0742614	0.27482	0.751728	0.0612564	0.280956	-0.221183	0.538959	0.843578	-0.305329	0.396784	0.708867	0.185862	0.596915	0.708182	-0.892766	0.0216075	0.138466
447	AT1G05410	0.0869147	0.677039	0.875799	-0.248555	0.203185	0.430934	0.106881	0.584185	0.81095	0.0234524	0.910761	0.971039	-0.0359102	0.853805	0.964018	-0.212674	0.275535	0.610958	-0.435998	0.0257699	0.0573173	0.146709	0.484147	0.747472
448	AT1G05420	-0.422853	0.295579	0.613624	-1.43056	0.000398221	0.0044545	0.507599	0.233587	0.516131	1.31997	0.0020656	0.0368256	-0.706643	0.0599223	0.321989	-0.430175	0.249681	0.585107	-1.75971	5.75408e-06	3.77794e-05	-0.912632	0.0231488	0.144076
449	AT1G05430	0.181144	0.0621669	0.27158	0.301284	0.000791777	0.00773209	-0.208282	0.021283	0.135026	-0.0863963	0.375058	0.680829	0.0447565	0.616283	0.883098	0.0867234	0.330731	0.655718	-0.000959095	0.991523	0.998023	0.20672	0.0361541	0.186891
450	AT1G05440	-1.33491	0.0114523	0.101752	-1.89838	0.000365107	0.00417293	0.17076	0.756924	0.900555	1.39065	0.0105568	0.102503	-0.894318	0.0767529	0.368101	-0.914401	0.0703086	0.316204	-1.41607	0.00611111	0.0168382	-0.799581	0.127365	0.379127
451	AT1G05450	0.509048	0.424915	0.719235	-0.3073	0.636917	0.825217	1.14122	0.080823	NA	-0.169229	0.790689	0.925314	-0.708285	0.27796	0.670935	-0.323671	0.620108	0.847373	0.712039	0.275857	0.39789	-0.766622	0.22945	0.519275
452	AT1G05460	0.00677327	0.969188	0.993507	0.125212	0.442959	0.679699	0.341409	0.0386481	0.189899	0.296188	0.0944148	0.350266	-0.0122708	0.939733	0.988316	-0.108594	0.503558	0.78176	-0.336919	0.041062	0.0845869	0.209589	0.237336	0.527759
453	AT1G05470	-0.386051	0.314832	0.631036	-0.538632	0.142479	0.344299	-0.357484	0.332691	0.616916	0.559016	0.14619	0.436026	-0.107575	0.768346	0.939156	-0.23587	0.518469	0.791555	-0.658905	0.0723335	0.135464	0.0376718	0.92186	0.973933
454	AT1G05490	-0.147699	0.800198	0.932192	0.077887	0.893192	0.961664	1.05154	0.0716282	0.269457	1.55928	0.00777513	0.0845306	-0.294556	0.609814	0.880192	-0.630444	0.274958	0.610493	0.293824	0.611698	0.720915	0.0866224	0.881949	0.958517
455	AT1G05500	0.134635	0.190849	0.498741	-0.0612235	0.521332	0.743048	-0.0694863	0.472362	0.73573	0.101938	0.327217	0.642351	0.0170026	0.858541	0.965026	0.0226875	0.811903	0.935603	0.00132677	0.989014	0.996437	-0.153012	0.144936	0.406466
456	AT1G05510	-0.146175	0.77295	0.919771	-0.135208	0.792469	0.914775	-0.791403	0.124813	NA	0.677947	0.185875	0.494393	-0.127514	0.804903	0.951055	-0.0338484	0.947797	0.984493	1.10605	0.0323963	0.0693886	0	1	1
457	AT1G05520	0.320496	0.0109629	0.0990787	0.540903	3.63026e-06	9.40374e-05	-0.099917	0.390301	0.669023	-0.310118	0.0135174	0.118743	0.089216	0.442386	0.792063	0.326256	0.00488425	0.0689776	0.690793	2.9702e-09	4.07094e-08	0.273051	0.0309584	0.170515
458	AT1G05530	-0.129833	0.828021	NA	-0.657437	0.27505	NA	-0.0361013	0.952985	NA	-0.46922	0.429352	NA	0.867733	0.15775	NA	1.03827	0.0918454	NA	0.285514	0.632415	0.73789	0.920344	0.114321	NA
459	AT1G05540	0.0299937	0.923706	0.978475	-0.469715	0.112921	0.296123	-0.636937	0.0314233	0.167879	0.62583	0.0451789	0.239329	-0.143679	0.628474	0.888513	-0.431036	0.147043	0.455394	-2.07402	2.81307e-12	6.88673e-11	-0.0943293	0.762949	0.903333
460	AT1G05550	-0.297197	0.331307	0.646559	0.105554	0.71298	0.86946	0.32372	0.261696	0.545839	1.07398	0.000436529	0.0126766	0.373958	0.208441	0.595086	0.112505	0.706558	0.890496	-0.997058	0.000698911	0.00260533	0.0361965	0.907416	0.967987
461	AT1G05560	0.0285228	0.913926	0.976063	-0.175015	0.480285	0.711163	-0.4917	0.0470285	0.21155	-0.427635	0.104767	0.369943	0.243438	0.325335	0.714647	-0.0916991	0.711104	0.891711	0.235376	0.34128	0.467784	-0.56209	0.0331446	0.177722
462	AT1G05570	0.0138084	0.961432	0.990936	0.399908	0.136765	0.335893	0.609349	0.0233049	0.141919	-0.725807	0.0110924	0.10559	-0.559415	0.0372134	0.250396	0.319427	0.233833	0.566918	0.366276	0.172726	0.274724	-0.481657	0.0920512	0.315608
463	AT1G05575	0.503416	0.397597	0.7007	0.949827	0.109617	0.290009	0.319934	0.59113	0.81419	-0.670705	0.262107	0.583021	0.253467	0.669801	0.907402	0.698064	0.239746	0.573082	1.03994	0.0793748	0.146203	-0.821914	0.168768	0.440812
464	AT1G05577	0.377296	0.55492	NA	-0.00603375	0.992578	NA	0.554201	0.390917	NA	1.04398	0.100102	NA	-0.0209038	0.974498	NA	0.168676	0.796552	NA	-0.769352	0.239221	0.356455	0.122775	0.847765	NA
465	AT1G05580	-0.171277	0.682646	NA	0.107371	0.802303	NA	0.726111	0.0894253	NA	0.228823	0.58274	NA	-0.290594	0.500406	NA	-0.115301	0.790102	NA	-0.129948	0.760862	0.838966	-0.0522919	0.899579	NA
466	AT1G05590	0.0443294	0.713693	0.893213	-0.0109059	0.922543	0.973879	0.141085	0.216297	0.496087	0.181149	0.139793	0.427614	0.0713688	0.522715	0.835882	-0.11554	0.301661	0.63315	-0.950546	1.12573e-16	6.13589e-15	-0.126719	0.30371	0.597818
467	AT1G05600	0.088746	0.530255	0.793297	-0.118474	0.368131	0.613857	0.216453	0.108105	0.339986	0.147317	0.310112	0.628564	-0.0236347	0.857172	0.964884	-0.120207	0.360377	0.679542	-0.597229	1.04883e-05	6.44331e-05	0.145428	0.319791	0.613277
468	AT1G05610	-0.589527	0.195862	0.503575	-1.57827	0.000909766	0.00865454	-0.156055	0.760939	NA	0.732192	0.141056	0.42975	-0.281693	0.518028	0.833885	-0.043363	0.919793	0.975498	-0.0472868	0.915455	0.947045	-0.231784	0.627541	0.837752
469	AT1G05620	0.311929	0.41825	0.715471	0.17228	0.639737	0.826829	-0.439136	0.233864	0.516131	-0.149096	0.699287	0.884504	0.108252	0.768364	0.939156	0.422905	0.249705	0.585107	1.28296	0.000482619	0.00188695	-0.6171	0.11048	0.351389
470	AT1G05630	0.206234	0.479056	0.757871	-0.378025	0.16907	0.385081	-0.452103	0.10028	0.325632	-0.248443	0.394429	0.695847	-0.196126	0.474351	0.809597	0.31951	0.243457	0.577599	-0.226646	0.408035	0.536165	-0.56807	0.05115	0.227002
471	AT1G05640	-0.243358	0.330168	0.645707	-0.580584	0.0169836	0.07881	0.685232	0.00517076	0.053994	0.486855	0.0616148	0.281599	-0.752879	0.000749852	0.0227901	-0.304975	0.162889	0.478403	-0.248818	0.267955	0.389144	-0.644116	0.0106709	0.0895802
472	AT1G05650	0.0198491	0.958762	NA	-0.082214	0.83079	NA	0.259169	0.497986	NA	0.130853	0.730362	NA	0.0195917	0.959895	NA	0.155785	0.690436	NA	0.167404	0.663504	0.762501	0.639958	0.0928628	NA
473	AT1G05660	-0.107549	0.634449	NA	-0.0625172	0.782933	NA	0	1	NA	0.036344	0.871916	NA	0	1	NA	0	1	NA	0.105811	0.640784	NA	0.246838	0.273757	NA
474	AT1G05670	0.113185	0.538288	0.798155	-0.016788	0.922232	0.973673	0.166758	0.334551	0.618432	0.208935	0.259607	0.579971	-0.0716022	0.673662	0.908895	-0.145968	0.390935	0.704407	-0.0753111	0.661651	0.760819	0.449792	0.015484	0.112895
475	AT1G05675	-0.304952	0.580852	0.823075	-0.317611	0.55983	0.772168	-0.514814	0.344293	0.626679	-0.418727	0.447925	0.73553	0.307448	0.571278	0.862813	0.561949	0.300481	0.632115	-0.348603	0.519995	0.64138	-1.42051	0.0100317	0.0856807
476	AT1G05680	-1.61418	0.00316811	0.0456995	0.741624	0.167395	0.383074	-0.515186	0.337497	0.62092	-0.975067	0.073863	0.309739	0.715839	0.183099	0.563625	0.632931	0.239168	0.572516	2.95585	3.76056e-08	4.05429e-07	-1.51839	0.00565368	0.0591774
477	AT1G05690	-0.249336	0.266258	0.584445	0.0770908	0.712739	0.869437	-0.160683	0.439995	0.71169	-0.162539	0.465532	0.746407	0.417867	0.0480977	0.285825	0.147871	0.485122	0.770494	-0.544826	0.00949817	0.0245037	0.152675	0.496999	0.757354
478	AT1G05700	-0.28479	0.655687	0.864452	0.00535122	0.993393	1	0.12068	0.851647	NA	0.258727	0.684591	0.877571	-0.591435	0.359154	0.739776	0.096481	0.880852	0.961084	-0.0477618	0.940996	0.964183	0.242144	0.704098	0.876202
479	AT1G05710	-0.898029	0.00746461	0.0790897	-1.44578	6.46376e-06	0.000152084	0.513427	0.103228	0.330615	1.01653	0.0022125	0.0381185	-0.892414	0.00455527	0.0739024	-1.0289	0.0010717	0.0273911	-0.863643	0.00588403	0.0162947	-0.972291	0.00344469	0.0424954
480	AT1G05720	0.0253881	0.883343	0.964353	0.387294	0.0160761	0.0758442	0.0595051	0.713232	0.880314	-0.131042	0.451231	0.737242	0.027003	0.866442	0.967124	0.196945	0.219493	0.552737	0.0905119	0.575456	0.689408	0.00626271	0.971391	0.991613
481	AT1G05730	-0.5466	0.280828	0.598577	-0.638246	0.195296	0.421123	0.932226	0.064397	0.252704	0.556069	0.284144	0.60548	-0.00434935	0.992916	0.999131	-0.111723	0.819992	0.939189	0.268248	0.591963	0.703944	-0.785929	0.133052	0.387754
482	AT1G05740	-0.259813	0.684813	0.879333	-0.914673	0.161463	0.373924	1.05904	0.104627	NA	0.344727	0.589431	0.822753	-0.191219	0.770032	NA	0.0564809	0.931162	NA	-0.978738	0.134264	0.224766	-1.22979	0.05411	0.234159
483	AT1G05750	-0.159416	0.278368	0.595829	-0.114534	0.39964	0.642627	0.415312	0.00456189	0.0494737	-0.0035136	0.98247	0.997154	0.0801865	0.547585	0.848793	-0.0566216	0.671748	0.872822	0.0170098	0.905565	0.940635	0.04406	0.782318	0.913112
484	AT1G05760	-0.791924	0.0594021	0.265601	-1.33939	0.00109631	0.010048	-0.260743	0.525009	0.772805	0.793458	0.0573537	0.271339	-0.137762	0.731443	0.928184	0.266332	0.501999	0.781401	1.95211	2.11774e-06	1.55809e-05	1.38263	0.00163606	0.0255541
485	AT1G05770	-0.238992	0.669809	0.871672	0.001814	0.997392	1	-0.664605	0.236802	0.519811	-0.196515	0.726329	0.895457	0.347664	0.53719	0.843319	0.764405	0.172056	0.491781	1.89267	0.000794693	0.00290567	1.10095	0.0564785	0.241192
486	AT1G05780	-0.456198	0.381517	0.68859	-0.0730972	0.886198	0.958712	0.569027	0.266667	0.550503	-0.121042	0.817063	0.937492	1.12106	0.0299489	0.221115	0.64084	0.215549	0.547592	1.55339	0.00273449	0.00847141	1.03576	0.0510098	0.226702
487	AT1G05783	0.218196	0.641961	0.857995	0.602153	0.185506	0.407812	0.885923	0.0441577	0.205272	-1.10106	0.019361	0.146951	0.622734	0.188899	0.571568	0.577507	0.222808	0.55675	1.68628	0.000192881	0.000841911	-0.147932	0.763108	0.903333
488	AT1G05785	0.0769093	0.726826	0.899756	0.138794	0.5008	0.727435	0.243581	0.237713	0.520782	0.0501305	0.820326	0.938791	0.00510889	0.980103	0.997097	0.152417	0.456197	0.751009	0.0437677	0.830071	0.888708	-0.290013	0.188424	0.466516
489	AT1G05790	-0.283709	0.0986319	0.35212	-0.150066	0.347782	0.593637	-0.155208	0.33236	0.61672	-0.282597	0.100589	0.362785	0.0491948	0.758266	0.936829	0.0907979	0.569816	0.822065	0.520517	0.00115627	0.00404031	-0.0114735	0.947222	0.982214
490	AT1G05800	-0.0151809	0.959905	NA	-0.0163936	0.957031	NA	0.061916	0.838055	NA	0.0349906	0.907402	NA	0.073272	0.810326	NA	0	1	NA	0.652263	0.0325126	0.0696122	0	1	NA
491	AT1G05805	0.0277441	0.945774	0.986936	0.0964942	0.805009	0.921071	-0.216666	0.580158	0.808147	-0.705526	0.0844116	0.331724	0.125147	0.748883	0.934474	-0.0618529	0.874295	0.958026	0.321263	0.41215	0.540182	-0.114664	0.77931	0.911437
492	AT1G05810	-0.434268	0.238965	0.553697	-0.139642	0.690169	0.855922	-0.774068	0.0292016	0.161541	-0.28298	0.444988	0.733395	0.569908	0.103705	0.426596	0.626556	0.0734941	0.323335	0.432664	0.223672	0.337998	0.98681	0.00819499	0.0749538
493	AT1G05820	-0.501787	0.279742	0.597726	-0.185108	0.679791	0.849594	-0.0693441	0.878069	0.958139	1.51462	0.00112378	0.0249014	0.359267	0.422792	0.781061	-0.0599705	0.893618	0.965839	-0.654049	0.146394	0.2409	0.859099	0.0644064	0.25861
494	AT1G05830	-0.151789	0.26219	0.579988	-0.0781217	0.534226	0.753234	0.249178	0.0487667	0.216187	0.32063	0.0183867	0.142494	-0.111536	0.371056	0.748051	-0.150822	0.226406	0.560465	0.0029458	0.981303	0.991432	0.366086	0.00700879	0.0684442
495	AT1G05835	-0.576122	0.260883	0.578838	-1.75457	0.000509305	0.00539882	0.444713	0.381708	0.660799	1.83264	0.000384905	0.0117009	-0.696453	0.162424	0.534654	-0.763124	0.125841	0.422609	-1.37898	0.00571959	0.0159201	-0.863423	0.0908131	0.31331
496	AT1G05840	0.00333695	0.985684	0.998686	0.114227	0.509507	0.733613	0.196135	0.256377	0.540554	-0.379557	0.0414621	0.227913	0.0752433	0.664399	0.904695	0.164486	0.34247	0.66466	0.471579	0.00647429	0.0176792	0.0691155	0.712111	0.880848
497	AT1G05850	0.431346	0.0707931	0.291929	0.823846	0.000229829	0.00289516	-0.479993	0.0318638	0.169305	-0.260283	0.275589	0.596849	0.575358	0.0100916	0.119196	0.459412	0.0399547	0.236169	-0.445607	0.0463565	0.0935815	0.457379	0.0554078	0.23814
498	AT1G05860	0.204807	0.126645	0.404015	-0.077119	0.53827	0.755557	0.171185	0.171168	0.438744	0.143519	0.286631	0.608089	-0.201788	0.104497	0.428267	-0.21418	0.0848571	0.346435	-0.375856	0.00259782	0.0081217	0.0876632	0.51702	0.771509
499	AT1G05870	-0.259147	0.253462	0.570997	0.112713	0.595482	0.797029	0.348291	0.100274	0.325632	0.154634	0.494816	0.765175	0.0958161	0.651391	0.899425	-0.0563149	0.790603	0.926376	0.157589	0.457045	0.583876	0.253829	0.262661	0.555688
500	AT1G05880	0.120905	0.846236	0.950337	0.195726	0.755356	0.89403	-0.291302	0.641048	0.844338	-0.760513	0.221153	0.537783	1.37957	0.0268993	0.207167	1.28525	0.0392669	0.23445	1.53087	0.0141399	0.0343545	0.515026	0.408417	0.691877
501	AT1G05890	-0.321965	0.115356	0.384286	-0.274162	0.151048	0.35743	0.0913878	0.632142	0.838492	-0.403863	0.0483647	0.247429	-0.0195938	0.918268	0.982246	-0.013031	0.945586	0.983805	0.643097	0.000757603	0.00279047	-0.0031202	0.98785	0.996796
502	AT1G05894	-0.248553	0.453623	0.739016	-0.485556	0.13099	0.326956	0.318838	0.341047	0.623611	0.516771	0.137192	0.424125	0.534699	0.0845737	0.38576	0.455321	0.14246	0.449413	0.79932	0.0122481	0.0303578	0.245374	0.493314	0.75424
503	AT1G05900	-0.0195508	0.854942	0.953389	-0.274214	0.00582765	0.0356475	0.0915763	0.356683	0.638528	0.220748	0.039235	0.22014	0.130382	0.192739	0.576173	-0.0850747	0.396415	0.708607	-0.31034	0.00179132	0.00590454	-0.0823299	0.44546	0.720646
504	AT1G05910	0.198206	0.0384669	0.20566	0.195691	0.0272499	0.110634	-0.0605226	0.494834	0.753	-0.392584	4.66096e-05	0.00267967	-0.0727247	0.40457	0.770302	0.118229	0.174079	0.493681	0.00155537	0.985938	0.994661	0.0453946	0.638192	0.842864
505	AT1G05930	-0.187984	0.404388	NA	-0.186962	0.40889	NA	-0.0401886	0.858704	NA	0.0431209	0.847939	NA	-0.0357881	0.874653	NA	0.00441074	0.984497	NA	-0.0119169	0.95795	NA	-0.0382102	0.865039	NA
506	AT1G05940	0.0678919	0.417791	0.715278	0.117931	0.127992	0.322243	0.145252	0.0625645	0.248521	0.0962638	0.253395	0.573369	0.0758414	0.326551	0.716063	0.0622632	0.420427	0.724913	0.437355	2.3807e-08	2.6812e-07	0.329949	0.000114259	0.00379775
507	AT1G05950	-0.247209	0.439064	0.729132	-0.692453	0.0233489	0.0990602	0.22907	0.464452	0.730482	0.733644	0.0246054	0.168437	-0.55275	0.0625479	0.330695	-0.423665	0.152925	0.46402	-0.779847	0.00918634	0.0238091	-0.818154	0.0104414	0.0882239
508	AT1G05960	0.119948	0.145302	0.436658	0.259695	0.000652871	0.00663086	-0.163757	0.0321794	0.170265	-0.235115	0.00444325	0.0587905	0.186661	0.0139124	0.142863	0.180313	0.017475	0.148764	0.196933	0.00964421	0.0248287	0.177609	0.0325291	0.175702
509	AT1G05970	-0.0646401	0.662368	0.868131	-0.350894	0.0115268	0.0589972	0.0522636	0.709183	0.878665	0.126073	0.401844	0.70125	-0.389564	0.0050036	0.078899	-0.485677	0.000478234	0.0160341	-0.694169	8.01938e-07	6.50298e-06	-0.191224	0.211379	0.496798
510	AT1G05990	-0.200917	0.733541	NA	0.302505	0.621535	NA	-0.14267	0.811035	NA	0.2496	0.671549	NA	0.44855	0.46642	NA	0.0214409	0.972004	NA	-1.11338	0.0716612	0.134462	-0.892996	0.133126	NA
511	AT1G06000	0.881673	0.00634099	0.0715835	-0.177048	0.562406	0.773835	-0.417316	0.172156	0.439557	-0.0552948	0.864097	0.953578	0.161234	0.597786	0.874629	0.364958	0.232366	0.565836	0.184526	0.545901	0.664059	-0.0777615	0.809778	0.926171
512	AT1G06010	0.060466	0.622207	0.846407	-0.0870634	0.449466	0.686153	0.257077	0.0327524	0.171899	0.275356	0.0323144	0.19864	-0.0616139	0.591351	0.871189	-0.01281	0.910913	0.97221	-0.377708	0.00122641	0.00424749	-0.2241	0.0829429	0.297215
513	AT1G06020	0.0278957	0.963903	NA	0.675334	0.288077	NA	0.630308	0.310417	NA	0.75875	0.21318	NA	-0.531238	0.398295	NA	-0.0799409	0.899789	NA	0.627094	0.315384	0.44054	0.326884	0.586453	NA
514	AT1G06030	0.0919302	0.88582	0.965604	-0.277911	0.66924	0.84314	0.204622	0.751148	NA	0.0294652	0.963104	0.991173	0.115199	0.857295	NA	-0.0556139	0.930885	NA	0.656491	0.30824	0.433551	0.00229139	0.997142	0.999724
515	AT1G06040	0.229531	0.019691	0.142485	0.266515	0.00351264	0.0243251	-0.176632	0.0528994	0.226592	-0.238165	0.0154789	0.128477	0.101099	0.268204	0.660716	-0.11449	0.209998	0.541051	-0.372543	4.46783e-05	0.000232775	0.034716	0.724345	0.88665
516	AT1G06050	-0.000852906	0.995232	1	-0.404831	0.00246692	0.0186009	0.0985596	0.469993	0.734607	-0.120968	0.414946	0.711292	-0.166259	0.217416	0.607303	0.00405104	0.975845	0.994474	0.318213	0.0174159	0.0410283	-0.179622	0.234617	0.524492
517	AT1G06060	-0.06214	0.589095	0.827847	0.0392026	0.713139	0.86946	0.00520971	0.961318	0.98806	-0.163414	0.159265	0.455604	0.0853949	0.424269	0.782054	0.00443214	0.96694	0.991881	0.234201	0.0293405	0.0640448	0.000141108	0.999049	1
518	AT1G06070	-0.128166	0.209652	0.519017	-0.118518	0.210659	0.441641	0.07288	0.444933	0.716346	0.0528466	0.607817	0.834184	-0.049548	0.59928	0.875045	-0.0664214	0.480832	0.767625	0.039918	0.671896	0.769472	-0.0997476	0.338393	0.631586
519	AT1G06080	-1.16364	0.00207883	0.0349457	0.395285	0.26787	0.508944	-1.92695	4.30463e-07	6.57924e-05	1.12823	0.00290006	0.0448074	-0.81023	0.023607	0.193193	-0.626949	0.0794575	0.336084	-1.58033	2.83903e-05	0.000155864	1.07665	0.00489369	0.0540289
520	AT1G06090	-1.44693	0.0136427	0.112516	-2.70277	1.0145e-05	0.000224573	-0.16067	0.793244	NA	0.0165527	0.978073	0.995749	-0.377332	0.51591	0.832741	-1.24372	0.0345412	0.216731	-0.394201	0.501273	0.624551	0.418626	0.473778	0.74012
521	AT1G06100	-1.07822	0.0808294	0.314844	-1.97581	0.00156862	0.0131532	0.324204	0.607806	0.824701	2.6501	2.05638e-05	0.00153845	0.670758	0.275706	0.668839	1.45138	0.0182911	0.152177	-0.0263209	0.965994	0.980622	-0.309747	0.614954	0.829941
522	AT1G06110	-0.104844	0.53853	0.798155	0.124112	0.433801	0.671951	0.284654	0.0723007	0.270775	-0.133391	0.433852	0.724838	0.0877068	0.581066	0.867529	0.0559597	0.724723	0.897211	0.683544	1.67584e-05	9.79568e-05	0.0235747	0.890871	0.961633
523	AT1G06130	0.0101688	0.912646	0.97564	0.109149	0.20325	0.430989	-0.0234467	0.785657	0.915111	0.0264054	0.776449	0.918882	0.0024193	0.977455	0.996583	0.0656412	0.442688	0.742167	-0.0649378	0.449367	0.576607	-0.108885	0.244691	0.536866
524	AT1G06135	-0.0627539	0.921625	0.978245	-0.0600383	0.926499	0.975696	0.690319	0.288238	NA	0.511399	0.421583	0.716093	-0.234882	0.718172	NA	-0.285874	0.66047	0.867035	0.961667	0.140703	0.233481	-0.45643	0.473035	0.739806
525	AT1G06137	-0.0951668	0.877594	0.962369	0.21542	0.733712	0.881292	-0.304831	0.633335	NA	-0.618768	0.320815	0.637068	0.0623006	0.92181	NA	0.570797	0.371051	NA	0.495707	0.442934	0.570441	-0.622601	0.318916	0.612556
526	AT1G06140	-0.554108	0.0761929	0.304954	-0.0927127	0.75041	0.891275	0.385683	0.229975	0.512114	0.422198	0.209409	0.523464	0.244343	0.396746	0.765023	0.292571	0.309504	0.639528	-0.194882	0.513793	0.636135	-0.191456	0.554884	0.792383
527	AT1G06143	0.0942309	0.707308	0.889576	0.0726602	0.757398	0.894794	0.177827	0.461032	0.727595	0.205193	0.423861	0.717709	0.128339	0.586157	0.86936	0.0361277	0.878264	0.960047	-0.231517	0.336309	0.462888	0.218933	0.395791	0.681121
528	AT1G06148	-0.461013	0.359244	0.668452	0.317916	0.513282	0.736694	0.943952	0.0564503	0.234338	1.79404	0.000400127	0.0120273	-0.529825	0.275865	0.668859	0.234544	0.628715	0.851788	-0.103516	0.833165	0.890664	0.587791	0.246426	0.538797
529	AT1G06150	-0.353964	0.00712378	0.0765816	-0.272514	0.0256745	0.105993	0.258589	0.0343701	0.176684	0.291038	0.0269682	0.178212	0.137986	0.256338	0.648958	-0.199273	0.101696	0.378352	-0.0879802	0.471174	0.596319	0.219618	0.0958891	0.323936
530	AT1G06160	-1.89783	0.00313106	0.0454013	-0.894871	0.17007	0.386475	0.910018	0.16302	0.427165	0.000358259	0.999555	1	-0.874048	0.18028	0.559948	-0.528524	0.41779	0.723095	0.683352	0.294831	0.418833	-0.579359	0.36712	0.655767
531	AT1G06170	-0.341803	0.550104	0.805195	-0.139508	0.804988	0.921071	0.131111	0.81569	NA	0.631132	0.261345	0.582145	-0.206005	0.706403	0.920056	-0.157475	0.772896	0.918991	-0.305304	0.590535	0.7026	-0.061669	0.914966	0.970961
532	AT1G06180	-0.759349	0.0246219	0.161399	-0.393739	0.219128	0.452592	0.0348802	0.912362	0.971794	-0.118522	0.723154	0.894222	-0.569313	0.0731263	0.358887	-0.397218	0.210853	0.541626	0.60443	0.0561652	0.109999	0.0284746	0.932224	0.977218
533	AT1G06190	0.248468	0.177794	0.482389	0.0825201	0.631235	0.822696	-0.32007	0.0633091	0.250296	0.091415	0.620632	0.841826	-0.0259106	0.880136	0.971729	-0.319231	0.0632514	0.298197	-0.886916	2.67632e-07	2.42937e-06	0.222736	0.227974	0.517617
534	AT1G06200	0.389754	0.0014502	0.0274965	0.30374	0.00752377	0.0429717	0.0511364	0.653142	0.851621	-0.301069	0.0142402	0.122336	0.108708	0.338279	0.724692	-0.000925813	0.993495	0.999781	0.010209	0.928564	0.955323	0.0838496	0.496061	0.756595
535	AT1G06210	0.452306	4.08557e-06	0.000427339	0.464042	3.51073e-07	1.36894e-05	-0.048905	0.587888	0.812358	-0.341084	0.000488917	0.0136975	0.158302	0.0817942	0.379806	0.268926	0.00303712	0.0521819	0.481732	9.0419e-08	9.05423e-07	-0.0752733	0.447174	0.721744
536	AT1G06220	0.237165	0.190349	0.497896	0.249763	0.138921	0.338971	-0.144724	0.3912	0.670019	-0.0750568	0.67853	0.874371	0.0150141	0.929015	0.985054	-0.0697142	0.679152	0.875997	-0.118834	0.481592	0.606137	0.412513	0.0228642	0.14299
537	AT1G06230	-0.0461635	0.66408	0.869033	-0.179105	0.069534	0.213973	0.0809419	0.411739	0.687425	-0.0577107	0.587708	0.821919	-0.0909583	0.355786	0.737628	-0.11972	0.224065	0.558006	0.118308	0.229559	0.344941	0.022627	0.832263	0.937002
538	AT1G06240	0.0602205	0.706571	0.88908	-0.267073	0.0735543	0.222224	-0.440642	0.00314019	0.0389866	-0.0600355	0.707226	0.888519	-0.0177454	0.904953	0.978398	-0.150523	0.311415	0.640582	-1.13993	2.02041e-14	7.35868e-13	-0.269688	0.0919865	0.315517
539	AT1G06250	-0.216472	0.555099	0.807473	-0.889406	0.0113912	0.0585341	0.487053	0.164133	0.42845	0.329733	0.370139	0.677247	-0.0291997	0.93344	0.986413	-0.189444	0.588157	0.832345	-0.523362	0.134434	0.225001	-0.233671	0.526088	0.776639
540	AT1G06260	-0.351453	0.395939	0.699486	-0.474116	0.231674	0.467202	0.25631	0.519385	0.769806	0.70602	0.0887492	0.340224	-0.15973	0.687404	0.913624	-0.473249	0.233618	0.566918	-0.607856	0.128983	0.21763	-0.136602	0.744384	0.895436
541	AT1G06270	0.0229419	0.911734	0.975043	-0.176673	0.362457	0.608567	0.216941	0.276977	0.562062	0.251115	0.238356	0.555864	0.145941	0.444717	0.793257	0.00788871	0.967097	0.991881	0.321696	0.098747	0.175038	-0.0347688	0.87104	0.95368
542	AT1G06290	0.382569	0.0329651	0.190605	0.559994	0.000806345	0.00785003	0.0220251	0.894987	0.964805	-0.711396	7.48239e-05	0.00367913	0.25872	0.119667	0.457973	0.431067	0.00948064	0.103254	1.10485	3.28725e-11	6.66874e-10	0.402148	0.0250552	0.150997
543	AT1G06310	-0.651013	0.287395	0.604827	-0.985448	0.117986	0.305161	0.287426	0.660061	NA	1.15625	0.0682458	0.296447	-0.02776	0.96363	NA	0.0278417	0.963439	NA	-0.493859	0.446441	0.57348	0.366843	0.560387	0.795967
544	AT1G06320	0.859247	0.132797	NA	0.625733	0.27834	NA	0.24918	0.650841	NA	0.140661	0.796074	NA	0.865521	0.144615	NA	-0.165923	0.773907	NA	-0.0671192	0.905214	0.940635	0.209692	0.702848	NA
545	AT1G06330	-0.354226	0.520595	NA	0.872989	0.129093	NA	-0.114241	0.835974	NA	0.215231	0.694584	NA	0.146795	0.795505	NA	0.149245	0.792433	NA	0.523615	0.346188	0.472734	0.277933	0.602486	NA
546	AT1G06340	-0.39353	0.539403	0.798685	0.562335	0.389998	0.634687	-1.67688	0.0100998	NA	-1.03365	0.106483	0.372374	0.115279	0.860077	NA	0.150869	0.817572	NA	-0.325977	0.618194	0.725985	-0.616478	0.33263	0.626234
547	AT1G06350	-1.19507	0.0605877	0.268185	-0.60896	0.344887	0.590804	-0.0666226	0.917723	0.973299	0.176127	0.78212	0.921394	-0.0756546	0.906562	0.978563	-0.0217157	0.973121	0.993668	0.53849	0.403234	0.531551	0.14353	0.821663	0.932667
548	AT1G06360	-0.803183	0.204848	0.514684	-1.35114	0.0347573	0.131713	-0.528131	0.409332	0.685619	0.854155	0.177592	0.482811	-0.125842	0.844091	0.962657	0.0322277	0.959831	0.989616	0.500494	0.434158	0.561911	0.67978	0.283252	0.577601
549	AT1G06380	0.197285	0.468004	0.749228	-0.0336839	0.895271	0.962245	-0.345293	0.177875	0.446418	-0.289611	0.28794	0.609343	-0.247918	0.330244	0.718703	-0.254659	0.317125	0.645248	-0.530884	0.0375473	0.0786081	-0.0897407	0.741697	0.893946
550	AT1G06390	-0.209117	0.0570733	0.259767	0.0255941	0.801515	0.9196	-0.541194	1.02763e-07	2.09419e-05	-0.144179	0.187123	0.495895	-0.0160739	0.874808	0.970157	0.061321	0.547329	0.809872	-0.470449	3.79067e-06	2.60734e-05	0.139208	0.205431	0.488404
551	AT1G06400	0.0445337	0.757627	0.913514	0.00295396	0.982457	0.998247	-0.100752	0.450801	0.719377	-0.241615	0.0930936	0.347938	-0.0260046	0.846127	0.962679	-0.0531042	0.691824	0.882379	0.392299	0.00324289	0.00980338	-0.212196	0.141966	0.402173
552	AT1G06410	0.0939543	0.406618	0.707288	0.258816	0.0137279	0.0672678	-0.00953226	0.927654	0.97685	-0.155742	0.168853	0.470858	0.170659	0.103856	0.426759	0.0636775	0.543994	0.808265	0.697843	3.0281e-11	6.19653e-10	0.389122	0.000607288	0.0127768
553	AT1G06420	-1.22181	0.0106248	0.0973083	-2.38158	1.88037e-06	5.4749e-05	0.509053	0.306085	0.591166	1.26095	0.0113394	0.107275	-1.0224	0.0234664	0.192273	-1.2405	0.00609255	0.0787437	-0.993906	0.0272397	0.0601424	-1.64267	0.000491075	0.0109808
554	AT1G06430	0.67401	0.0202602	0.144375	0.420122	0.124577	0.316169	-0.0198735	0.942064	0.981114	0.221601	0.445176	0.733448	0.176999	0.517509	0.833499	0.0319971	0.906864	0.970449	-0.159419	0.559869	0.676094	0.118846	0.682193	0.86655
555	AT1G06440	-0.202119	0.518957	0.785392	0.0358189	0.903004	0.965367	0.288494	0.359123	0.640101	0.265849	0.421727	0.716093	0.046586	0.870205	0.968051	-0.212942	0.456683	0.751465	0.338141	0.268206	0.389436	-0.110927	0.740763	0.893636
556	AT1G06450	-0.361468	0.134668	0.418315	-0.515692	0.0226137	0.0969536	0.409002	0.074918	0.276169	0.49317	0.0440965	0.235386	-0.0905681	0.689864	0.914408	-0.31223	0.16989	0.489086	0.457036	0.0472026	0.0950444	0.568176	0.0219592	0.139899
557	AT1G06460	0.586657	0.00629383	0.071268	0.388913	0.0526295	0.176257	0.200478	0.318233	0.604498	-0.238076	0.2681	0.588811	0.487145	0.0152196	0.14918	0.213281	0.287993	0.622046	-0.30176	0.133515	0.223687	-0.0175573	0.935003	0.977801
558	AT1G06470	0.339537	0.000175918	0.00678761	0.125946	0.133571	0.330818	-0.0809299	0.347074	0.629856	-0.0166292	0.857873	0.951604	0.361239	1.45347e-05	0.00144139	0.172432	0.0388421	0.232891	0.0277084	0.745551	0.82719	0.357958	0.000121144	0.00396096
559	AT1G06475	0.00933168	0.98339	0.998088	-0.00149042	0.997386	1	0.188169	0.679164	0.864336	0.375549	0.402183	0.701342	0	1	1	0	1	1	1.0949	0.0161829	0.0385294	-0.280573	0.531192	0.779534
560	AT1G06490	-0.649076	0.0961676	0.346631	-0.569749	0.127187	0.320766	-0.347522	0.358749	0.640045	0.240651	0.539352	0.79251	0.0264288	0.942727	0.989509	-0.0210365	0.954394	0.987025	0.469028	0.206567	0.317687	0.301157	0.441343	0.717749
561	AT1G06500	-0.0351933	0.847138	0.950609	-0.162127	0.341132	0.587269	0.270937	0.115338	0.352865	0.153101	0.407057	0.705315	-0.274354	0.109236	0.437623	-0.466356	0.00653799	0.082429	-0.522229	0.00247301	0.00779079	-0.174087	0.350153	0.641865
562	AT1G06510	0.387865	0.00738774	0.078615	0.415452	0.00201384	0.0159704	-0.136797	0.314572	0.600197	-0.0900483	0.537888	0.791794	0.0563765	0.675226	0.909175	0.00278856	0.983466	0.997039	-0.459593	0.000762821	0.00280573	0.181983	0.216361	0.502951
563	AT1G06515	-0.249177	0.112306	0.378295	-0.218066	0.136073	0.334796	-0.0775023	0.604253	0.822323	0.105324	0.509084	0.77406	-0.0351191	0.808641	0.95239	-0.127859	0.378148	0.694274	-0.33676	0.0222342	0.0505837	-0.146388	0.360171	0.650185
564	AT1G06520	0.353469	0.536608	0.797307	0.334697	0.554949	0.768267	-0.267571	0.631798	0.838201	-0.285708	0.612635	0.836685	0.181223	0.745729	0.933708	0.11404	0.838316	0.945288	0.602747	0.280055	0.402413	-0.172934	0.7602	0.901995
565	AT1G06530	0.128852	0.682606	0.878381	0.210196	0.480217	0.711163	-0.360029	0.226487	0.507886	-0.0706128	0.822593	0.939905	-0.376233	0.206108	0.592088	-0.150597	0.612713	0.843447	0.399692	0.17957	0.283651	0.92806	0.00323545	0.0406874
566	AT1G06540	0.152274	0.737347	0.904356	-0.979211	0.0258118	0.1064	0.411954	0.347971	0.630417	0.596174	0.189292	0.498564	0.333412	0.447171	0.794533	-0.556226	0.205036	0.534674	-1.0619	0.0154343	0.0370171	-1.30208	0.00413521	0.0479832
567	AT1G06550	0.111557	0.703615	0.887535	-0.238944	0.387437	0.632171	0.394265	0.154174	0.414065	0.553435	0.0593487	0.276393	-0.102679	0.709943	0.921061	-0.204521	0.458807	0.752552	0.295074	0.285365	0.408469	0.174238	0.552472	0.791038
568	AT1G06560	0.0777041	0.668437	0.871199	-0.29088	0.0863061	0.24686	0.116007	0.501848	0.757362	0.147345	0.425764	0.719221	-0.27524	0.100621	0.41996	-0.247921	0.1389	0.442777	-0.0212529	0.901204	0.938248	0.190273	0.30382	0.597941
569	AT1G06570	-0.565476	0.0231977	0.155757	-0.828049	0.000394448	0.00442576	-0.549012	0.0185781	0.124605	-0.29768	0.231361	0.548221	-0.0627837	0.788038	0.944873	-0.042616	0.855182	0.950966	-0.00603934	0.979336	0.990041	-0.556021	0.0254168	0.152184
570	AT1G06580	-0.099604	0.704603	0.887977	-0.205805	0.405061	0.647117	0.695059	0.00558104	0.0566555	0.173092	0.520502	0.780738	-0.0397364	0.873152	0.969287	-0.108709	0.662564	0.868098	0.54097	0.0324627	0.0695182	0.435643	0.112628	0.354725
571	AT1G06590	-0.595518	0.00162291	0.0298729	-0.443303	0.0116603	0.0595561	0.334637	0.061508	0.246215	1.00907	1.1352e-07	3.79603e-05	-0.0765246	0.662027	0.903534	-0.258123	0.140954	0.446597	-0.0851031	0.631864	0.737366	0.419869	0.0280287	0.16105
572	AT1G06620	0.0934416	0.860517	0.955255	-0.136061	0.794469	0.915959	1.07659	0.0393445	0.191928	0.295366	0.578905	0.81604	-0.326716	0.531507	0.840143	0.759627	0.145572	0.453796	2.33736	7.55715e-06	4.82819e-05	-1.17156	0.0278348	0.160521
573	AT1G06630	0.0824089	0.365382	0.672846	0.107713	0.199973	0.427406	0.192203	0.0253975	0.148952	-0.0409721	0.662296	0.866095	0.115908	0.168759	0.542407	0.0171675	0.838693	0.945566	0.176865	0.0411577	0.0847616	0.187902	0.0507512	0.226278
574	AT1G06640	0.216285	0.442536	0.731867	-0.292755	0.269629	0.511009	-0.227661	0.391505	0.670124	-0.285131	0.312379	0.630299	0.469242	0.0767814	0.368101	0.783758	0.00311033	0.0527797	-0.0893444	0.736146	0.819483	-0.826243	0.00342204	0.0422633
575	AT1G06645	0.0383436	0.840499	0.947935	0.130046	0.464102	0.698411	0.0560478	0.751943	0.897979	-0.21007	0.269927	0.591039	0.17338	0.330583	0.718776	0.063884	0.72006	0.895865	-0.137982	0.439387	0.566992	0.123774	0.518951	0.772772
576	AT1G06650	0.265857	0.0204616	0.145251	0.18983	0.074525	0.22393	-0.0886936	0.404989	0.681968	-0.133824	0.243838	0.562507	0.155888	0.143325	0.502564	0.183341	0.0850817	0.346788	0.148163	0.164067	0.263612	-0.0426653	0.711264	0.880157
577	AT1G06660	-0.867873	0.0354348	0.197138	-1.81597	1.56593e-05	0.000317595	0.231579	0.594066	0.815992	1.36707	0.00151306	0.0304127	-0.849389	0.0246513	0.198441	-0.853461	0.0238443	0.176953	-1.06667	0.00624384	0.0171416	-0.68181	0.0947128	0.321438
578	AT1G06670	-0.00515045	0.979827	0.996763	-0.194601	0.30638	0.552029	-0.15678	0.409731	0.685888	0.0904312	0.65696	0.862955	-0.253934	0.181387	0.560891	-0.21856	0.24994	0.585247	-0.341425	0.0725088	0.135709	0.158634	0.436211	0.714564
579	AT1G06680	0.356622	0.0314347	0.185053	0.279893	0.0697479	0.214362	-0.580364	0.000169838	0.00543886	0.285872	0.0845934	0.331966	0.104289	0.499225	0.822938	-0.261134	0.0906618	0.357369	-2.24638	5.60842e-48	8.78354e-45	-0.182126	0.271884	0.565817
580	AT1G06690	0.182624	0.574395	0.818868	0.181347	0.555636	0.768833	-0.102388	0.739393	0.891386	0.640047	0.0490266	0.24914	0.257504	0.402462	0.769181	-0.203928	0.507347	0.783735	-0.885738	0.00399966	0.0117274	0.228036	0.483124	0.746416
581	AT1G06700	0.0101215	0.959473	0.990438	0.168271	0.365373	0.611435	-0.113965	0.539431	0.783091	-0.387384	0.0516644	0.25652	0.126863	0.494954	0.819698	0.0854458	0.645757	0.859384	0.188582	0.310607	0.435706	0.299231	0.133714	0.388913
582	AT1G06710	0.174345	0.387233	0.693009	-0.00276629	0.988325	1	0.518314	0.00707479	0.0666669	-0.216336	0.301861	0.620315	-0.138042	0.457049	0.799144	-0.0400843	0.828866	0.941857	0.285274	0.140626	0.233387	0.581003	0.00560242	0.0589911
583	AT1G06720	0.108169	0.715303	0.893892	-0.229653	0.411663	0.652634	0.187693	0.502481	0.758061	-0.144383	0.626902	0.846224	-0.254928	0.36121	0.741164	-0.285978	0.305696	0.636826	0.0435674	0.876251	0.920818	0.347081	0.242522	0.534392
584	AT1G06730	0.103018	0.583907	0.824704	0.00537077	0.975579	0.995424	-0.206804	0.241056	0.523545	0.0783489	0.678022	0.874216	-0.173718	0.319869	0.710547	-0.206769	0.236339	0.569318	-0.748556	2.0785e-05	0.0001184	0.0811282	0.667138	0.859536
585	AT1G06740	0.0604178	0.734073	0.903166	0.0623724	0.705856	0.864707	0.317147	0.0537098	0.228323	-0.0639078	0.72087	0.893328	-0.27766	0.0885102	0.395292	-0.280029	0.0853796	0.347586	-0.203509	0.215575	0.328636	-0.0223551	0.901163	0.966272
586	AT1G06750	-0.301929	0.555779	0.807721	-0.46645	0.355553	0.601804	0.248245	0.628794	NA	0.687479	0.183648	0.490869	-0.252826	0.613671	0.881612	-0.510704	0.313472	0.642117	-0.107753	0.832166	0.889977	0.213558	0.685412	0.867156
587	AT1G06760	-0.116783	0.653885	0.863632	0.028026	0.908757	0.967599	0.285754	0.242803	0.525709	0.0119114	0.96354	0.991265	0.14758	0.54615	0.847947	-0.0550775	0.821795	0.939512	-0.0465527	0.849085	0.902288	-0.0207774	0.936458	0.97822
588	AT1G06770	-0.163628	0.136107	0.421048	-0.238097	0.01992	0.0882976	-0.263571	0.00928174	0.0796508	-0.247911	0.0237644	0.165273	-0.0884132	0.388263	0.758789	-0.0374435	0.71354	0.892265	-0.313579	0.0018088	0.00595381	-0.288576	0.0103208	0.087406
589	AT1G06780	0.282524	0.0695129	0.288483	0.181724	0.210224	0.441247	0.132824	0.357902	0.639564	-0.516341	0.00102138	0.0233594	0.181926	0.206438	0.592551	0.30869	0.0316674	0.206623	0.761532	1.02295e-07	1.01398e-06	-0.126131	0.423525	0.703749
590	AT1G06790	-0.314605	0.08295	0.319146	-0.612834	0.000303576	0.00360987	-0.0428348	0.802257	0.922937	0.156544	0.392262	0.69341	-0.282558	0.0930383	0.405834	-0.252326	0.13344	0.43507	-0.744351	1.17849e-05	7.1723e-05	-0.30595	0.0951786	0.322331
591	AT1G06800	0.164286	0.405956	0.707083	0.568375	0.00198782	0.0158208	-0.261307	0.152511	0.411518	-0.802028	4.50258e-05	0.00263174	0.536676	0.00344054	0.0623281	0.842962	4.18678e-06	0.000548012	0.95583	1.73707e-07	1.63937e-06	0.264402	0.180134	0.45536
592	AT1G06810	0.368569	0.495163	NA	0.194927	0.721805	NA	-0.293681	0.595822	NA	-0.101196	0.85311	NA	-0.464474	0.400307	NA	0.201551	0.719449	NA	-0.0725124	0.894835	0.933873	-0.318793	0.544002	NA
593	AT1G06820	0.0936318	0.515921	0.782831	0.0749309	0.575952	0.783668	-0.202144	0.131885	0.379408	0.125549	0.383883	0.686916	0.126796	0.34369	0.728381	-0.0601023	0.653702	0.8638	-0.467508	0.000503282	0.00195552	0.35688	0.0135584	0.104045
594	AT1G06830	-0.203755	0.63104	0.852422	-1.08486	0.00840913	0.0466892	-1.32705	0.00106205	0.0189117	-0.439097	0.296393	0.61536	-1.51658	0.000197559	0.00893585	-1.13059	0.00535518	0.0729229	-3.89781	1.19251e-20	1.14345e-18	-0.946284	0.0250342	0.150958
595	AT1G06840	-0.100972	0.538671	0.798226	0.363769	0.0166959	0.0779517	-0.118473	0.434092	0.706506	-0.364543	0.0256187	0.172643	0.224602	0.134389	0.485745	0.397918	0.00788568	0.0923524	0.351499	0.0190626	0.0443077	0.0153069	0.925177	0.974721
596	AT1G06850	-0.234935	0.360848	0.669519	-0.0145147	0.952	0.987342	-0.435121	0.0773727	0.281412	0.113917	0.661011	0.865429	0.0233233	0.922706	0.983455	0.0617137	0.797174	0.929363	-0.18391	0.446402	0.573461	-0.217253	0.402141	0.686027
597	AT1G06870	0.145467	0.0710442	0.29244	-0.151612	0.0441886	0.155989	-0.166042	0.0301495	0.164352	-0.319081	0.000134546	0.00559216	-0.00328068	0.964407	0.994346	0.160318	0.0278143	0.19301	0.143632	0.0514098	0.102176	-0.0631915	0.448869	0.72337
598	AT1G06890	0.265172	0.147788	0.44051	0.501305	0.00330383	0.0231993	0.0541123	0.751542	0.897866	-0.246385	0.179634	0.485612	0.176464	0.299201	0.691297	0.303007	0.0745196	0.325592	0.33182	0.0518	0.10283	0.106102	0.563958	0.797946
599	AT1G06900	0.15139	0.312247	0.628537	0.0901334	0.517936	0.740288	-0.463143	0.000929361	0.0172651	0.0571472	0.702983	0.88641	-0.0139197	0.920072	0.982752	-0.00507331	0.970818	0.992885	-0.475255	0.000658164	0.00247227	0.439765	0.00336215	0.0417337
600	AT1G06910	0.0655382	0.536824	0.797307	-0.0530337	0.593944	0.796038	-0.0975443	0.339016	0.622326	0.102469	0.345765	0.65887	-0.0451287	0.64242	0.89477	-0.0715752	0.460982	0.754322	-0.39944	0.000101158	0.00047815	0.305259	0.00629467	0.0638633
601	AT1G06920	-0.356675	0.39198	NA	-0.0989782	0.815214	NA	0.142288	0.734659	NA	0.137475	0.7408	NA	0	1	NA	0.200395	0.637423	NA	-0.224895	0.594435	NA	-0.316484	0.440903	NA
602	AT1G06923	-0.175429	0.664784	NA	0.0560949	0.892009	NA	0.108783	0.791037	NA	-0.211042	0.599097	NA	-0.0773027	0.852805	NA	0.233979	0.577249	NA	-0.122611	0.766024	NA	-0.0539465	0.892651	NA
603	AT1G06925	-0.88203	0.130487	0.411053	-0.172461	0.75578	0.894124	-0.158669	0.796924	NA	1.78735	0.00266702	0.0426221	0.298219	0.580556	0.867316	-0.929842	0.0938996	0.363131	-0.516149	0.388212	0.515918	0.284647	0.640052	0.843624
604	AT1G06930	0	1	NA	0	1	NA	-0.0400241	0.85928	NA	0.124132	0.581309	NA	0.123533	0.586367	NA	0.0759498	0.73798	NA	0	1	NA	0.0911828	0.68516	NA
605	AT1G06950	-0.0225224	0.909732	0.973922	0.153795	0.406796	0.648698	-0.341749	0.0655545	0.25542	0.319429	0.107883	0.375195	-0.0406987	0.826072	0.958242	-0.137367	0.458291	0.752552	-0.271362	0.143672	0.237419	0.658484	0.000923513	0.0170477
606	AT1G06960	-0.0733095	0.728875	0.900349	-0.141742	0.47361	0.705206	-0.198071	0.322489	0.60783	0.235528	0.269079	0.590081	-0.0205645	0.917152	0.982155	-0.132169	0.503927	0.781768	-1.00003	5.67354e-07	4.73979e-06	0.0758266	0.722083	0.885778
607	AT1G06970	-0.642669	0.247364	0.564209	-0.547163	0.318169	0.564128	0.150267	0.791181	NA	0.679114	0.2271	0.543984	0.217682	0.682993	0.912114	-0.113904	0.832079	0.943133	0.470709	0.381275	0.508887	-0.282922	0.615791	0.83023
608	AT1G06980	0.829476	0.00307037	0.044906	0.748486	0.00461315	0.0299272	-0.329108	0.206621	0.484193	-0.550923	0.0472276	0.244789	0.995301	0.000140338	0.00709604	0.756258	0.0038581	0.0604197	-0.105266	0.686004	0.780287	0.678418	0.0143015	0.107528
609	AT1G07000	0.14667	0.644769	0.859375	-0.00333352	0.991156	1	0.165872	0.581327	0.80909	-1.09202	0.000618152	0.0162026	-0.599133	0.0465383	0.281186	0.465779	0.121165	0.414378	1.04269	0.000521952	0.00201772	-0.602081	0.0591077	0.246523
610	AT1G07010	-0.257411	0.159637	0.457271	-0.137406	0.420656	0.659741	-0.255904	0.133361	0.382289	-0.0100973	0.955967	0.989271	0.191684	0.261238	0.654518	-0.0259449	0.879153	0.960247	-0.71698	2.62456e-05	0.000145519	0.0479628	0.793207	0.919333
611	AT1G07020	-0.244859	0.156686	0.453934	-0.497955	0.00203882	0.0161395	0.262612	0.113282	0.34914	-0.214111	0.232467	0.549075	-0.315543	0.0482468	0.286213	-0.0786198	0.621241	0.847897	0.269416	0.0925036	0.165936	-0.857714	1.39997e-06	0.00011924
612	AT1G07025	0	1	NA	0	1	NA	0.131604	0.562003	NA	0.036537	0.871483	NA	0.0709307	0.756406	NA	0.0301675	0.895044	NA	0.107664	0.636467	NA	0.0543467	0.809758	NA
613	AT1G07030	0.0630101	0.63843	0.856187	-0.405155	0.00119192	0.0106997	0.0164393	0.895618	0.964876	0.0442548	0.742838	0.902628	-0.122435	0.324533	0.714181	-0.00612518	0.96063	0.989832	-0.0302908	0.807021	0.872316	-0.307154	0.0227619	0.142552
614	AT1G07040	-0.125688	0.795613	0.930732	-0.261121	0.579937	0.786028	-0.121249	0.797148	0.920264	-0.254948	0.599279	0.828468	0.264815	0.574616	0.864564	0.50565	0.283801	0.619345	1.49112	0.00156967	0.00526704	-0.626932	0.196657	0.477876
615	AT1G07050	1.34828	0.0096313	0.0917406	0.607142	0.234342	0.470418	-0.785441	0.143789	0.399697	1.05183	0.0496887	0.251233	1.62802	0.0015034	0.037229	0.955318	0.0631593	0.298153	-1.12106	0.0407396	0.0840423	1.17007	0.0310464	0.170728
616	AT1G07060	-2.05105	0.000720017	0.0174094	0.118012	0.842753	0.938982	1.99278	0.00137917	0.0224756	2.88592	3.22063e-06	0.000399322	0.36848	0.543864	0.846969	-0.302747	0.619514	0.847081	0.749569	0.227653	0.342669	1.34898	0.0309386	0.170515
617	AT1G07070	-0.00579245	0.981933	0.997482	-0.0753713	0.753833	0.893098	-0.746399	0.00204743	0.0289178	0.0789992	0.757774	0.909164	-0.485521	0.0421118	0.266692	-0.400363	0.093565	0.362917	-1.26142	1.71619e-07	1.62312e-06	0.0523337	0.83807	0.939228
618	AT1G07080	0.218273	0.0645356	0.276671	0.330868	0.00253264	0.0189605	0.0246266	0.822215	0.933389	-0.104351	0.376965	0.681928	0.0842064	0.442399	0.792063	0.0470526	0.667748	0.870749	-0.0033021	0.97597	0.987446	-0.146616	0.215539	0.501946
619	AT1G07090	-0.196895	0.630077	0.851759	0.0406941	0.917257	0.971162	0.202603	0.60522	0.822743	-0.573984	0.160821	0.458035	-0.413848	0.291079	0.682329	-0.344699	0.379131	0.694849	-0.915743	0.019645	0.0454546	-0.368448	0.368323	0.656932
620	AT1G07110	0.0249208	0.89614	0.969135	0.301191	0.0906974	0.255155	-0.405837	0.02264	0.139768	-0.054963	0.773339	0.917032	0.217256	0.22233	0.613691	-0.1299	0.465684	0.756819	-0.641104	0.000321376	0.00132989	0.626027	0.0010446	0.0186222
621	AT1G07120	-0.187198	0.463522	0.745705	-0.0931247	0.695452	0.859626	0.402505	0.0927897	0.311798	0.682289	0.00746432	0.0825204	0.0954637	0.686648	0.913308	-0.291923	0.219513	0.552737	-0.356292	0.1394	0.231761	0.230334	0.372842	0.660324
622	AT1G07130	-0.62338	0.00244981	0.0386471	-0.755342	8.60999e-05	0.00130462	0.114069	0.558623	0.794686	0.484755	0.0195621	0.147703	-0.0824909	0.667816	0.906028	-0.348881	0.0703505	0.316204	0.195407	0.309405	0.434488	-0.116839	0.575723	0.804445
623	AT1G07135	0.870342	0.0707838	0.291929	1.41052	0.00256421	0.0191448	-0.0289303	0.950874	0.984142	-0.665626	0.16895	0.470899	0.182867	0.696199	0.916711	0.221462	0.636268	0.855489	1.10306	0.0183398	0.042878	-1.26159	0.00905895	0.0805524
624	AT1G07140	0.106255	0.378042	0.685344	0.00257706	0.981635	0.998039	-0.18099	0.106723	0.337272	-0.0816256	0.499158	0.767963	-0.0832299	0.456618	0.798968	0.00805156	0.942575	0.982758	-0.00944397	0.932792	0.958496	-0.0101755	0.932903	0.977247
625	AT1G07150	-0.752616	0.114466	0.382121	-0.530964	0.251604	0.49119	-0.370208	0.42098	0.694846	0.516598	0.274898	0.596078	0.0809023	0.860554	0.965724	0.203443	0.658477	0.866508	0.844898	0.0655318	0.124977	0.371942	0.432369	0.711103
626	AT1G07160	-0.559315	0.370951	0.678396	-0.696823	0.26798	0.50911	0.752745	0.228738	0.510655	0.136345	0.826789	0.941284	-0.0113687	0.985473	0.997993	0.401353	0.51975	0.792506	3.12771	5.2318e-07	4.41947e-06	-0.237979	0.703479	0.876071
627	AT1G07170	-0.468746	0.0309224	0.183604	-0.417326	0.0398511	0.145404	0.54659	0.00746291	0.0691295	-0.0547219	0.802959	0.931426	-0.33934	0.0941602	0.407845	-0.470165	0.0204642	0.162308	0.213714	0.29361	0.417523	-0.229885	0.296313	0.591073
628	AT1G07175	-0.242314	0.668681	0.871216	-0.228441	0.692537	0.857415	0	1	NA	0	1	1	-0.952272	0.10345	NA	-0.621374	0.28941	NA	-0.449894	0.442	0.569349	-0.511998	0.368495	0.657134
629	AT1G07180	0.517224	0.0300768	0.180526	0.264402	0.236575	0.473408	-0.4296	0.0543762	0.229832	0.325016	0.172685	0.476752	0.0652163	0.770329	0.939921	-0.217708	0.329813	0.654866	-1.60137	7.45903e-13	2.04228e-11	-0.274929	0.248743	0.540973
630	AT1G07200	-0.88495	0.000735527	0.0176133	-0.630056	0.0104314	0.0549321	-0.308852	0.209492	0.488218	0.0402923	0.877693	0.958755	-0.433617	0.077729	0.370118	-0.576296	0.0190584	0.156623	-0.0884501	0.71911	0.805941	-0.0292542	0.91115	0.969439
631	AT1G07210	0.016371	0.894083	0.968604	-0.134157	0.240863	0.478173	0.205812	0.0794247	0.285683	-0.0311939	0.805282	0.932699	-0.0126403	0.910711	0.979423	-0.0885333	0.432282	0.734139	0.0274179	0.812484	0.876309	-0.0996741	0.430524	0.709662
632	AT1G07220	0.023003	0.844084	0.94939	-0.221752	0.0420127	0.150743	-0.127961	0.240738	0.52327	0.0309053	0.79208	0.926123	-0.373924	0.000540254	0.0183469	0.0518662	0.628287	0.851475	-0.256733	0.0169383	0.0400721	-0.333898	0.00461342	0.0518423
633	AT1G07230	-0.0360165	0.83207	0.944931	0.195459	0.21594	0.448199	0.302816	0.0555302	0.232384	-0.0822472	0.628815	0.847456	0.230037	0.145137	0.504979	0.291209	0.0649977	0.302925	0.573961	0.000287851	0.00120281	0.0654007	0.702073	0.875351
634	AT1G07240	-0.170463	0.654885	0.864432	-0.320604	0.378287	0.624163	-0.331317	0.363088	0.643779	-0.608978	0.110729	0.379802	-0.0790922	0.828092	0.958666	-0.0676009	0.85275	0.950567	-0.429824	0.238045	0.355103	-0.504565	0.186582	0.46407
635	AT1G07250	-0.138073	0.356622	0.666327	-0.446928	0.00134368	0.0117075	-0.415832	0.00287242	0.0365912	-0.0751711	0.615926	0.838534	0.0467984	0.737227	0.929783	-0.258163	0.0643338	0.301261	-0.617924	9.29345e-06	5.79718e-05	-0.206243	0.169057	0.44108
636	AT1G07260	-0.847958	0.0394565	0.209051	-0.849264	0.0316704	0.12347	-0.186622	0.650876	0.850245	0.615425	0.144213	0.433208	-0.837591	0.0329402	0.233881	-0.236894	0.544312	0.808412	-0.620586	0.111942	0.193862	-1.75597	2.2339e-05	0.00106946
637	AT1G07270	-0.667831	0.105434	0.365762	-0.927615	0.0206918	0.0909517	-0.610936	0.152591	0.411677	0.625112	0.14062	0.428974	-0.260473	0.501482	0.824474	-0.426671	0.271547	0.607588	-1.25134	0.00230054	0.00732804	0.00832827	0.984181	0.995468
638	AT1G07280	0.484772	0.0184847	0.136578	0.203416	0.289851	0.534822	0.37218	0.0528604	0.226473	-0.237735	0.248314	0.567493	0.135965	0.479336	0.812185	0.182195	0.343155	0.664986	0.194761	0.311232	0.436245	0.175067	0.395545	0.680995
639	AT1G07290	-0.105255	0.695781	0.884352	-0.227374	0.369837	0.615683	0.448139	0.0813138	0.289689	-0.0990216	0.72089	0.893328	0.00276732	0.99128	0.999131	0.00127292	0.995984	1	0.0388595	0.880339	0.923613	-0.0284262	0.919392	0.972629
640	AT1G07300	-0.411778	0.0251135	0.16283	-0.712002	4.00794e-05	0.000694857	0.474153	0.00631178	0.0616958	0.469601	0.0119477	0.110642	-0.330167	0.0492927	0.289663	-0.403926	0.0161859	0.142564	-0.211825	0.205942	0.31689	-0.537821	0.00400081	0.046942
641	AT1G07310	0.178588	0.169092	0.470446	0.221162	0.0664446	0.207534	0.100411	0.406945	0.683607	-0.198569	0.128636	0.409431	0.201072	0.0947479	0.408546	0.213867	0.0754147	0.327252	0.542549	6.8596e-06	4.42147e-05	-0.131472	0.316349	0.610634
642	AT1G07320	-0.0539012	0.811948	0.936675	-0.110094	0.603543	0.802879	-0.74025	0.000481944	0.0111343	0.341074	0.132228	0.415561	-0.236436	0.264713	0.658369	-0.575317	0.00665229	0.083335	-1.84757	3.04763e-18	2.1308e-16	0.237188	0.295197	0.589911
643	AT1G07330	-0.424815	0.412783	0.711451	-0.768569	0.131205	0.327268	-0.386771	0.460791	0.727365	0.814632	0.118848	0.394138	-0.424691	0.401262	0.768229	-0.929817	0.0686728	0.312369	-1.67512	0.00178445	0.0058877	0.255343	0.628953	0.838478
644	AT1G07340	-0.539008	0.334151	NA	-0.69057	0.224869	NA	-0.608182	0.283474	NA	-0.548578	0.323138	NA	0.0790414	0.891886	NA	-0.436255	0.449629	NA	-0.0460359	0.934555	0.959678	-0.133717	0.803105	NA
645	AT1G07350	0.0166182	0.949112	0.987596	-0.996098	4.67557e-05	0.000790158	-0.189535	0.437937	0.70967	0.566331	0.029523	0.187235	-0.223081	0.361696	0.741687	-0.353259	0.148641	0.457792	-0.754674	0.00200591	0.00649791	-0.509476	0.050252	0.224879
646	AT1G07360	0.107957	0.261628	0.579583	0.204025	0.0218605	0.0945448	-0.22044	0.0135074	0.102093	-0.0563261	0.557946	0.803846	-0.0889408	0.315004	0.707168	-0.0623443	0.480852	0.767625	-0.025228	0.776663	0.851416	0.166216	0.0852332	0.301626
647	AT1G07370	-0.609155	0.0333573	0.191638	-0.933671	0.000571094	0.00595373	-0.901066	0.00145756	0.0232345	0.788137	0.0066713	0.0765258	-0.78421	0.00321367	0.0594416	-0.738756	0.0054909	0.0739851	-1.91556	1.81104e-12	4.60443e-11	-0.530286	0.0639406	0.257755
648	AT1G07380	-0.787116	0.000669071	0.0165229	-0.276102	0.200739	0.428304	0.726831	0.000717457	0.0144892	0.123242	0.592757	0.824564	-0.129471	0.547896	0.84884	-0.0524655	0.807412	0.933529	0.988251	4.54484e-06	3.07156e-05	0.0492386	0.83249	0.937035
649	AT1G07390	0.0542671	0.895028	0.968914	-0.192476	0.627078	0.820222	0.846148	0.0300912	0.164292	0.0275003	0.94625	0.986242	0.129169	0.740735	0.931201	0.304727	0.434711	0.736234	0.96125	0.0133985	0.0327906	-0.247532	0.54332	0.785939
650	AT1G07400	0.768595	0.194791	0.502546	0.103067	0.861531	0.948136	-0.405822	0.491311	0.750266	0.155094	0.793227	0.926513	-0.488011	0.408432	0.772616	-0.0261888	0.964604	0.991129	0.0346374	0.953137	0.972765	0.0504575	0.932021	0.977218
651	AT1G07410	0.00631018	0.982255	0.997624	0.0407519	0.879064	0.955313	0.376413	0.159887	0.421553	0.386848	0.173402	0.477776	0.325196	0.2162	0.605836	0.396517	0.130651	0.430376	0.366577	0.158123	0.256022	0.0515445	0.855092	0.946291
652	AT1G07420	0.232923	0.205904	0.515502	0.0274736	0.872885	0.952975	0.403291	0.0199864	0.130211	-0.106349	0.568629	0.809671	0.16138	0.345348	0.730281	-0.0368803	0.829323	0.941875	0.44238	0.0102762	0.0262115	0.148723	0.424199	0.704423
653	AT1G07430	-0.504503	0.334203	0.649031	-0.526708	0.303634	0.549234	1.12203	0.0283303	0.158988	0.165659	0.751123	0.905993	0.253395	0.620861	0.885215	0.565781	0.269307	0.605919	3.3663	4.84417e-11	9.45963e-10	0.122972	0.814093	0.928529
654	AT1G07440	0.0921999	0.614157	0.842205	-0.191561	0.261192	0.502434	0.0863846	0.612497	0.827007	-0.0890268	0.626693	0.846095	0.296411	0.08234	0.381149	-0.197731	0.246811	0.581697	-0.923452	6.54366e-08	6.72751e-07	0.0693919	0.704991	0.876473
655	AT1G07450	-0.499505	0.375355	0.682773	-0.358192	0.520373	0.742381	0.311158	0.577552	0.806262	1.1579	0.04012	0.223204	0.276819	0.618918	0.884251	-0.311772	0.575464	0.824741	-1.68492	0.00252504	0.00793449	0.151696	0.787668	0.916203
656	AT1G07460	0	1	NA	0.189312	0.401803	NA	0.128608	0.56924	NA	0	1	NA	0.0421857	0.852407	NA	-0.0360774	0.873467	NA	-0.0519529	0.818034	NA	-0.035211	0.875543	NA
657	AT1G07470	-0.197758	0.217509	0.528806	-0.219035	0.141965	0.34336	-0.149092	0.317821	0.603884	-0.169633	0.290472	0.611302	-0.158029	0.290005	0.68167	-0.0433284	0.771442	0.918813	0.427547	0.00411612	0.0120239	-0.21085	0.191947	0.471063
658	AT1G07473	-0.984497	0.094105	0.342609	-0.617285	0.285494	0.530286	0.176037	0.754233	NA	-0.14638	0.798192	0.928982	0.363017	0.52691	0.838322	0.882039	0.1181	0.408881	0.683344	0.205936	0.31689	-0.855799	0.138303	0.396711
659	AT1G07476	-0.263795	0.589836	NA	-0.0953943	0.850026	NA	0.183571	0.708611	NA	0.391974	0.418517	NA	-0.220873	0.666638	NA	0.0206439	0.968146	NA	-0.0106239	0.983556	NA	-0.359011	0.460863	NA
660	AT1G07480	-0.233315	0.10269	0.360313	-0.148691	0.263025	0.504247	0.0645907	0.627796	0.835694	-0.00614154	0.965825	0.991707	0.0504397	0.704068	0.919407	0.0106387	0.936153	0.980842	0.450638	0.000696573	0.00259827	-0.0247316	0.863878	0.949849
661	AT1G07485	-0.709521	0.201309	0.509823	-1.1741	0.0337116	0.128878	0.674907	0.231704	0.514148	1.38363	0.0144065	0.122998	-0.232775	0.672481	0.908502	-0.467354	0.396725	0.708867	-1.44268	0.0101062	0.0258426	-0.545651	0.332724	0.626234
662	AT1G07490	-0.181723	0.69034	0.881191	-0.081096	0.854292	0.94427	-0.420549	0.351279	0.633338	0.916658	0.0454836	0.24	-0.261415	0.550847	0.850948	-0.963402	0.0288746	0.197468	-1.87301	2.51534e-05	0.000140058	-0.494215	0.277956	0.572082
663	AT1G07500	-2.24002	6.60881e-05	0.00321718	-0.315716	0.566584	0.776919	1.65003	0.00273068	0.035282	1.78743	0.00134705	0.028073	1.03881	0.0594926	0.321251	0.343837	0.532979	0.80076	1.88825	0.000603765	0.00228953	0.704932	0.206548	0.489939
664	AT1G07510	0.0453644	0.839427	0.947646	0.127867	0.54146	0.757866	0.295796	0.157471	0.41786	0.1734	0.438319	0.728072	0.29053	0.165203	0.53756	0.0443399	0.832292	0.943237	0.52837	0.011541	0.028861	0.0361523	0.871692	0.95368
665	AT1G07520	0.0488941	0.929833	0.981088	0.0569928	0.919907	0.972614	2.3451	3.34385e-05	0.00170359	0.0277199	0.960051	0.990349	-0.177767	0.753947	0.935507	-0.0861305	0.879369	0.960326	1.88761	0.00085225	0.00309253	-0.0218429	0.96852	0.990603
666	AT1G07530	-0.299769	0.0175836	0.132171	-0.49223	2.72238e-05	0.000507457	0.2837	0.0154251	0.111175	-0.0260272	0.836977	0.944774	-0.176725	0.131529	0.480834	-0.275008	0.0189708	0.15626	0.313128	0.0075828	0.020238	0.0970008	0.445843	0.720914
667	AT1G07540	0.389697	0.472473	NA	0.0758707	0.890213	NA	0.528109	0.332639	NA	0.233543	0.657771	NA	0.3056	0.585254	NA	-0.144303	0.794369	NA	-0.247301	0.645332	NA	0.064835	0.900268	NA
668	AT1G07550	-0.115246	0.840584	NA	0.16242	0.782585	NA	0.42966	0.466789	NA	-0.337761	0.552868	NA	-0.477758	0.419305	NA	0.455246	0.448053	NA	-0.610072	0.304046	0.428943	-0.621222	0.276879	NA
669	AT1G07560	0.218889	0.730136	0.901135	0.369393	0.568442	0.778451	0.534318	0.409581	NA	0.222774	0.725274	0.895357	0.705353	0.278061	NA	1.37268	0.034985	0.218392	-0.399984	0.539258	0.658125	-0.1802	0.777157	0.910196
670	AT1G07570	-0.798721	2.51721e-05	0.0016427	-0.724407	4.278e-05	0.000732471	-1.23998	2.55133e-12	2.14471e-09	-0.488769	0.00935686	0.0950135	-0.206481	0.243114	0.635576	0.0648648	0.712834	0.892026	-0.867702	8.08178e-07	6.54454e-06	0.0662679	0.724957	0.886881
671	AT1G07590	0.471803	0.0784774	0.310157	0.407569	0.105772	0.283232	0.186051	0.460247	0.726905	-0.364019	0.174567	0.478711	0.122542	0.626711	0.887741	0.539529	0.0322414	0.208197	1.17209	3.28483e-06	2.3035e-05	-0.304365	0.256323	0.549739
672	AT1G07600	0.0513398	0.82549	0.941503	-0.0682422	0.77043	0.902023	-0.141215	0.54582	NA	0.00383461	0.986859	0.998405	0.0970169	0.678353	0.91066	0	1	1	-0.0196868	0.932904	0.95857	-0.0195992	0.932878	0.977247
673	AT1G07610	0.568057	0.117156	0.387883	-0.126019	0.715281	0.870619	0.38713	0.262863	0.547114	0.500783	0.168064	0.469813	-0.221523	0.520172	0.834669	0.436671	0.20461	0.534271	0.357326	0.299492	0.424014	-0.127594	0.724996	0.886881
674	AT1G07615	-0.0884777	0.626936	0.84934	-0.77372	6.43767e-06	0.000151632	0.341165	0.0512086	0.222179	-0.121451	0.521224	0.781074	-0.248279	0.138298	0.492953	-0.255779	0.126431	0.423666	-0.107016	0.533888	0.653813	-0.155265	0.407829	0.691405
675	AT1G07620	0.592416	0.134662	0.418315	0.277036	0.465213	0.699166	0.159701	0.671639	0.859358	-0.839852	0.0334971	0.202542	-0.831429	0.0291102	0.217585	0.700636	0.0639948	0.300456	0.243799	0.517077	0.639022	-0.977073	0.0134893	0.103645
676	AT1G07630	-0.0372146	0.851833	0.952171	0.249464	0.179013	0.39891	0.339238	0.0661995	0.25736	-0.515187	0.0096086	0.0966554	-0.11205	0.545919	0.84794	0.6353	0.000581944	0.0183211	1.08913	3.42839e-09	4.64207e-08	-0.237646	0.233812	0.523669
677	AT1G07640	0.156237	0.453402	0.738765	0.288106	0.138279	0.33825	0.155794	0.422179	0.696156	0.404744	0.0516039	0.256463	0.209169	0.281902	0.674237	0.240365	0.216124	0.548186	0.52766	0.00665656	0.0180991	0.164293	0.432776	0.711568
678	AT1G07645	-0.35904	0.119505	0.392053	-0.61466	0.00459491	0.0298264	0.0210692	0.927263	0.97685	0.344926	0.155705	0.44985	0.138733	0.510948	0.82982	-0.0476914	0.822197	0.939573	0.566599	0.00793696	0.0210066	-0.358824	0.150169	0.414197
679	AT1G07650	0.133442	0.464541	0.746185	-0.0620281	0.715363	0.870619	0.100905	0.552401	0.791297	-0.193025	0.289812	0.610644	-0.230847	0.174509	0.55204	0.133551	0.43177	0.734073	-0.626566	0.000227661	0.00097506	-0.0630099	0.729928	0.888718
680	AT1G07660	-0.507264	0.245219	0.561119	-0.231006	0.582452	0.787956	0.0206475	0.960817	0.987945	0.813875	0.062105	0.282772	-0.52383	0.212166	0.600114	-0.472692	0.260201	0.596007	-1.19359	0.00450616	0.0129649	-0.826282	0.0584509	0.245436
681	AT1G07670	0.0467912	0.782698	0.924296	0.121854	0.440462	0.677784	0.22735	0.14957	0.407512	-0.270908	0.110521	0.379477	-0.15542	0.323384	0.713404	0.169405	0.281193	0.616791	0.652773	3.42046e-05	0.000183833	0.137276	0.419155	0.7004
682	AT1G07680	-0.137155	0.590213	NA	-0.0197047	0.938666	NA	0	1	NA	0.156341	0.537945	NA	-0.044343	0.86297	NA	0.00233154	0.992768	NA	0	1	NA	0.176784	0.485893	NA
683	AT1G07700	0.261595	0.0367804	0.201195	0.240337	0.0389001	0.142778	-0.109136	0.348321	0.630764	-0.0666424	0.594792	0.82547	0.0939611	0.419859	0.779644	0.139619	0.230548	0.564018	-0.137994	0.235567	0.352054	-0.0850482	0.498054	0.757961
684	AT1G07705	0.252925	0.0522712	0.247932	0.470304	9.90004e-05	0.0014664	0.257386	0.0344044	0.176753	-0.224661	0.0881611	0.339156	0.140786	0.239492	0.631361	0.121284	0.310787	0.640132	0.588995	1.17957e-06	9.20305e-06	0.376467	0.00433139	0.049428
685	AT1G07710	-0.633972	0.0677207	0.284468	-0.673221	0.0424439	0.151895	-0.145244	0.668942	0.859119	0.482213	0.165164	0.465074	0.220937	0.502197	0.824474	-0.595938	0.0802214	0.337763	-0.502481	0.137132	0.228541	0.23313	0.509186	0.765618
686	AT1G07720	0.798526	0.000763343	0.0180453	1.01438	4.98431e-06	0.000123185	-0.390719	0.0778276	0.282378	-1.0499	9.18812e-06	0.00088551	1.31263	3.44359e-09	1.73188e-06	1.27929	8.4635e-09	4.41641e-06	2.01922	8.17633e-20	7.01016e-18	0.516735	0.0291481	0.164566
687	AT1G07725	-0.191583	0.282613	0.600084	-0.595785	0.000350864	0.00404764	0.12891	0.438612	0.710649	0.0627037	0.725734	0.895357	-0.0777856	0.63984	0.893623	-0.144667	0.384164	0.699995	0.525519	0.0014921	0.00504279	-0.128642	0.473047	0.739806
688	AT1G07730	-0.911082	0.0692489	0.288099	-2.39654	1.38488e-06	4.28944e-05	0.115855	0.819055	0.931899	1.0917	0.0328833	0.200368	-0.25281	0.608613	0.880155	-0.979085	0.0488186	0.262333	-0.665008	0.176093	0.279191	-1.31377	0.00972778	0.0840612
689	AT1G07740	-0.269088	0.0542041	0.252674	-0.190583	0.138913	0.338971	-0.0798119	0.569767	0.80153	0.429849	0.00331749	0.0486491	0.0806962	0.516658	0.833336	-0.13965	0.264213	0.60021	-0.0639284	0.636614	0.741171	0.307985	0.0369142	0.188937
690	AT1G07745	-0.268569	0.149356	0.442752	-0.558492	0.0013421	0.0117027	-0.0666821	0.704841	0.876112	0.215401	0.252392	0.572938	-0.0785678	0.650368	0.898889	-0.314755	0.0700629	0.315766	-0.575026	0.00100901	0.00358441	-0.19332	0.306413	0.600901
691	AT1G07750	0.447269	0.0459645	0.230135	0.171685	0.413329	0.65396	0.414801	0.0474213	0.212689	-0.23755	0.288937	0.609949	0.0325276	0.876349	0.971152	0.273712	0.190162	0.514811	1.14281	4.49446e-08	4.77755e-07	-0.202179	0.367266	0.655949
692	AT1G07770	-0.248284	0.213903	0.524538	-0.538712	0.00388199	0.026288	-0.47153	0.0114779	0.0920632	-0.0500468	0.802203	0.930842	-0.446215	0.0167293	0.158005	-0.460115	0.0136189	0.128608	-0.943055	4.29011e-07	3.70663e-06	-0.170436	0.393759	0.679462
693	AT1G07780	-0.220908	0.374574	0.681927	-0.419366	0.0725595	0.220425	0.19138	0.414973	0.690253	0.310575	0.214162	0.528667	-0.112093	0.630674	0.889609	-0.409317	0.0793647	0.335946	-0.526415	0.02472	0.0553649	-0.013008	0.958528	0.986199
694	AT1G07790	0.107442	0.560472	0.81024	-0.27852	0.106376	0.284158	-0.188409	0.275808	0.56076	-0.129242	0.485308	0.758847	-0.610128	0.000360445	0.0136156	-0.603348	0.000417527	0.0145441	-0.637804	0.000207496	0.000897861	-0.351132	0.057461	0.243269
695	AT1G07795	0.346058	0.558994	NA	0.522666	0.388334	NA	1.16792	0.0484445	NA	0.61029	0.287668	NA	0.0257004	0.966266	NA	-0.253896	0.674437	NA	0.33828	0.563041	0.678689	0.172629	0.758333	NA
696	AT1G07810	-0.076693	0.694459	0.883344	0.0540201	0.766763	0.8997	0.0911557	0.61585	0.829147	-0.410756	0.0351877	0.208262	-0.0170951	0.924961	0.983985	0.124913	0.49111	0.774424	1.09541	1.57425e-09	2.28427e-08	0.0510888	0.793636	0.919548
697	AT1G07820	-0.213425	0.0838183	0.321369	-0.299846	0.00896929	0.0489133	0.472049	4.95026e-05	0.00227498	0.175372	0.161729	0.459488	-0.26836	0.0184785	0.166591	-0.396819	0.000496637	0.0163818	-0.231512	0.0447687	0.090868	-0.308623	0.0136486	0.104335
698	AT1G07830	-0.264495	0.255611	0.573656	-0.581085	0.00775566	0.0438778	0.0757068	0.729097	0.887346	-0.264098	0.258479	0.578856	-0.220298	0.310851	0.703699	-0.261642	0.228689	0.562629	-0.106911	0.623844	0.731122	-0.273801	0.24159	0.53303
699	AT1G07840	0.150479	0.427376	0.721005	0.0741759	0.674989	0.846373	-0.382457	0.0303128	0.164798	-0.169782	0.369636	0.67679	-0.273239	0.121019	0.460758	-0.236624	0.179172	0.501412	-0.711144	5.56593e-05	0.000283817	-0.0137255	0.942236	0.980665
700	AT1G07850	-1.11269	0.0818327	0.316906	-1.16662	0.073625	0.222286	0.801419	0.218542	NA	0.240766	0.706742	0.888505	-0.0475435	0.941763	0.989146	1.84194	0.0046554	0.067569	0.811106	0.210246	0.321954	0.133182	0.836354	0.938761
701	AT1G07860	0.228426	0.7051	NA	-0.387703	0.521369	NA	-0.381626	0.530704	NA	0.150705	0.803124	NA	-0.519882	0.406279	NA	-0.00653523	0.991764	NA	1.69264	0.00616708	0.0169685	0.560121	0.337799	NA
702	AT1G07870	0.0558201	0.809555	0.93583	0.315467	0.145261	0.348282	0.329176	0.125266	0.369214	-0.178157	0.438909	0.728492	0.020827	0.923254	0.983455	0.39011	0.0703495	0.316204	1.29814	1.31541e-09	1.93741e-08	-0.230627	0.318644	0.612556
703	AT1G07880	-1.35733	0.000243843	0.00839566	-1.94643	5.09436e-08	2.7557e-06	1.06863	0.00339414	0.0409305	1.65669	1.23546e-05	0.00109946	-1.13702	0.00116603	0.0309035	-0.99224	0.00455128	0.0666853	-0.526845	0.133446	0.223606	-0.724993	0.0509862	0.226702
704	AT1G07885	-1.62056	0.00349705	0.0489698	-1.59161	0.00367377	0.0251333	1.02576	0.0732176	0.27259	0.705623	0.225151	0.542061	-0.713885	0.184848	0.56604	-0.787449	0.141536	0.447495	1.34272	0.0169335	0.0400646	0.784362	0.179211	0.454093
705	AT1G07890	-1.40408	0.000444636	0.0125809	-2.34692	8.57694e-10	8.76357e-08	-0.875843	0.0220745	0.137838	-0.247737	0.535479	0.790647	-2.0394	9.81408e-08	2.89944e-05	-1.41882	0.000208651	0.00909049	-0.389798	0.308301	0.433585	-0.369802	0.35498	0.645721
706	AT1G07900	-0.570796	0.312297	0.628581	-0.14923	0.789332	0.913064	0.865916	0.120225	0.36062	-0.119025	0.83272	0.943673	0.0403219	0.942362	0.989466	0.90388	0.104932	0.38469	1.82478	0.00105497	0.00372849	-0.632603	0.261747	0.554658
707	AT1G07901	-0.496144	0.0962401	0.346632	-0.646404	0.0225142	0.0966898	-0.052875	0.851087	0.945986	-0.573799	0.0623136	0.283032	0.123234	0.667843	0.906028	0.17582	0.53804	0.804501	-0.0453251	0.870277	0.916157	-0.358513	0.245123	0.537386
708	AT1G07902	-0.308822	0.276426	0.594612	-0.240684	0.366819	0.612624	0.617189	0.0214227	0.135529	0.355841	0.214043	0.52865	0.196976	0.457936	0.799609	0.0558845	0.833337	0.943643	0.227482	0.3944	0.522369	-0.0803029	0.781843	0.912843
709	AT1G07910	-0.0322693	0.809405	0.93583	0.341633	0.00577895	0.03545	-0.452181	0.000269195	0.00753632	-0.413976	0.00195021	0.0353956	0.16666	0.176689	0.554974	0.153479	0.213282	0.545634	0.392563	0.00162645	0.00543199	0.410477	0.00239475	0.0332612
710	AT1G07920	0.122966	0.542412	0.800513	-0.551412	0.00344299	0.0239564	-0.0511234	0.78623	0.915149	0.0816243	0.685976	0.87848	-0.336557	0.0741716	0.362249	-0.345647	0.0666816	0.306952	-0.233848	0.21473	0.327646	-0.206027	0.307545	0.602246
711	AT1G07930	0.31922	0.0868139	0.327855	-0.0213485	0.902272	0.965301	-0.118327	0.496004	0.753718	-0.160757	0.388419	0.690221	-0.243622	0.160951	0.532628	-0.145873	0.40122	0.712126	0.0906509	0.601957	0.712509	0.267683	0.151015	0.415355
712	AT1G07940	0.234863	0.0818189	0.316906	-0.184867	0.1406	0.341394	0.0377573	0.763485	0.904077	0.102291	0.448664	0.736263	-0.261633	0.0369282	0.249778	-0.154904	0.216634	0.54888	0.140493	0.26276	0.383253	0.149476	0.268452	0.561906
713	AT1G07950	-0.0113075	0.933112	0.982647	0.107684	0.389231	0.633832	-0.0545817	0.664319	0.857199	-0.25971	0.0560111	0.267568	-0.0344024	0.781257	0.942138	-0.0286232	0.817115	0.938196	-0.158055	0.20593	0.31689	-0.284995	0.0383956	0.193556
714	AT1G07960	0.0747161	0.407552	0.707629	0.0362847	0.667326	0.842556	-0.11835	0.161898	0.425188	-0.349565	0.00014194	0.0057904	-0.0743108	0.371007	0.748051	-0.000137616	0.998673	1	-0.08639	0.299234	0.423726	-0.17314	0.0630495	0.25565
715	AT1G07970	-0.0510824	0.688478	0.880902	-0.229888	0.0525575	0.176147	0.100453	0.408113	0.684485	0.208447	0.109374	0.377486	-0.260147	0.0248219	0.199207	-0.361876	0.00181081	0.0379374	-0.423274	0.000394744	0.00158305	0.0455285	0.725262	0.886945
716	AT1G07980	0.0454701	0.697004	0.88499	0.00838101	0.938428	0.981302	0.123277	0.254703	0.538776	-0.00888151	0.939463	0.982816	0.0267261	0.803948	0.950482	-0.0430432	0.689296	0.881739	-0.00492572	0.963474	0.979231	-0.242474	0.0399626	0.198464
717	AT1G07985	0.171622	0.781371	0.923716	-0.340041	0.587153	0.790971	-0.525093	0.398076	0.676031	0.465068	0.449404	0.736523	0.246626	0.691649	0.914936	0.190522	0.759304	0.912792	3.91293	2.28625e-10	3.96171e-09	0.199457	0.747472	0.896867
718	AT1G07990	0.0268041	0.797584	0.931245	-0.000699971	0.994239	1	0.302165	0.00184434	0.0271009	0.0549596	0.599947	0.829106	0.0201485	0.835409	0.960804	0.0378815	0.695942	0.884392	0.391595	5.34962e-05	0.000274156	-0.0848374	0.421096	0.701967
719	AT1G08000	0.11722	0.572133	0.817961	-0.13464	0.488088	0.717004	-0.184927	0.3419	0.624465	0.20406	0.325654	0.641362	-0.203497	0.29165	0.682792	-0.336175	0.0816457	0.340866	-0.80652	3.10178e-05	0.000168129	-0.274457	0.186554	0.46407
720	AT1G08010	-0.0103363	0.943112	0.985907	-0.238137	0.0772893	0.228963	-0.442516	0.00115711	0.0199017	0.138646	0.340146	0.653617	0.0272511	0.839656	0.961282	-0.212821	0.114688	0.402793	-0.95016	2.25792e-12	5.64288e-11	-0.27572	0.0586849	0.245811
721	AT1G08030	-0.216756	0.0330567	0.190835	-0.108069	0.250775	0.489919	-0.257231	0.00672038	0.0641664	-0.12721	0.212723	0.527387	0.0533344	0.56984	0.862531	-0.16156	0.0861976	0.348929	-0.1502	0.111215	0.192846	-0.134671	0.193632	0.473405
722	AT1G08035	-0.924279	0.0896273	0.333796	-0.621238	0.241414	0.478647	0.488624	0.38017	NA	0.504816	0.3736	0.679746	-0.479922	0.34998	0.734124	-0.7913	0.12794	0.425686	0.121908	0.821517	0.882768	-0.495942	0.393126	0.678842
723	AT1G08040	0.210544	0.243217	0.558679	0.170976	0.309411	0.555314	0.423071	0.0123107	0.0962543	-0.0826111	0.649374	0.85839	0.503494	0.00275401	0.0539981	0.281172	0.094749	0.364563	1.04166	6.45715e-10	1.00926e-08	0.116061	0.524327	0.775909
724	AT1G08050	0.126168	0.673759	0.873826	-0.00665119	0.981218	0.997971	-0.0249014	0.929911	0.976997	-0.127838	0.670444	0.869473	-0.147315	0.603247	0.876532	0.694035	0.0140632	0.131291	0.670466	0.0174379	0.041076	-0.699031	0.020243	0.132768
725	AT1G08060	0.328761	0.0014215	0.0272094	0.45338	1.92997e-06	5.58249e-05	0.204455	0.0316211	0.168415	0.00186922	0.985545	0.997751	0.148651	0.115431	0.45036	0.0956094	0.311329	0.640582	0.618342	9.39701e-11	1.74924e-09	0.509534	1.05538e-06	9.54604e-05
726	AT1G08070	-0.252318	0.329937	0.64555	-0.38509	0.113057	0.296375	0.268774	0.343129	0.625238	0.103338	0.732318	0.897536	0.138713	0.548389	0.849243	-0.256639	0.27222	0.607767	0.13499	0.607405	0.717433	-0.0430545	0.884131	0.959281
727	AT1G08080	-0.118275	0.852817	0.952481	0.116704	0.856926	0.945854	0.591752	0.360259	NA	0.770943	0.2256	0.542656	-0.387	0.54288	0.84631	-1.48387	0.0206018	0.162921	1.6793	0.00825352	0.0217051	-0.429873	0.498311	0.758045
728	AT1G08090	-0.0188694	0.976569	0.99556	-0.36374	0.577314	0.784709	0.523971	0.422075	0.696041	0.179975	0.779395	0.919607	-0.188055	0.773092	0.940224	-0.353818	0.587491	0.831996	-1.2642	0.0526076	0.104151	-0.200047	0.755402	0.900055
729	AT1G08110	-0.0789606	0.57503	0.819245	-0.0213473	0.870444	0.951673	-0.0333136	0.799039	0.921458	-0.254421	0.0708446	0.30225	-0.0420539	0.74808	0.934218	-0.153675	0.240587	0.574011	-0.24605	0.0604379	0.116809	0.00343822	0.980565	0.994404
730	AT1G08120	-0.125795	0.839381	0.947646	-0.151514	0.808221	0.921939	-0.290757	0.644895	NA	0.220399	0.723329	0.894274	-0.0187557	0.976	NA	0.0640025	0.918098	0.974984	-0.439507	0.482506	0.60693	0.39471	0.524834	0.776139
731	AT1G08125	-0.192326	0.155603	0.452318	-0.374246	0.00298832	0.0214968	0.0642199	0.613118	0.827294	-0.0846669	0.536718	0.791156	-0.152909	0.224761	0.615617	-0.160573	0.201959	0.530696	-0.141829	0.264142	0.384868	-0.0636091	0.645877	0.846851
732	AT1G08130	0.378932	0.0235862	0.157503	0.385089	0.0134746	0.0663658	-0.201662	0.198929	0.473905	-0.24518	0.145796	0.435591	-0.0774368	0.616635	0.883225	-0.136438	0.377769	0.693883	-0.539731	0.000577122	0.00220415	0.0732594	0.664051	0.857505
733	AT1G08150	-0.172621	0.775795	NA	0.542261	0.388647	NA	0.518269	0.401641	NA	0.988743	0.102422	NA	0.0285888	0.963917	NA	-0.468858	0.455878	NA	1.06947	0.0849163	0.154532	0.794901	0.182454	NA
734	AT1G08160	-0.396342	0.307372	0.623649	-0.240292	0.516738	0.739442	-0.541015	0.150864	0.409371	0.338656	0.385047	0.687594	-0.0827743	0.821858	0.956274	-0.0161895	0.964851	0.991242	0.0927115	0.802761	0.869414	0.116498	0.765587	0.90458
735	AT1G08165	-0.233544	0.520288	0.786527	0.233891	0.489866	0.718649	-1.63644	1.75604e-05	0.00106391	-0.522888	0.162183	0.460251	0.842942	0.0151655	0.148857	0.591138	0.0911449	0.357966	-0.15901	0.671405	0.769098	1.29637	0.000786288	0.0152223
736	AT1G08170	1.06144	0.0925523	0.339798	1.05305	0.0969477	0.267648	0.139226	0.818244	NA	-0.243699	0.688856	0.879602	0.452531	0.475698	NA	0.742019	0.238737	0.572291	-0.283197	0.64519	0.748226	0.430027	0.481441	0.745171
737	AT1G08180	-0.345375	0.243704	0.559333	-0.15256	0.587289	0.791009	0.373614	0.177492	0.445997	-0.000881532	0.997611	1	-0.227312	0.407044	0.772133	-0.406504	0.13885	0.442753	0.502984	0.0649744	0.124087	-0.186434	0.525952	0.776599
738	AT1G08190	0.175969	0.269576	0.58703	0.111735	0.451319	0.687793	0.0524229	0.72357	0.885265	-0.0890552	0.576134	0.814608	0.275966	0.0626473	0.330868	0.0702059	0.635821	0.855489	0.430858	0.00364213	0.0108237	0.00509885	0.974483	0.992789
739	AT1G08200	0.770965	7.15988e-06	0.000628243	0.598004	0.00018561	0.0024446	-0.064067	0.688895	0.868931	-0.00719019	0.966616	0.992012	0.49457	0.00198974	0.0445226	0.373313	0.0196135	0.158825	0.363252	0.0231558	0.0523758	0.0929013	0.588778	0.812638
740	AT1G08210	-0.430183	0.0203472	0.144814	-0.381646	0.0273776	0.110928	0.243441	0.16269	0.426658	0.00235815	0.98995	0.99929	-0.289318	0.091985	0.403864	-0.334221	0.0515733	0.269757	0.275423	0.110051	0.191123	-0.126122	0.500159	0.759392
741	AT1G08220	0.00677467	0.971841	0.994092	-0.186648	0.298331	0.543965	0.293053	0.111534	0.34629	0.00692466	0.97211	0.99362	-0.158915	0.368013	0.746012	-0.221886	0.208813	0.539322	-0.124898	0.48802	0.611901	-0.208121	0.289041	0.582462
742	AT1G08230	0.187352	0.632963	0.853359	0.103265	0.783049	0.909562	0.306372	0.412812	0.688477	-0.3723	0.341806	0.655001	0.416248	0.266673	0.659355	0.587853	0.116641	0.406111	1.58069	2.4056e-05	0.000134553	0.1936	0.621556	0.834057
743	AT1G08250	-0.113648	0.552574	0.8063	-0.463395	0.00965663	0.051799	-0.508072	0.00404738	0.0460934	-0.264539	0.162643	0.460845	0.0955834	0.596254	0.873659	-0.0833832	0.64441	0.85916	-0.625022	0.000392483	0.00157638	-0.243785	0.198144	0.479339
744	AT1G08260	-0.462578	0.189203	0.496833	-0.126292	0.705802	0.864707	0.952168	0.00453721	0.0494	1.26306	0.00034532	0.0109343	0.136397	0.682978	0.912114	0.0446401	0.893672	0.965839	0.541068	0.106044	0.185618	0.806023	0.0222547	0.140896
745	AT1G08270	-0.257097	0.444028	0.732883	-0.683074	0.0330174	0.126957	0.0877413	0.792908	0.918698	0.652403	0.061548	0.281526	-0.23623	0.460526	0.800577	-0.356924	0.268529	0.605081	-0.492912	0.129505	0.218355	-0.339652	0.33179	0.625362
746	AT1G08280	-0.304232	0.0956504	0.34567	0.0134576	0.936772	0.980426	-0.322534	0.0611785	0.245334	0.00432233	0.981176	0.996482	0.120519	0.473038	0.808852	0.0898885	0.592489	0.833671	-0.937491	5.60063e-08	5.81911e-07	0.14489	0.430438	0.709626
747	AT1G08290	-0.53701	0.167973	0.469261	-0.439019	0.244893	0.482915	0.772415	0.0349729	0.178176	0.284807	0.45875	0.7426	-0.947388	0.00812851	0.105292	-0.731071	0.0404368	0.237347	0.566155	0.107092	0.187054	-1.78581	2.31166e-06	0.00018156
748	AT1G08300	-0.0925387	0.75261	0.911297	-0.362108	0.191168	0.415181	0.19203	0.489807	0.748971	-0.133453	0.652011	0.85961	0.0296079	0.914749	0.980974	-0.0753385	0.785407	0.924278	-0.1416	0.610916	0.720248	0.246936	0.40481	0.688569
749	AT1G08310	-0.446577	0.351587	0.662707	-0.451349	0.333578	0.579359	1.34104	0.00399404	0.0456801	1.14164	0.0175138	0.138046	0.303111	0.5195	0.834614	0.191983	0.683562	0.878616	1.43639	0.00202023	0.00653708	-0.110248	0.822676	0.933015
750	AT1G08315	0.0211626	0.944407	0.986233	-0.142328	0.618949	0.814415	0.0476436	0.868091	0.954158	-0.171342	0.573835	0.813084	0.115669	0.685857	0.913139	0.191561	0.502653	0.781401	0.832003	0.00355811	0.0106142	-0.561759	0.0665102	0.263399
751	AT1G08320	-0.112726	0.850739	0.951697	-0.0417054	0.94451	0.983514	0.213067	0.721359	0.884598	-0.29615	0.621707	0.84256	-0.150581	0.796262	0.94736	0.502174	0.387341	0.701796	1.1752	0.0440887	0.0897111	0.156446	0.790813	0.918082
752	AT1G08340	-0.538543	0.147589	0.440233	-0.501357	0.157268	0.367417	0.255344	0.469006	0.733947	0.444363	0.22737	0.5442	0.240005	0.473178	0.808852	0.0976484	0.770761	0.918458	0.988297	0.00377299	0.0111402	0.845247	0.0208011	0.135223
753	AT1G08350	0.00420583	0.975189	0.995072	0.259417	0.0379667	0.140332	0.0105286	0.937822	0.979636	0.14085	0.324124	0.639979	-0.0355186	0.765434	0.938314	0.0770956	0.515798	0.789489	-0.287592	0.0228708	0.0518561	-0.061657	0.658078	0.853938
754	AT1G08360	-0.174669	0.343527	0.656817	-0.464323	0.00694787	0.0405226	-0.246855	0.151334	0.40993	0.22634	0.219699	0.536038	-0.515899	0.00268309	0.0531161	-0.443883	0.00978981	0.105398	-0.715142	3.20321e-05	0.000172988	0.000559124	0.997581	0.999961
755	AT1G08370	0.111502	0.354905	0.665033	0.106119	0.343131	0.589376	-0.0300325	0.786987	0.915656	-0.0834938	0.48617	0.759277	-0.0330789	0.765718	0.938314	0.0585055	0.59771	0.836183	0.164985	0.135394	0.226287	-0.161668	0.179005	0.453836
756	AT1G08380	0.50155	0.016085	0.125029	0.589743	0.00244903	0.0184976	-0.506032	0.00933966	0.0799361	0.159824	0.443092	0.732044	0.100507	0.605643	0.877916	-0.293443	0.131708	0.432141	-2.14858	2.56089e-28	6.40003e-26	-0.230827	0.267989	0.56125
757	AT1G08390	0.481496	0.0606509	0.268357	-0.210884	0.382039	0.627585	-0.181173	0.462034	0.728472	0.272804	0.295693	0.614785	-0.112929	0.641793	0.894353	-0.398158	0.101571	0.378082	-1.06212	1.72263e-05	0.000100342	-0.109176	0.676938	0.864151
758	AT1G08400	0.0583734	0.612465	0.841332	-0.094831	0.381009	0.626406	0.173249	0.112029	0.346932	0.0306348	0.796279	0.927873	-0.054781	0.599238	0.875045	-0.170632	0.103202	0.381524	0.187783	0.0769969	0.142617	0.0295869	0.807268	0.925316
759	AT1G08410	-0.0425463	0.841544	0.948336	-0.212531	0.285519	0.530286	-0.0943065	0.635546	0.841029	-0.184102	0.387657	0.689523	-0.201677	0.309229	0.70209	-0.249877	0.207709	0.538239	-0.466677	0.0189461	0.0440849	-0.0513914	0.809638	0.926171
760	AT1G08420	0.138906	0.0390734	0.207895	0.173029	0.00545982	0.0340102	-0.0518763	0.402292	0.679638	-0.191	0.00440421	0.0584141	0.193669	0.0018237	0.0426601	0.135675	0.0289736	0.197604	0.505626	3.82341e-16	1.88755e-14	0.204701	0.00253147	0.0343179
761	AT1G08430	-1.02117	0.104886	0.364829	-0.467792	0.468852	0.70172	0.11161	0.861396	NA	0.943089	0.134618	0.419871	-0.0394106	0.951292	NA	0.03175	0.960796	NA	0.495284	0.441727	0.569193	1.4987	0.0173981	0.121704
762	AT1G08440	0.199178	0.753654	0.911905	-0.218792	0.735249	0.882272	0.0661003	0.918475	0.973635	1.49336	0.0185821	0.143544	-0.738399	0.255829	0.648336	-0.838638	0.196832	0.522939	1.2125	0.0622488	0.119678	-0.694061	0.274792	0.568332
763	AT1G08450	0.15633	0.640142	0.856654	-0.123956	0.695652	0.859681	0.10385	0.743152	0.893212	-0.800071	0.0167885	0.134495	-1.00845	0.00146029	0.0364955	0.344621	0.276651	0.611534	0.372891	0.239189	0.356446	-1.20006	0.000334671	0.00842211
764	AT1G08460	-0.18326	0.404203	0.705979	-0.152799	0.456942	0.692061	0.014367	0.94417	0.982191	-0.0591847	0.787421	0.923943	-0.105775	0.607181	0.87894	-0.190128	0.355489	0.675258	-0.0580428	0.777561	0.851964	-0.0742688	0.735934	0.891588
765	AT1G08465	0.0973987	0.63601	0.854857	0.422566	0.027596	0.111587	-0.147077	0.443965	0.715621	-0.00940598	0.963469	0.991265	0.365843	0.0540728	0.305968	0.269069	0.156731	0.468987	0.688415	0.000343896	0.00140866	0.727228	0.000457986	0.0105179
766	AT1G08470	0.0585233	0.789782	0.927746	0.357176	0.0813512	0.237082	-0.104957	0.611061	0.82656	0.252182	0.252048	0.572492	0.624534	0.00227777	0.0483065	0.419679	0.0404213	0.237347	-0.225755	0.274255	0.396017	0.462379	0.0363099	0.187189
767	AT1G08480	-0.135473	0.228044	0.540246	-0.0535903	0.607159	0.805757	-0.0232533	0.823962	0.933821	0.21177	0.0597171	0.277469	-0.00258684	0.980163	0.997102	0.0104706	0.919803	0.975498	0.076245	0.465264	0.591193	-0.0253334	0.822929	0.933206
768	AT1G08490	-0.000306606	0.998186	1	-0.244257	0.0515098	0.1738	-0.239941	0.056351	0.234264	0.0358718	0.790634	0.925314	-0.0822367	0.511455	0.830014	-0.164569	0.188955	0.51338	-0.597705	1.91204e-06	1.41965e-05	-0.0507766	0.707332	0.877522
769	AT1G08500	-0.014579	0.978358	0.996004	0.615341	0.242106	0.479132	0.322368	0.538334	0.782428	-0.262004	0.624664	0.844782	0.210418	0.683402	0.912114	0.611795	0.234864	0.568192	2.00263	0.000102667	0.000484696	0.0437003	0.934476	0.977801
770	AT1G08510	0.35867	0.0525486	0.248667	0.510312	0.00308825	0.0220358	-0.262923	0.127105	0.372201	-0.703359	0.000142852	0.00581686	0.290072	0.0926455	0.404663	0.348682	0.0432188	0.246474	0.791477	4.38241e-06	2.96862e-05	0.268997	0.14602	0.408603
771	AT1G08520	0.192116	0.387744	0.693365	0.467677	0.0245739	0.10276	-0.523821	0.011834	0.0939594	0.186439	0.401944	0.70125	0.171563	0.409571	0.772988	-0.137222	0.509546	0.785598	-0.860863	3.5373e-05	0.000189592	0.510593	0.0217311	0.138935
772	AT1G08530	0.0561674	0.65121	0.862212	0.0555316	0.63079	0.822581	0.158297	0.174149	0.441721	0.0439366	0.727059	0.895477	0.00934366	0.933562	0.986413	0.111855	0.316553	0.644719	-0.317734	0.00514945	0.0145503	-0.206978	0.0990948	0.330017
773	AT1G08540	0.262019	0.148677	0.441628	0.0940082	0.578297	0.785219	-0.181562	0.283804	0.568831	0.344114	0.0580925	0.273411	0.0549453	0.745142	0.93366	-0.276137	0.102436	0.380141	-0.992447	4.72106e-09	6.16494e-08	0.175269	0.334643	0.627902
774	AT1G08550	0.177317	0.48921	0.7657	-0.0410809	0.864427	0.949481	-0.626757	0.00942178	0.0803739	-0.068012	0.791261	0.925741	0.203582	0.397569	0.765448	-0.365006	0.129437	0.428583	-1.03138	1.99887e-05	0.000114335	0.421446	0.10139	0.333954
775	AT1G08560	-1.19392	0.00392166	0.0526146	-2.03171	4.57615e-07	1.70889e-05	0.171574	0.670009	0.859328	1.30092	0.00175217	0.0332792	-1.01858	0.00945692	0.114475	-0.971997	0.0132557	0.126562	-0.965742	0.0143314	0.0347551	-0.809029	0.0494652	0.223365
776	AT1G08570	-0.00386612	0.988297	0.99898	0.0994806	0.687791	0.8548	-0.897865	0.000282191	0.00773532	-0.268751	0.307264	0.626248	0.209329	0.39778	0.765604	-0.292313	0.237847	0.571262	0.263893	0.285992	0.409081	-0.0815723	0.756865	0.900406
777	AT1G08580	-0.000913667	0.997656	1	-0.205172	0.485105	0.714895	-0.428333	0.145397	0.402053	-0.0975219	0.754027	0.907282	-0.368795	0.208901	0.595749	-0.320564	0.274661	0.610384	-0.755136	0.0101532	0.0259339	-0.121926	0.695143	0.871754
778	AT1G08590	-0.068653	0.731473	0.901721	-0.318482	0.0891122	0.252304	0.456478	0.0175129	0.120506	0.403324	0.0498276	0.251704	-0.0507162	0.785162	0.943695	-0.183687	0.324074	0.650266	0.117822	0.537047	0.656314	0.425862	0.0388042	0.194727
779	AT1G08600	-0.0121448	0.919477	0.978212	0.0734135	0.509956	0.733911	0.497027	8.02963e-06	0.000624196	0.257587	0.0321505	0.198146	0.0378391	0.733033	0.928929	-0.0083494	0.940001	0.982269	0.443347	6.66147e-05	0.000331027	0.15916	0.187817	0.465691
780	AT1G08610	0.0282613	0.917255	0.977365	-0.691883	0.00704284	0.0408875	-0.379834	0.141052	0.395134	-0.283558	0.301045	0.619088	-0.341562	0.180966	0.560521	-0.54075	0.0343133	0.215865	-1.00908	9.1375e-05	0.00043612	-0.138078	0.614538	0.829792
781	AT1G08620	0.0429801	0.701181	0.886422	0.125672	0.226249	0.460595	0.013577	0.895205	0.964805	-0.0761928	0.49369	0.764613	0.153686	0.137109	0.491125	0.118227	0.252713	0.58851	0.413384	5.9781e-05	0.000301756	0.123923	0.268864	0.562447
782	AT1G08630	-1.62445	0.0085051	0.085051	-1.59606	0.010093	0.0534822	0.22528	0.715775	0.881447	-0.279523	0.650125	0.858673	0.187198	0.762569	0.938314	0.510263	0.410096	0.7182	3.31778	8.39019e-08	8.44483e-07	-0.50586	0.412834	0.695727
783	AT1G08640	0.0793031	0.557039	0.808294	-0.182096	0.147007	0.350901	-0.0852269	0.498447	0.754627	0.170895	0.206782	0.519883	-0.182459	0.146111	0.505704	-0.328318	0.00893591	0.0997875	-0.333482	0.00810184	0.0213828	0.159604	0.239504	0.530708
784	AT1G08645	-0.129373	0.567979	NA	-0.12933	0.569639	NA	0	1	NA	0	1	NA	-0.140623	0.538307	NA	0.0635064	0.781546	NA	0	1	NA	0.0747878	0.740258	NA
785	AT1G08650	-0.16918	0.624167	0.847762	-0.220356	0.501387	0.727824	-0.0122606	0.970183	0.991311	-0.19703	0.568594	0.809671	-0.021967	0.946523	0.990459	0.0874144	0.789524	0.926101	1.14991	0.000445764	0.00175998	-0.500052	0.147721	0.410812
786	AT1G08660	-0.188834	0.413737	0.711927	-0.407745	0.0594325	0.192074	-0.133207	0.540681	0.783754	0.0318494	0.890932	0.963942	0.0222918	0.917906	0.982246	-0.0643985	0.765922	0.915976	-0.41798	0.0548284	0.107767	0.0175167	0.939999	0.979406
787	AT1G08670	0	1	NA	0.0865542	0.847262	NA	-0.0722219	0.871364	NA	0.216406	0.625089	NA	0.232383	0.610773	NA	0.278327	0.542577	NA	-0.216594	0.630437	0.736351	0.436884	0.325293	NA
788	AT1G08680	-0.12281	0.233007	0.546256	0.153465	0.107053	0.285241	-0.00611951	0.948751	0.983155	-0.0958402	0.351224	0.662875	0.0796728	0.402226	0.769115	0.0336132	0.72379	0.896664	0.40356	2.30834e-05	0.000129762	0.3496	0.000746015	0.014781
789	AT1G08700	0.0571285	0.748988	0.909215	-0.224316	0.178216	0.397674	0.223476	0.180585	0.449902	0.19641	0.272745	0.594237	-0.315421	0.0576961	0.316057	-0.197582	0.2341	0.567246	-0.231195	0.164085	0.263616	-0.342398	0.0558988	0.239705
790	AT1G08710	0.180623	0.247432	0.564215	-0.278763	0.0570031	0.186048	0.209271	0.153935	0.413589	-0.047062	0.766502	0.913809	-0.190099	0.188753	0.571373	-0.209753	0.146856	0.455081	0.061321	0.671746	0.769375	-0.128087	0.418381	0.699732
791	AT1G08720	0.0503748	0.720942	0.896613	0.222616	0.0884191	0.250759	0.285473	0.0295709	0.162756	-0.234096	0.0994606	0.360534	0.204106	0.118338	0.455727	0.251134	0.0544366	0.276367	0.916189	4.06298e-12	9.70983e-11	0.43603	0.0024575	0.0335788
792	AT1G08730	-0.448021	0.0703244	0.291029	-0.424261	0.0666883	0.208052	-0.565329	0.014527	0.107379	-0.675036	0.00662041	0.0763388	-0.158264	0.490904	0.817709	-0.352357	0.127655	0.425391	-0.824428	0.000853362	0.00309561	0.146699	0.573587	0.803284
793	AT1G08750	0.107571	0.298934	0.616624	0.168933	0.0787195	0.231686	-0.0527104	0.5867	0.811999	-0.173615	0.0990398	0.359476	0.00764628	0.935669	0.987053	0.0266905	0.777711	0.921436	0.103305	0.286295	0.409306	0.147674	0.171846	0.445093
794	AT1G08760	0.229146	0.178303	0.483196	0.062542	0.693778	0.858278	-0.144389	0.358377	0.639902	-0.463425	0.00621903	0.0735158	-0.0382704	0.808491	0.95239	0.0321112	0.838682	0.945566	0.370543	0.0182901	0.0427704	-0.176676	0.299511	0.594013
795	AT1G08770	0.0243875	0.861875	0.955617	-0.0322296	0.804371	0.920819	-0.0955772	0.46368	0.730041	-0.255993	0.0692723	0.298427	0.0995854	0.443196	0.792418	0.101209	0.435319	0.736506	0.277179	0.0319391	0.0685574	-0.346002	0.0150508	0.111239
796	AT1G08780	0.332321	0.00311385	0.0453017	0.0904768	0.388461	0.633326	-0.124441	0.239312	0.522109	-0.204601	0.0726233	0.306281	-0.264849	0.0102644	0.120186	-0.295627	0.00414565	0.0627866	-0.615845	3.53566e-09	4.77629e-08	-0.295943	0.00920038	0.0812535
797	AT1G08800	0.359476	0.143167	0.433252	0.459247	0.0459579	0.160084	-0.443093	0.053694	0.228323	-0.724453	0.00315285	0.0472666	0.4085	0.0753386	0.36416	0.587264	0.0105165	0.109775	0.774319	0.000743561	0.00274653	0.413422	0.0926741	0.317176
798	AT1G08810	-0.210999	0.567646	0.815278	-0.0600342	0.864124	0.949195	-0.329776	0.3487	0.631114	0.29145	0.429921	0.722722	0.641597	0.0677992	0.344592	0.506863	0.149135	0.458355	-1.3393	0.000172838	0.000765951	1.20666	0.00113117	0.0195225
799	AT1G08820	0.277878	0.116942	0.387355	0.181985	0.270444	0.511983	0.281673	0.0883911	0.303487	-0.0472152	0.790534	0.925314	0.362029	0.0282202	0.21348	0.372506	0.02392	0.177342	0.83671	4.25939e-07	3.68209e-06	0.203921	0.254278	0.547344
800	AT1G08830	-0.0488278	0.866	0.957259	0.0105633	0.969088	0.993453	-0.216133	0.427846	0.701258	0.317781	0.272097	0.593657	-0.129592	0.634482	0.891484	0.120267	0.659048	0.866519	0.570833	0.0362401	0.0762987	-0.438236	0.129963	0.383419
801	AT1G08840	-0.510867	0.11202	0.377689	-0.254724	0.401479	0.644503	-0.169696	0.581866	0.809484	0.970422	0.00268751	0.0428211	0.213061	0.481741	0.813869	-0.144895	0.63265	0.854332	-0.771886	0.0123351	0.0305446	0.846721	0.00894086	0.0797272
802	AT1G08845	0.21199	0.252376	0.569814	-0.207122	0.232038	0.467692	-0.0832082	0.634664	0.840304	-0.184467	0.32888	0.643761	-0.0378016	0.825082	0.957735	-0.215233	0.209115	0.539835	-0.472825	0.00625686	0.0171733	0.0249652	0.894182	0.96304
803	AT1G08860	0.178883	0.780751	0.923716	0.0398531	0.951441	0.987036	-0.852311	0.19267	0.466233	-0.485876	0.44935	0.736523	0.138208	0.832745	0.959931	0.472116	0.47063	0.760421	2.83929	1.40734e-05	8.40826e-05	-0.183883	0.774449	0.909535
804	AT1G08880	-0.0948634	0.563442	0.81196	0.133177	0.383348	0.628898	-0.0129304	0.932683	0.977754	-0.194759	0.236447	0.553733	-0.226806	0.136903	0.490551	-0.223336	0.142962	0.449541	-0.00116949	0.993907	0.999437	0.0134544	0.93498	0.977801
805	AT1G08890	0.921545	0.00627157	0.0712004	1.64853	2.41424e-07	1.00155e-05	0.096788	0.762684	0.903614	-0.88261	0.0092733	0.0946194	1.12605	0.000422154	0.0152953	0.990302	0.00193199	0.0393262	1.75519	5.01365e-08	5.26107e-07	0.882637	0.00967405	0.0837608
806	AT1G08900	-0.35428	0.172942	0.476628	0.00201326	0.993416	1	0.021322	0.930461	0.976998	-0.582369	0.0253946	0.17172	0.0684027	0.779384	0.941602	0.00522436	0.982931	0.996871	0.422287	0.0847097	0.15425	0.290464	0.266645	0.559876
807	AT1G08910	-0.386757	0.00201098	0.0345165	-0.55553	1.78837e-06	5.25556e-05	0.055031	0.63828	0.843175	0.238681	0.0579996	0.273295	-0.145245	0.210099	0.597545	-0.269943	0.0199034	0.159857	-0.434109	0.000207855	0.000899249	-0.211205	0.0959139	0.32397
808	AT1G08920	0.908757	0.0547511	0.2544	0.689249	0.13313	0.330134	-0.106047	0.817328	0.931194	-0.250348	0.596884	0.826896	0.749088	0.1024	0.423811	0.771963	0.0923294	0.36013	1.96383	1.85744e-05	0.00010708	-1.11124	0.0190748	0.128387
809	AT1G08930	-0.25514	0.576541	0.820048	0.0734311	0.867956	0.950943	-0.668845	0.130033	0.376255	-1.1115	0.0150099	0.126333	-0.502248	0.255525	0.648032	0.10483	0.812383	0.935785	0.317562	0.472189	0.597183	0.400196	0.381139	0.666705
810	AT1G08940	-0.252864	0.585471	0.825539	-0.151434	0.735803	0.882276	-0.264325	0.555582	0.793032	-0.818879	0.0775236	0.31802	-0.883418	0.0486344	0.287438	-0.0262606	0.953157	0.986602	1.23266	0.00580451	0.0161179	-0.738648	0.111364	0.352931
811	AT1G08960	0.151774	0.181091	0.487341	0.109112	0.299243	0.54499	0.0983961	0.373637	0.654121	-0.0172288	0.885313	0.962079	0.0919291	0.370529	0.74775	0.0890771	0.384983	0.700344	0.114704	0.287957	0.411327	0.190331	0.111312	0.352815
812	AT1G08970	-0.061058	0.597479	0.833159	-0.086816	0.418342	0.657936	0.120094	0.263632	0.547653	-0.141695	0.22206	0.538555	-0.0737302	0.491191	0.817864	-0.0735702	0.491931	0.775178	0.254149	0.0177144	0.041623	-0.238876	0.040765	0.200547
813	AT1G08980	-0.274206	0.550213	0.805195	0.0939785	0.832317	0.93396	-0.670129	0.131438	0.378714	-0.479123	0.296769	0.615696	0.0208854	0.962476	0.993306	-0.498372	0.261675	0.597587	-0.458322	0.302581	0.427305	0.258274	0.574108	0.803613
814	AT1G08990	0.331191	0.606181	0.837932	-0.326786	0.617321	0.813439	0	1	NA	0.455619	0.476836	0.753852	-0.134339	0.837162	0.960947	0.223102	0.732791	0.900716	0.487826	0.455563	0.582363	-0.127115	0.842958	0.941026
815	AT1G09000	-0.786539	0.0744491	0.300877	-0.122494	0.772738	0.903445	0.688185	0.109732	0.342913	2.13426	1.50611e-06	0.000218684	0.0279326	0.947454	0.990678	-0.267377	0.528353	0.798506	-0.0575548	0.892421	0.932453	0.624406	0.157314	0.424893
816	AT1G09010	0.186709	0.196303	0.503997	0.399584	0.00291624	0.0210745	0.407957	0.00242295	0.0326322	0.211475	0.144049	0.433174	0.326043	0.0153443	0.149851	-0.0101043	0.940153	0.982269	0.536106	7.26032e-05	0.000356968	0.638756	1.14436e-05	0.000625151
817	AT1G09020	0.292852	0.000494341	0.0136182	0.36365	2.95473e-06	7.972e-05	-0.220392	0.00462498	0.0499245	-0.157399	0.0609149	0.280365	0.240575	0.00186988	0.0430519	0.164165	0.0338611	0.214143	0.306288	8.21238e-05	0.000397129	0.349288	3.68692e-05	0.00158926
818	AT1G09040	0.323906	0.0439431	0.223771	0.33984	0.0218182	0.0944357	0.0757159	0.620453	0.832622	-0.29457	0.0815341	0.325871	-0.152346	0.28304	0.675706	0.158004	0.258654	0.594304	-0.116147	0.429236	0.557383	-0.239981	0.151359	0.415742
819	AT1G09050	0.552723	0.00405652	0.0538527	0.0518491	0.773261	0.903673	0.0174447	0.925272	0.975831	-0.444793	0.0284811	0.183741	-0.0931975	0.599312	0.875045	0.131527	0.456248	0.751036	-0.084397	0.640326	0.744311	-0.402628	0.0447121	0.211043
820	AT1G09060	-0.0685658	0.554088	0.807442	-0.0951426	0.376174	0.621884	-0.224003	0.0371591	0.18552	-0.0832396	0.472188	0.750214	-0.0131447	0.90259	0.978044	-0.110797	0.302352	0.633791	-0.0945387	0.379655	0.5073	0.0588724	0.613373	0.829116
821	AT1G09070	0.299123	0.246213	0.562544	1.15542	1.81013e-06	5.31246e-05	-0.476249	0.0490256	0.216859	-0.720566	0.00518903	0.0651432	-0.190082	0.432434	0.787101	0.151039	0.532667	0.800718	0.267319	0.269201	0.390435	-0.102529	0.690918	0.870021
822	AT1G09080	0.661184	0.266397	0.584498	-0.948146	0.112736	0.295837	-0.68336	0.250299	0.533803	-1.88175	0.00168732	0.0325233	-1.30096	0.0278113	0.211558	0.491245	0.40491	0.714448	-0.226282	0.701572	0.792003	-2.11685	0.000382086	0.00923619
823	AT1G09090	-0.0265078	0.966428	0.992649	1.0564	0.101661	0.276144	0.592088	0.354691	NA	0.81849	0.191971	0.502859	0.551225	0.394165	NA	0.525699	0.416454	0.721766	0.16276	0.800883	0.868281	0.419562	0.505812	0.763248
824	AT1G09100	0.239055	0.165479	0.466002	0.380262	0.0177694	0.0811612	0.0843272	0.599669	0.819559	-0.464577	0.00728333	0.0812244	0.0406021	0.799154	0.948504	0.138028	0.386736	0.701467	0.398819	0.0127224	0.0313385	-0.0358468	0.835892	0.93863
825	AT1G09130	0.365608	3.01877e-05	0.00181565	0.179636	0.0270897	0.110166	-0.00564656	0.944681	0.98224	-0.129701	0.139599	0.427359	-0.0112673	0.889604	0.974385	-0.139802	0.0850722	0.346788	0.153749	0.0584914	0.113777	-0.114325	0.193396	0.473082
826	AT1G09140	-0.124759	0.502919	0.774419	-0.640591	0.000227176	0.00286829	0.301852	0.0819537	0.290834	0.266638	0.152008	0.443852	-0.127213	0.464486	0.803027	-0.0230058	0.89474	0.966186	0.4177	0.0161042	0.0383692	-0.0339479	0.855445	0.946307
827	AT1G09150	0.0654576	0.548956	0.804942	0.135609	0.180688	0.401065	-0.1026	0.314709	0.600345	-0.0100688	0.926919	0.977489	-0.0878014	0.384207	0.755559	-0.136855	0.174929	0.495077	-0.303036	0.00298499	0.00912828	0.145343	0.188613	0.466722
828	AT1G09155	0.105609	0.865887	0.95722	-1.26111	0.0500557	0.170404	0.526762	0.416336	NA	1.56467	0.0134256	0.118379	1.18707	0.0616195	0.32796	-0.114865	0.858167	0.951753	1.51265	0.0170427	0.040254	1.05576	0.0940126	0.319898
829	AT1G09157	-0.143328	0.811522	NA	-0.958091	0.113437	NA	0.922105	0.120984	NA	0.734722	0.206222	NA	0.19129	0.752709	NA	-0.33465	0.578196	NA	0.771434	0.195535	0.303723	0.116549	0.837944	NA
830	AT1G09160	-0.113254	0.358471	0.667689	-0.334112	0.00362422	0.0248947	-0.0919976	0.432446	0.705209	0.172051	0.170072	0.472375	-0.222713	0.0508844	0.294878	-0.253004	0.0265238	0.188167	-0.689226	2.94818e-09	4.04548e-08	0.0660189	0.597727	0.818759
831	AT1G09170	-0.94253	0.00694453	0.0757535	-0.383626	0.238097	0.475021	-0.49783	0.1474	0.40504	-0.441874	0.217314	0.533224	1.38357	1.31857e-05	0.00132629	1.84949	4.71593e-09	3.18281e-06	1.65498	1.01689e-06	8.05419e-06	0.87668	0.0175884	0.122228
832	AT1G09176	-1.05755	0.0668598	0.282598	-0.133799	0.814644	0.925569	0.906853	0.11382	0.350314	1.6984	0.00326787	0.0481803	0.960135	0.0936766	0.406944	0.284549	0.61984	0.847312	1.26122	0.0280192	0.0615856	1.29411	0.0255829	0.152516
833	AT1G09180	-0.378829	0.477309	0.756561	-0.128502	0.806134	0.921522	0.18401	0.725554	0.885889	0.191103	0.720189	0.893255	1.63503	0.00213122	0.0462892	1.03201	0.0530539	0.272812	3.09594	6.32919e-09	8.04293e-08	2.0901	0.000119818	0.00392926
834	AT1G09190	-0.249153	0.27681	0.594831	-0.328346	0.124531	0.316115	-0.0293366	0.899377	0.966761	0.0129864	0.957875	0.989795	-0.0190978	0.926992	0.984678	-0.230559	0.27009	0.606545	-0.103538	0.643408	0.746711	-0.187212	0.447551	0.722115
835	AT1G09195	-0.0961445	0.693914	0.883169	0.119438	0.601445	0.801369	0.25591	0.265628	0.549589	-0.145837	0.553255	0.800889	0.0665099	0.772004	0.940064	0.202676	0.376703	0.693014	0.69796	0.00252032	0.00792283	0.273992	0.271151	0.565189
836	AT1G09200	-0.409243	0.0311991	0.18458	-0.452832	0.0106459	0.0557558	-0.340599	0.0563909	0.234285	0.37519	0.0487614	0.248537	-0.545622	0.00192059	0.0436577	-0.539162	0.00216985	0.0422945	-1.13887	1.41606e-10	2.54133e-09	-0.486216	0.0106193	0.0893174
837	AT1G09210	0.186893	0.32099	0.636038	-0.810572	3.99804e-06	0.000102244	-0.562483	0.00139491	0.0226589	-0.181612	0.335555	0.649064	-0.668601	0.000140174	0.00709604	0.136113	0.438021	0.73848	-0.692858	8.06007e-05	0.000390326	-0.646953	0.000601835	0.0127105
838	AT1G09220	-0.200966	0.406566	0.707288	-0.254378	0.259402	0.500568	-0.0451167	0.866395	0.953902	0.267206	0.33395	0.648238	0.108982	0.618004	0.883885	-0.145477	0.508916	0.784964	-0.321778	0.209457	0.321081	-0.04912	0.860929	0.948531
839	AT1G09230	-1.22089	3.56245e-06	0.000389224	-2.11292	1.66402e-17	1.93289e-14	-0.565828	0.0226226	0.139768	-0.234063	0.375259	0.68084	-1.07138	1.57064e-05	0.0015431	-1.06128	1.87562e-05	0.00168082	-0.482585	0.0522264	0.103501	-0.0557749	0.833259	0.937454
840	AT1G09240	-0.346697	0.574988	0.819245	-1.82137	0.00338701	0.0236331	-0.016955	0.978224	0.993916	-0.70864	0.251813	0.572118	-0.923048	0.13736	0.491357	-0.477283	0.442291	0.741858	-0.142478	0.818669	0.880715	-0.474581	0.443091	0.718886
841	AT1G09250	-1.23061	2.40489e-06	0.000293237	-0.432043	0.077324	0.229004	-0.508341	0.037982	0.187815	-0.015733	0.95184	0.987726	-0.625111	0.0106791	0.122528	-0.59881	0.0144351	0.132831	-0.788482	0.00126673	0.00437554	-0.181156	0.486899	0.749467
842	AT1G09260	-0.0335172	0.882076	NA	-0.0335644	0.882423	NA	0.230078	0.309923	NA	-0.0413655	0.854254	NA	-0.0628645	0.782769	NA	-0.0629565	0.782557	NA	0.125818	0.579369	NA	0	1	NA
843	AT1G09270	0.30057	0.000149551	0.00602296	0.430057	4.53797e-09	3.56416e-07	-0.221678	0.00239	0.0322315	-0.299066	0.000150995	0.006048	0.134471	0.0656758	0.339435	0.170841	0.0192609	0.157321	0.256578	0.000439319	0.00173804	0.206715	0.00922751	0.0813719
844	AT1G09280	-0.437265	0.021461	0.14912	-0.713875	5.94857e-05	0.000963913	0.0026401	0.988159	0.997454	-0.213478	0.263749	0.584299	-0.296305	0.0940864	0.407773	-0.362533	0.0405243	0.237495	-0.205309	0.247729	0.365809	-0.136737	0.475381	0.741112
845	AT1G09290	-0.132814	0.441338	0.731048	-0.368332	0.0223875	0.0962716	-0.0126472	0.938146	0.979881	-0.164961	0.346626	0.659043	-0.327179	0.0401338	0.259619	-0.317637	0.0461146	0.255843	-0.539852	0.000822545	0.00299678	-0.111901	0.521189	0.774063
846	AT1G09300	-0.0492175	0.753582	0.911905	-0.195073	0.180167	0.400487	-0.0574949	0.701705	0.874489	-0.206932	0.201375	0.514385	-0.0775803	0.590431	0.871054	0.00904062	0.949914	0.98535	0.495225	0.000944635	0.00338438	-0.00745627	0.964108	0.988335
847	AT1G09310	0.484063	0.0440532	0.224073	0.981806	1.30779e-05	0.000274885	-0.00294108	0.989582	0.998042	-0.0961632	0.689146	0.879715	1.08125	1.58505e-06	0.000248007	0.989167	1.12626e-05	0.00111964	0.549347	0.0147382	0.035591	0.675369	0.00496614	0.0545287
848	AT1G09320	-0.157048	0.29619	0.614246	-0.297371	0.0333547	0.127979	0.259508	0.0735794	0.273432	-0.0903655	0.566338	0.808482	-0.0920306	0.503216	0.824905	-0.223201	0.104949	0.38469	0.102484	0.470253	0.595599	-0.139041	0.377391	0.664408
849	AT1G09330	0.208753	0.167219	0.468174	0.531521	0.000152554	0.00208733	-0.223413	0.112202	0.347189	-0.32024	0.0343193	0.204932	-0.0710203	0.6122	0.881183	0.132976	0.341828	0.66407	0.106827	0.446722	0.573777	0.134067	0.377191	0.66427
850	AT1G09340	0.205394	0.426773	0.720365	0.295333	0.22349	0.457299	-0.551071	0.0231295	0.141362	0.149979	0.561706	0.805792	0.138128	0.569129	0.862519	-0.266989	0.271132	0.607115	-1.95807	7.05193e-16	3.30666e-14	0.0685978	0.790688	0.918082
851	AT1G09350	0.979171	0.075444	0.303675	0.874663	0.107411	0.28585	-0.536233	0.327583	0.613013	0.680544	0.217997	0.533807	0.833977	0.126787	0.472232	0.0621847	0.90953	0.971518	-0.358139	0.516132	0.63829	1.07405	0.0536857	0.233375
852	AT1G09370	0.230127	0.718897	0.895616	-0.326707	0.61481	0.811534	0	1	NA	0.196848	0.754751	0.907524	0.772005	0.237939	NA	1.45263	0.0261542	NA	-0.636244	0.330707	0.456918	-0.369325	0.563095	0.79727
853	AT1G09380	-0.0871391	0.882747	0.964174	-0.237461	0.688788	0.85527	1.52701	0.00958113	0.0813892	1.3015	0.0290604	0.185901	-2.40048	4.62465e-07	9.96801e-05	-0.517453	0.267694	0.604452	-0.195776	0.679668	0.775277	-3.90158	1.04845e-12	9.25574e-10
854	AT1G09390	-0.489022	0.0783081	0.310157	0.82015	0.00160221	0.0133891	-0.128734	0.624554	0.833859	0.257082	0.355983	0.666916	0.425608	0.100684	0.420138	0.0364359	0.888345	0.963758	-0.611265	0.0208025	0.0477704	0.665438	0.0172618	0.12117
855	AT1G09400	-0.595603	0.133365	0.416025	-0.675788	0.0771461	0.228692	0.409932	0.28745	0.572602	0.00421172	0.991728	0.999376	-0.934567	0.0129925	0.136538	-0.405697	0.2718	0.607767	0.372029	0.322561	0.448113	-0.733217	0.0776779	0.286873
856	AT1G09410	0.021595	0.93812	0.984326	-0.273817	0.298593	0.544354	0.510503	0.0810597	0.289243	0.147941	0.637159	0.851757	0.345609	0.172578	0.549332	-0.00209062	0.993471	0.999781	0.525275	0.0664306	0.126414	0.0886801	0.78205	0.912936
857	AT1G09415	-0.107177	0.555425	0.807473	-0.104845	0.536232	0.754087	0.231131	0.175599	0.443539	0.0547479	0.765033	0.912818	-0.471504	0.00547013	0.0825554	-0.384352	0.0233835	0.174866	-0.602169	0.000409946	0.00163783	-0.466325	0.011262	0.0925019
858	AT1G09420	-1.09777	9.65383e-09	4.63174e-06	-1.31401	2.70653e-13	9.05048e-11	0.749466	2.80096e-05	0.00150691	0.564288	0.00329016	0.0484415	-0.526017	0.00265406	0.0527889	-0.348254	0.0462334	0.255939	0.856366	1.29785e-06	1.00392e-05	0.123846	0.520141	0.773501
859	AT1G09430	-0.231232	0.303485	0.620545	0.017923	0.932048	0.978326	-0.147386	0.482861	0.743194	-0.404497	0.0716899	0.303743	-0.0481793	0.818641	0.955527	0.29632	0.158289	0.471723	0.386925	0.0654217	0.124778	-0.0266134	0.905758	0.967318
860	AT1G09440	0.273183	0.380618	0.687529	0.53344	0.0691478	0.213082	-0.140383	0.63427	0.840155	-0.0350563	0.910664	0.971039	0.814115	0.00547817	0.0825554	0.677592	0.0208442	0.16352	-0.244384	0.411517	0.539653	1.11222	0.000391772	0.00943932
861	AT1G09450	-0.961227	0.0630382	0.27358	-0.239373	0.63574	0.824907	0.626462	0.230048	0.512218	2.34002	8.49351e-06	0.000825779	-0.58082	0.24844	0.640974	-0.653612	0.194043	0.519106	-1.0066	0.0477521	0.0959864	-0.123986	0.810882	0.926974
862	AT1G09460	-1.88473	1.4489e-06	0.000199858	-1.95259	3.48178e-07	1.36005e-05	0.454417	0.289548	0.574655	1.79459	1.94233e-05	0.00147818	-1.03518	0.00392768	0.0680035	-0.905796	0.0112273	0.114483	-1.15382	0.00220282	0.0070531	-0.707281	0.0726463	0.276707
863	AT1G09470	-1.39673	0.000318153	0.0100741	-2.0906	4.38273e-08	2.41817e-06	-0.114169	0.779675	0.911564	1.53087	0.000156587	0.00621273	-0.81473	0.0244262	0.197752	-0.770189	0.0332847	0.212503	-1.51748	3.80469e-05	0.000202034	-1.12777	0.00354281	0.0433214
864	AT1G09480	0.657415	0.239574	0.554132	-0.389989	0.482191	0.712456	0.3829	0.489279	0.748726	-0.442707	0.430711	0.722954	0.0097595	0.985807	0.99814	0.0456359	0.933702	0.97989	0.589729	0.282149	0.404852	-0.774762	0.163591	0.433481
865	AT1G09483	0.358298	0.558935	0.809336	0.218579	0.727564	0.87745	0.214868	0.730572	NA	0	1	1	0.288584	0.654945	NA	-0.109012	0.86577	NA	0.0977642	0.878761	0.922393	0.827219	0.1849	0.462145
866	AT1G09490	1.84401	0.000452	0.0127552	0.0850037	0.869221	0.951346	0.402728	0.435225	0.707244	0.154377	0.769277	0.915212	0.121887	0.812772	0.954127	0.0910911	0.859501	0.951915	0.586486	0.254441	0.373653	-0.204927	0.696299	0.872436
867	AT1G09500	0.493133	0.442522	0.731867	-0.0329529	0.959824	0.990525	0.354216	0.588177	0.81255	0.171768	0.789089	0.924809	-0.0347817	0.957598	0.992608	0.64161	0.326698	0.652395	1.72299	0.00844292	0.022119	-1.62731	0.0112707	0.0925388
868	AT1G09510	0.194153	0.763222	0.916467	-0.000995495	0.99878	1	0.669727	0.301285	0.587174	-0.0614172	0.923764	0.975888	-0.00948487	0.988257	0.999131	1.37253	0.0329902	0.211421	1.65365	0.0101513	0.0259339	-2.72227	2.12906e-05	0.00103498
869	AT1G09520	0.152244	0.238288	0.552825	0.0816749	0.495637	0.723541	0.312763	0.00858601	0.0758751	-0.234752	0.0690925	0.298118	-0.244567	0.0413348	0.264082	-0.111427	0.351344	0.672336	-0.0437974	0.71206	0.80056	-0.385973	0.00291938	0.037989
870	AT1G09530	-0.381993	0.347192	0.659539	-0.26237	0.500244	0.726915	1.21014	0.00187312	0.0273643	0.447194	0.271181	0.59263	-0.0207186	0.957553	0.992608	0.0717655	0.853712	0.950771	2.10381	6.52635e-08	6.71265e-07	0.0637302	0.875628	0.955805
871	AT1G09540	-0.441466	0.450732	0.737301	-0.368913	0.530747	0.750371	0.00996318	0.986484	NA	0.349503	0.548203	0.798024	-0.447931	0.434077	0.788271	-0.277727	0.625951	0.850044	0.194488	0.73012	0.814927	-0.293575	0.610325	0.827385
872	AT1G09550	-0.0840123	0.74723	NA	-0.0837494	0.749099	NA	0.0517247	0.84269	NA	0.130292	0.615694	NA	-0.0769985	0.76997	NA	0.0444968	0.866058	NA	0.229649	0.380741	NA	0.0551244	0.831427	NA
873	AT1G09560	-0.208552	0.534258	0.795726	-0.119312	0.707466	0.865894	-0.0523137	0.869047	0.9545	-0.299311	0.371586	0.678378	-0.330709	0.297394	0.689404	0.422092	0.183219	0.506274	1.16245	0.000245107	0.00104068	-0.262636	0.433073	0.711798
874	AT1G09570	-0.526669	0.164241	0.464243	0.108714	0.763351	0.898275	-0.145122	0.687741	0.868062	-0.402208	0.288065	0.609503	-0.0525687	0.884273	0.973089	-0.264536	0.463915	0.756107	0.310607	0.389857	0.517723	0.467965	0.216656	0.50322
875	AT1G09575	0.0918768	0.82395	0.941214	0.0786291	0.843261	0.939226	-0.0562072	0.892002	0.963855	0.366582	0.38959	0.691123	-0.28982	0.45965	0.80006	-0.0238082	0.951336	0.985771	0.130873	0.742582	0.824732	-0.0797971	0.850132	0.943214
876	AT1G09580	0.121042	0.535693	0.796707	0.250232	0.169341	0.385362	-0.0258378	0.889785	0.962963	0.43599	0.0277691	0.181428	0.0545232	0.762782	0.938314	-0.0695547	0.700305	0.887535	-0.136917	0.456611	0.583385	0.361051	0.067746	0.266543
877	AT1G09590	-0.272559	0.187235	0.494291	-0.71977	0.000193692	0.00252743	-0.180247	0.350956	0.633239	0.394604	0.0563341	0.268539	-0.572397	0.00301484	0.0568086	-0.496331	0.0101042	0.107157	-0.71989	0.000192998	0.000842264	-0.193126	0.350292	0.641891
878	AT1G09600	-1.03321	0.0469517	0.233017	-1.02715	0.0445289	0.156864	0.642515	0.215151	0.494664	1.3414	0.0106355	0.102905	0.0720913	0.888154	0.973862	-0.0920487	0.857605	0.951686	1.29199	0.0126367	0.0311698	0.727137	0.171478	0.444506
879	AT1G09610	-0.816365	0.101745	0.358306	-0.0157946	0.973371	0.994558	0.0101807	0.98275	NA	-0.00773827	0.987207	0.998444	0.477189	0.336029	0.723141	0.480088	0.331881	0.656555	0.614711	0.200468	0.30989	0.735745	0.141789	0.401938
880	AT1G09620	0.0962265	0.483457	0.761518	0.220039	0.0845558	0.243495	-0.0574477	0.652256	0.851115	-0.106712	0.436749	0.727567	-0.132954	0.296322	0.688394	-0.0904285	0.477412	0.765242	0.0451229	0.723643	0.809592	0.510118	0.00020579	0.00589842
881	AT1G09630	0.0762487	0.615167	0.842634	0.486124	0.000542331	0.00569422	-0.115471	0.424186	0.697881	0.511549	0.000838642	0.0204116	-0.104633	0.454029	0.797309	-0.0520442	0.709236	0.891441	-0.476634	0.00087416	0.00316178	0.198052	0.1985	0.479712
882	AT1G09640	-0.124294	0.360849	0.669519	-0.318213	0.0118563	0.0603199	-0.0683202	0.588944	0.813052	-0.0643591	0.636167	0.851179	-0.176069	0.163433	0.535804	-0.170176	0.177944	0.499747	-0.160856	0.203185	0.313265	-0.000764582	0.995519	0.99942
883	AT1G09645	0.0714622	0.772551	0.919556	0.47103	0.0419033	0.150448	-0.0893258	0.700053	0.874015	-0.299516	0.226248	0.543163	-0.185986	0.421085	0.780386	0.140827	0.541605	0.806859	0.297853	0.197269	0.305789	-0.243554	0.327058	0.620331
884	AT1G09650	-0.82491	0.183324	0.489964	-1.08023	0.0846068	0.243596	-0.231048	0.716322	NA	0.287989	0.645338	0.856289	-0.78417	0.190897	0.573666	-0.405376	0.49746	0.778526	-0.515437	0.395354	0.523484	-0.383214	0.528405	0.777784
885	AT1G09660	-0.183202	0.249222	0.566402	-0.622613	2.65661e-05	0.00049772	-0.145433	0.328037	0.613138	0.0656826	0.68067	0.87554	-0.291512	0.0483888	0.286381	-0.466205	0.00160273	0.0351056	-0.620767	2.78419e-05	0.000153212	-0.311834	0.0507687	0.226278
886	AT1G09680	0.206456	0.433042	0.725295	0.0370758	0.881494	0.956174	0.582844	0.0586593	0.239081	0.357549	0.276588	0.597878	0.209826	0.349952	0.734124	0.179628	0.423493	0.727181	0.443794	0.0988914	0.17524	0.0779903	0.802664	0.923621
887	AT1G09690	-0.35659	0.0920848	0.338764	-0.789924	6.5455e-05	0.00103704	-0.283603	0.15192	0.41069	0.271293	0.200106	0.513122	-0.525696	0.00785724	0.102958	-0.575483	0.00361529	0.0580516	-0.830955	2.67385e-05	0.000147902	-0.29674	0.161109	0.42995
888	AT1G09700	0.279659	0.0946984	0.343975	-0.265321	0.0903996	0.254737	-0.284614	0.0696138	0.264942	-0.0284011	0.865796	0.95407	-0.222031	0.151907	0.516543	-0.311476	0.0444671	0.250358	-0.901604	7.0638e-09	8.89774e-08	-0.298217	0.0755438	0.282625
889	AT1G09710	-0.0355258	0.854688	0.953389	-0.370731	0.0406688	0.147455	0.428592	0.018835	0.125619	0.255889	0.192479	0.503557	-0.183148	0.313822	0.706476	-0.227595	0.210552	0.54128	0.0839351	0.647221	0.750062	0.17724	0.372606	0.660324
890	AT1G09720	0.0303994	0.959726	NA	-0.0725972	0.905445	NA	-0.416098	0.488136	NA	-0.0761476	0.898451	NA	1.20121	0.0510177	NA	0.260895	0.664901	NA	-0.29906	0.627958	0.734478	-0.452778	0.443253	NA
891	AT1G09730	-0.038409	0.736336	0.904026	0.0406989	0.700564	0.862406	0.237977	0.0247648	0.146814	-0.222299	0.0528402	0.259826	-0.0208297	0.843649	0.962466	0.0974369	0.355437	0.675258	0.484489	4.79323e-06	3.21721e-05	0.178935	0.121487	0.369824
892	AT1G09740	-0.976405	0.00265814	0.0408531	-0.118401	0.699448	0.862085	-0.25366	0.408391	0.684639	0.108373	0.737967	0.900527	-0.1391	0.64975	0.898635	0.131276	0.66802	0.870894	0.543665	0.0755609	0.1403	-0.355702	0.272987	0.566755
893	AT1G09750	-1.23796	0.000141556	0.00577473	-1.69467	3.74336e-08	2.09685e-06	-2.59349	6.48483e-17	3.27079e-13	0.353678	0.27736	0.598887	-1.48356	1.43481e-06	0.000234942	-1.59012	2.38847e-07	5.8618e-05	-3.83173	3.6441e-35	1.67857e-32	-0.197926	0.542978	0.785879
894	AT1G09760	0.00163041	0.986923	0.998899	-0.143974	0.119462	0.307662	0.0630068	0.499575	0.755599	0.19712	0.049539	0.250763	-0.142735	0.11941	0.457434	-0.203873	0.0261469	0.187047	-0.473184	3.26936e-07	2.90923e-06	-0.165571	0.100293	0.331952
895	AT1G09770	0.0741878	0.266388	0.584498	0.057555	0.351797	0.598249	0.061409	0.321642	0.607594	-0.0639395	0.340165	0.653617	-0.174735	0.00448902	0.0731647	-0.102813	0.093995	0.363334	0.12515	0.0428601	0.0877064	0.157411	0.0194896	0.129938
896	AT1G09780	-0.11376	0.626564	0.849194	0.0839983	0.70116	0.862552	0.116144	0.596016	0.817266	0.451478	0.0535559	0.261912	-0.0161691	0.941058	0.988954	-0.0294482	0.892875	0.965498	0.267839	0.221188	0.335027	0.500764	0.032283	0.174715
897	AT1G09794	0.500011	0.0794068	0.31189	0.546139	0.0416897	0.150146	0.0814892	0.762616	0.903614	0.154034	0.591012	0.823566	-0.157534	0.549938	0.850577	0.0386075	0.883307	0.961802	-0.231243	0.381874	0.509368	-0.308015	0.279445	0.574081
898	AT1G09795	0.595444	9.306e-07	0.000146702	0.32945	0.00348224	0.0241372	0.175437	0.122565	0.364852	0.175312	0.151697	0.44332	0.0244628	0.827865	0.958666	-0.186568	0.0974473	0.370075	-0.0991246	0.381829	0.509337	0.157559	0.19808	0.479293
899	AT1G09800	-0.107173	0.619217	0.844664	-0.465101	0.0213813	0.0931289	-0.0808356	0.695249	0.871761	0.160672	0.464579	0.745692	-0.163592	0.414112	0.774943	-0.30562	0.127432	0.424977	-0.537079	0.00880332	0.0229328	-0.113727	0.606356	0.824134
900	AT1G09810	-0.163555	0.353385	0.663608	-0.333	0.0433146	0.154041	-0.164518	0.314831	0.600408	-0.0584142	0.739598	0.901272	-0.517564	0.00142916	0.035853	-0.341471	0.0347603	0.217536	-0.609772	0.000178692	0.000788031	-0.322178	0.0679815	0.267051
901	AT1G09812	-0.985101	0.0493598	0.23958	-1.12385	0.0225479	0.0967404	0.39849	0.420823	0.694658	1.12197	0.025835	0.173546	-0.707052	0.144902	0.504494	-1.14014	0.0190011	0.156331	-1.02198	0.0349581	0.0740052	-1.16931	0.0190304	0.128254
902	AT1G09815	-0.806775	0.00950713	0.0909109	-0.174875	0.551454	0.765708	0.736343	0.0122951	0.096182	1.23008	7.75603e-05	0.00374847	-0.0969849	0.741276	0.931578	-0.299018	0.30875	0.638888	-0.0387559	0.895135	0.934102	0.148326	0.63394	0.841112
903	AT1G09820	0.395063	0.139177	0.425339	0.120526	0.632489	0.823445	0.0406703	0.871966	0.955875	0.196793	0.462685	0.74496	0.103522	0.677632	0.910373	-0.0324582	0.896361	0.96661	-0.32045	0.199497	0.308612	0.0923679	0.729163	0.888476
904	AT1G09830	0.219408	0.198226	0.505997	0.176816	0.265263	0.506342	-0.178229	0.262531	0.546769	0.0409723	0.81037	0.934944	-0.21541	0.17509	0.552901	-0.109754	0.489371	0.772959	-0.766967	1.53366e-06	1.16447e-05	0.0643883	0.70699	0.87739
905	AT1G09840	0.130969	0.279876	0.597895	0.146788	0.191686	0.415935	0.0477943	0.671065	0.859328	0.0386627	0.749997	0.905525	0.0984094	0.379393	0.753138	0.106244	0.342346	0.66466	0.0178857	0.87349	0.918656	-0.0905025	0.45793	0.72987
906	AT1G09850	0.658837	0.00116507	0.0240534	0.603278	0.001444	0.0123763	0.146404	0.440825	0.712461	0.0237474	0.907128	0.970071	0.389791	0.0391514	0.257176	0.353429	0.0614459	0.293205	0.620876	0.00107236	0.00378485	0.147364	0.470686	0.738076
907	AT1G09860	-0.209487	0.728388	0.90025	-0.641985	0.297206	0.542903	0.601035	0.344377	NA	1.18353	0.0565289	0.268878	0.486935	0.429419	NA	0.90945	0.135291	NA	0.502109	0.41363	0.541518	-0.533735	0.395897	0.681121
908	AT1G09870	0.210734	0.113827	0.380746	0.396969	0.00132112	0.0115611	-0.0869444	0.481339	0.741794	-0.118233	0.37408	0.67995	0.0466391	0.704662	0.919447	0.207362	0.0913476	0.358306	0.58019	2.44282e-06	1.76694e-05	0.305011	0.0226273	0.142275
909	AT1G09880	0.124405	0.825546	0.941503	-1.41199	0.0154465	0.0738053	0.0409349	0.943173	0.981762	-0.203296	0.72449	0.895068	0.685083	0.216265	0.605871	0.445515	0.421934	0.72563	1.70723	0.00248959	0.00783567	1.22335	0.0330714	0.177504
910	AT1G09890	-0.932292	0.0109101	0.0988342	-0.60572	0.0758151	0.226083	-0.206668	0.540239	0.783644	0.116175	0.742953	0.902669	0.996181	0.00229823	0.0485281	0.817876	0.0126072	0.122819	1.37791	7.99406e-05	0.000387867	2.4698	1.68594e-11	1.16277e-08
911	AT1G09900	0.155569	0.503439	0.774549	0.124957	0.565971	0.776492	-0.473326	0.0298853	0.163708	-0.0715953	0.758109	0.909219	-0.203029	0.349582	0.734039	-0.30532	0.159598	0.473989	-0.897369	3.91205e-05	0.000206986	0.291218	0.210757	0.495887
912	AT1G09910	-0.228509	0.532049	0.794492	0.386934	0.265055	0.506035	0.133222	0.700588	0.87411	0.13018	0.72081	0.893328	0.0294996	0.932056	0.986118	0.255039	0.460857	0.754253	-0.0693251	0.841275	0.89621	-0.21197	0.561121	0.796275
913	AT1G09920	0.0410317	0.704335	0.887811	0.00315804	0.974893	0.994909	-0.222471	0.0265674	0.152741	-0.23583	0.0293396	0.186661	0.189912	0.0594332	0.321251	0.184155	0.0673868	0.30873	0.220081	0.0276451	0.0609115	-0.259603	0.0177473	0.122797
914	AT1G09930	-0.476996	0.447841	0.735241	-0.563486	0.374034	0.619507	-0.548014	0.387213	0.666575	-0.633976	0.313064	0.630591	0.24379	0.700752	0.917843	0.163921	0.796107	0.928928	1.93256	0.00223892	0.00715601	-0.879832	0.162174	0.431538
915	AT1G09932	0.648083	0.224324	0.536152	0.455607	0.384514	0.629869	-0.761878	0.146038	0.402936	-1.44891	0.00662738	0.0763394	-0.599537	0.252832	0.644884	0.162645	0.756323	0.911207	0.844185	0.107154	0.187107	-0.834098	0.118142	0.3634
916	AT1G09935	0.0716681	0.910869	0.974591	0.819118	0.210377	0.441353	-0.794436	0.224587	NA	-1.03054	0.107667	0.374644	-0.333226	0.610591	0.880662	-0.122584	0.851415	0.94995	2.82842	1.49245e-05	8.85371e-05	-0.775009	0.223793	0.513154
917	AT1G09940	-0.294475	0.399197	0.701957	-0.418854	0.206736	0.435971	-0.678555	0.0414033	0.197902	-0.0959449	0.783843	0.922488	-0.332647	0.316022	0.707168	-0.256009	0.44019	0.739955	0.417778	0.207825	0.319267	-0.0468708	0.8935	0.962822
918	AT1G09950	0.755147	0.160836	0.458959	1.33082	0.0119211	0.0605658	0.578351	0.274554	0.559387	0.585557	0.276603	0.597878	0.996835	0.0602939	0.323246	0.629439	0.235806	0.568635	1.45798	0.00607665	0.016753	0.260647	0.630869	0.839482
919	AT1G09960	-0.577671	0.0554689	0.256591	-0.408391	0.152349	0.359407	0.442938	0.120022	0.360228	0.376148	0.211918	0.526368	-0.714981	0.0104358	0.121052	-0.83375	0.00284488	0.0502764	0.488125	0.0792462	0.146035	-0.876199	0.00357247	0.0434541
920	AT1G09970	0.279223	0.382741	0.689483	-0.217078	0.473064	0.704697	0.0425082	0.8883	0.962504	-0.428806	0.180333	0.486248	-0.211457	0.484618	0.815018	0.360877	0.2329	0.566342	0.692829	0.0219983	0.0501049	-0.980517	0.00218829	0.0313004
921	AT1G09980	-0.0120858	0.869676	0.958743	0.0590679	0.385422	0.630607	-0.0910923	0.189413	0.461579	-0.0775058	0.300855	0.618814	0.149718	0.0271982	0.208638	0.0607953	0.370383	0.687805	0.335923	1.02921e-06	8.14621e-06	0.173505	0.0226025	0.142275
922	AT1G09995	0.138516	0.499885	0.772465	-0.0673175	0.72907	0.878428	-0.320095	0.0986048	0.322965	-0.65971	0.00157655	0.03129	-0.0295396	0.879876	0.971612	0.107404	0.580371	0.827018	0.0434311	0.820963	0.882374	-0.261961	0.217804	0.504929
923	AT1G10010	-0.0230863	0.965818	NA	0.285039	0.605305	NA	-0.0925586	0.863468	NA	-0.31737	0.547144	NA	0.432586	0.438008	NA	-0.204436	0.710718	NA	-0.0530327	0.922482	0.951314	0.455167	0.392983	NA
924	AT1G10020	-0.314952	0.251909	0.569517	-0.702025	0.00673339	0.039586	-0.316947	0.223513	0.504632	0.678373	0.0137245	0.119921	-0.141122	0.583319	0.868253	-0.219744	0.393042	0.706265	-1.06261	3.95653e-05	0.000209057	0.399675	0.144943	0.406466
925	AT1G10030	-0.134118	0.560163	0.810144	0.0965256	0.654016	0.834826	-0.21634	0.32414	0.609518	0.422322	0.0684666	0.296819	-0.149298	0.484331	0.815018	-0.12851	0.546986	0.809872	-0.667357	0.00205141	0.00662702	0.124243	0.590926	0.81404
926	AT1G10040	-0.501801	0.257135	0.57534	-0.315571	0.459408	0.69427	0.302813	0.477355	0.738885	-0.102963	0.816107	0.937073	-0.12276	0.772435	0.940064	0.16116	0.703988	0.889102	0.9979	0.018504	0.0432146	-0.800061	0.0704305	0.271844
927	AT1G10050	0.0210516	0.855112	0.953389	-0.0710618	0.505856	0.730827	0.495825	3.94399e-06	0.000363333	0.607938	1.54425e-07	4.73343e-05	0.365301	0.000625512	0.020296	0.172163	0.107394	0.389719	0.855247	2.77762e-15	1.16939e-13	0.534423	6.2057e-06	0.000399956
928	AT1G10060	-0.165295	0.673953	0.873886	0.278797	0.457098	0.692091	-0.413864	0.27281	0.557206	-0.39806	0.313472	0.630953	1.09288	0.00375061	0.0661595	0.904593	0.0164713	0.143773	1.31416	0.000568247	0.00217611	1.81426	5.44201e-06	0.000359597
929	AT1G10070	-1.50275	0.0160279	0.124706	-1.92333	0.00219924	0.0170545	-0.279899	0.655893	0.853003	-0.674073	0.280109	0.601596	-0.130948	0.834857	0.9608	0.0211122	0.973186	0.993668	0.935286	0.13645	0.227727	-1.01676	0.103363	0.337759
930	AT1G10090	0.77291	0.000289669	0.00945685	0.887618	8.255e-06	0.000188405	-0.119313	0.55176	0.790953	-0.290795	0.175643	0.479878	0.693906	0.000503134	0.017394	0.615384	0.00203401	0.0406368	0.702407	0.000468123	0.00183991	0.620429	0.00398934	0.0468567
931	AT1G10095	0.0599972	0.877766	0.962369	-0.25162	0.500009	0.726819	1.18043	0.00157019	0.024312	0.18139	0.643029	0.85518	-0.0691145	0.852948	0.96393	0.272227	0.465084	0.756382	0.460822	0.216689	0.329885	-0.219875	0.574444	0.803675
932	AT1G10100	0.373704	0.50385	NA	0.421216	0.462388	NA	0.174396	0.756986	NA	-0.450315	0.405308	NA	0.148713	0.793946	NA	0.14395	0.80061	NA	0.186329	0.739873	0.822424	-0.145833	0.783634	NA
933	AT1G10110	-0.211657	0.616205	0.843161	-0.324982	0.424408	0.663034	-0.310011	0.452023	0.720231	-0.0597362	0.888016	0.963582	-0.137678	0.737533	0.929858	0.113054	0.779433	0.921975	-0.45482	0.249506	0.367957	-0.708488	0.103517	0.33791
934	AT1G10120	-0.284167	0.179647	0.485171	-0.446451	0.02477	0.103302	-0.349156	0.0789122	0.284855	-0.119133	0.573908	0.813132	-0.389923	0.0472537	0.283482	-0.264611	0.177526	0.499224	-0.756579	0.000127491	0.000586569	-0.0930247	0.660271	0.855415
935	AT1G10130	0.0883593	0.274132	0.592202	0.200177	0.0073582	0.0423114	-0.156562	0.037209	0.18555	-0.175311	0.0308329	0.19261	-0.0165652	0.82348	0.956681	0.193838	0.00884648	0.0990257	-0.0812142	0.280275	0.402582	0.250793	0.00217355	0.0311293
936	AT1G10140	-0.486501	0.320357	0.635283	-0.514806	0.279828	0.523173	0.0827913	0.862337	0.95194	-0.0381704	0.937999	0.98252	-0.192594	0.685906	0.913139	-0.0619044	0.89655	0.96661	0.705876	0.138318	0.230207	-0.794965	0.105625	0.341709
937	AT1G10150	0.955586	0.0353286	0.196845	0.272162	0.531345	0.750928	0.309646	0.574648	0.804548	0.211086	0.709299	0.889368	0.352102	0.41744	0.77736	0.155479	0.720345	0.895971	6.96917	1.45095e-42	1.26243e-39	0	1	1
938	AT1G10155	-0.80839	0.00593048	0.0688509	0.166065	0.545958	0.761313	-0.494741	0.0703255	0.266845	0.0610476	0.833467	0.943798	-0.0814781	0.768711	0.93918	-0.345186	0.213557	0.546016	-1.93685	2.05834e-12	5.18271e-11	0.310257	0.286554	0.580046
939	AT1G10170	-0.156286	0.378022	0.685344	0.0564352	0.732387	0.880381	0.254136	0.123589	0.366383	-0.198883	0.262109	0.583021	0.0916811	0.578086	0.866077	-0.0319012	0.846558	0.948025	0.761258	3.92461e-06	2.68874e-05	-0.0736312	0.678359	0.864632
940	AT1G10180	-0.130655	0.0880008	0.330415	0.0394414	0.57497	0.782921	-0.0216509	0.760355	0.902404	0.0578741	0.449556	0.736524	-0.0580133	0.404029	0.770205	-0.0404276	0.559758	0.816279	-0.242776	0.000680236	0.00254622	0.155324	0.0476156	0.219107
941	AT1G10200	0.00587794	0.980534	0.997032	0.328531	0.145451	0.348545	-0.178421	0.429733	0.702936	-0.0175735	0.941889	0.984023	0.208271	0.356152	0.738115	0.16728	0.458623	0.752552	-0.274509	0.225533	0.340109	0.408762	0.0908079	0.31331
942	AT1G10210	0.07239	0.742055	0.906869	0.211149	0.303928	0.54947	0.814202	7.82704e-05	0.0031275	-0.104546	0.638689	0.852963	-0.0751239	0.715676	0.922609	0.258121	0.208639	0.539221	0.518088	0.0122217	0.0303052	0.0596064	0.790758	0.918082
943	AT1G10220	-0.810524	0.202768	0.512052	0.101165	0.87417	0.95369	0.418829	0.521717	NA	0.494747	0.442073	0.731486	0.0990497	0.872964	NA	0.593729	0.334366	NA	0.28843	0.645575	0.748599	-0.315672	0.616146	0.83023
944	AT1G10230	-0.0731203	0.795666	0.930732	-0.712438	0.00763817	0.0433688	-0.216726	0.417417	0.692378	0.0373848	0.894992	0.965655	-0.549925	0.0371245	0.250395	-0.50596	0.0550091	0.277685	-0.639672	0.0153984	0.0369462	-0.586324	0.0373758	0.190197
945	AT1G10240	-0.141418	0.258775	0.576828	-0.253985	0.0292716	0.116233	0.057235	0.628711	0.836104	0.376386	0.00290553	0.0448113	-0.246295	0.0318193	0.228923	-0.281506	0.0141277	0.131543	-0.37058	0.00147342	0.00498971	0.0838768	0.508186	0.764843
946	AT1G10270	0.425563	0.0696651	0.288897	-0.319819	0.146668	0.350359	-0.0237047	0.914189	0.972267	-0.245662	0.296459	0.61536	-0.412931	0.0589363	0.319864	-0.413874	0.0583086	0.286332	-0.594149	0.00673892	0.0182997	-0.243357	0.299915	0.594218
947	AT1G10280	0.450001	0.00206866	0.0348515	0.367313	0.00703554	0.0408868	0.01548	0.907718	0.970485	-0.180144	0.21351	0.528329	0.226438	0.0882973	0.394898	0.296957	0.0249489	0.181492	0.599257	5.58612e-06	3.68724e-05	0.17733	0.2257	0.5148
948	AT1G10290	0.0744789	0.479906	0.758421	0.161777	0.0977103	0.268855	-0.106485	0.277931	0.562978	0.0290007	0.783827	0.922488	0.0478543	0.623069	0.886706	0.125394	0.197511	0.523799	0.577192	3.77916e-09	5.08186e-08	0.288254	0.00664908	0.0661216
949	AT1G10300	-0.799921	0.141454	0.430134	-0.823539	0.129371	0.324346	0.881089	0.128263	0.373909	1.11846	0.0520559	0.257711	-0.792325	0.127631	0.473305	-0.853649	0.100696	0.376184	-0.49767	0.336578	0.463204	-1.05094	0.049913	0.224299
950	AT1G10310	0.2373	0.172313	0.475903	0.119703	0.46003	0.694925	0.143486	0.377027	0.656923	-0.0111772	0.948957	0.987435	-0.24864	0.122118	0.46278	-0.283678	0.0777428	0.332118	-0.595471	0.000227183	0.000973368	-0.497647	0.00432691	0.049428
951	AT1G10320	-0.155339	0.264539	0.583226	-0.60233	3.56649e-06	9.28212e-05	0.29146	0.0247237	0.146718	0.310142	0.026444	0.175842	-0.21627	0.0934644	0.40681	-0.307608	0.0170538	0.14652	-0.0363885	0.778	0.852024	-0.137224	0.32759	0.620753
952	AT1G10330	0.109334	0.771483	0.919257	-0.147092	0.682624	0.851352	0.270857	0.453589	0.721483	-0.0125822	0.973545	0.994315	-0.0939695	0.7966	0.947602	0.0163256	0.964222	0.991003	0.0045548	0.99	0.997131	-0.00676533	0.985924	0.996147
953	AT1G10340	0.42903	0.395923	0.699486	-0.704848	0.155064	0.363916	0.330729	0.50578	0.760627	0.45188	0.374849	0.680618	-0.987453	0.0436897	0.271545	0.0389863	0.936423	0.981012	-0.334598	0.493562	0.616939	-1.94718	0.000112132	0.0037374
954	AT1G10350	-0.0777141	0.706712	0.88908	0.0649865	0.736069	0.882499	0.156337	0.419534	0.69395	-0.114214	0.582046	0.81784	0.0714742	0.710853	0.921061	-0.0990238	0.60769	0.841233	0.500179	0.00997215	0.0255504	0.215627	0.301873	0.596075
955	AT1G10360	0.0370784	0.879148	0.96311	0.0645576	0.777607	0.906256	-0.549317	0.016261	0.11508	-0.201861	0.407716	0.705609	0.0974368	0.670713	0.907833	-0.257723	0.261014	0.5969	-0.919015	5.89778e-05	0.000298729	-0.0309566	0.899053	0.965134
956	AT1G10370	0.59483	0.0432482	0.221356	0.0486907	0.860666	0.947767	-0.533823	0.0542709	0.229783	0.0181234	0.950887	0.987726	-0.0632566	0.819625	0.955527	-0.173671	0.531285	0.800118	-1.29774	2.88054e-06	2.04873e-05	-0.301598	0.305363	0.599587
957	AT1G10380	0.198465	0.515383	0.78256	-0.106389	0.712168	0.869045	-0.35459	0.214673	0.494015	0.0341285	0.910221	0.970978	0.079138	0.781225	0.942138	-0.288698	0.311779	0.640979	-1.32446	3.55105e-06	2.46588e-05	-0.466234	0.123872	0.374012
958	AT1G10385	-0.0397813	0.871935	NA	-0.040634	0.869853	NA	0.00603311	0.98055	NA	-0.0502625	0.838187	NA	0.000486863	0.99844	NA	0.0446787	0.857769	NA	-0.122541	0.621031	NA	-0.0975909	0.691732	NA
959	AT1G10390	-0.143683	0.0689534	0.287512	-0.232874	0.00146724	0.0125226	0.114783	0.11657	0.354988	-0.0382658	0.628354	0.847214	-0.120491	0.0995155	0.418395	-0.151181	0.0387168	0.232554	0.29095	6.95621e-05	0.000343888	-0.0170555	0.830217	0.936538
960	AT1G10400	-0.456229	0.476479	0.755796	-0.681187	0.296827	0.542433	0.538894	0.405775	NA	-0.470336	0.461614	0.744452	0.139214	0.83096	NA	0.692918	0.286435	0.621255	1.67611	0.00937023	0.0242349	0.0134547	0.983198	0.995407
961	AT1G10410	0.363622	0.156783	0.453944	0.114328	0.635516	0.824907	-0.328716	0.172829	0.440366	-0.433643	0.0915222	0.345722	0.135285	0.574154	0.864452	0.451187	0.0607668	0.291316	0.917191	0.000139406	0.000634061	-0.0244803	0.924241	0.974543
962	AT1G10417	-0.84232	0.0315946	0.185361	-0.165225	0.657047	0.836469	1.15766	0.00436248	0.0483588	2.66545	1.22294e-10	1.79935e-07	0.0428755	0.90971	0.979086	0.0745673	0.843545	0.947207	-0.21836	0.574689	0.688701	0.424369	0.298059	0.592974
963	AT1G10430	0.0512895	0.541815	0.800231	0.138419	0.0747475	0.224232	-0.15372	0.0521703	0.224661	-0.110394	0.195624	0.50742	0.140128	0.0718292	0.356057	0.132529	0.0883546	0.353042	-0.0607204	0.43834	0.565983	0.241288	0.00476151	0.0530205
964	AT1G10450	0.110107	0.531693	0.794212	0.0588343	0.720247	0.873099	0.149836	0.359303	0.640197	-0.774091	1.22267e-05	0.00109248	-0.225908	0.164697	0.537438	-0.0774351	0.63346	0.854636	0.427208	0.00881372	0.0229547	0.0619841	0.725787	0.886945
965	AT1G10455	-0.0451122	0.924275	NA	-0.566285	0.230405	NA	0	1	NA	0.27272	0.552917	NA	-0.316966	0.509368	NA	-0.557732	0.243224	NA	-0.468679	0.32315	0.448772	-0.483959	0.293877	NA
966	AT1G10460	-1.10763	0.00119473	0.024545	-0.688334	0.0322927	0.125101	-0.0984847	0.792587	0.918648	1.56042	2.02413e-05	0.00152988	0.11855	0.714721	0.922011	-1.19998	0.000385985	0.0138935	-3.11261	1.47612e-15	6.50598e-14	-0.0226044	0.948696	0.982899
967	AT1G10470	-0.223825	0.275068	0.593021	-0.197843	0.301549	0.547146	0.348083	0.0694065	0.264353	0.657658	0.00135169	0.0280911	0.159166	0.405966	0.771569	-0.532672	0.00543837	0.0735918	-2.12595	1.95116e-28	4.98225e-26	0.512293	0.0125427	0.098857
968	AT1G10480	-0.661761	0.294353	0.612621	-1.66262	0.00956613	0.0514311	0.098273	0.879524	0.958846	2.16536	0.000664634	0.0171695	-1.16989	0.066261	0.340727	-1.0486	0.0995967	0.37415	-1.85237	0.00359748	0.0107154	-2.55039	5.23544e-05	0.00208567
969	AT1G10490	0.0339633	0.914549	0.976285	-0.133966	0.654394	0.834957	-0.292983	0.32784	0.613105	-0.369298	0.243814	0.562507	-0.347832	0.244501	0.637133	-0.230835	0.439824	0.739723	-0.494333	0.0989244	0.175285	0.133453	0.673837	0.863108
970	AT1G10500	0.624614	0.0139337	0.114276	0.435905	0.067434	0.209468	0.0911674	0.702084	0.874625	0.0421815	0.868124	0.955167	0.0446787	0.851212	0.96393	0.122527	0.60695	0.841133	0.274516	0.249087	0.367536	-0.25021	0.324719	0.617934
971	AT1G10510	0.0494329	0.822427	0.940562	0.166636	0.418422	0.658014	-0.198943	0.334489	0.618432	0.017403	0.937049	0.982328	0.0626591	0.760835	0.937693	-0.0447967	0.827748	0.941334	-0.24877	0.228209	0.343307	0.623718	0.00471326	0.0527266
972	AT1G10520	-0.650123	0.034245	0.194158	-0.755653	0.009843	0.0525357	0.228381	0.453703	0.721483	0.270451	0.396811	0.69754	-0.6195	0.0287138	0.215649	-0.54004	0.0557702	0.279849	-0.279214	0.34282	0.469246	-0.0548665	0.861824	0.948935
973	AT1G10522	-0.565258	0.00639417	0.0718531	-0.948093	1.01347e-06	3.3186e-05	-0.550617	0.00563009	0.056993	0.303399	0.149697	0.441036	-0.334082	0.0833979	0.383458	-0.565811	0.00337813	0.0557353	-0.578617	0.00312425	0.00949359	-0.0403796	0.847305	0.942109
974	AT1G10530	-0.0831293	0.865883	0.95722	-0.530766	0.278115	0.520862	0.570435	0.224275	0.505333	0.672877	0.162524	0.460687	0.114972	0.80639	0.951798	-0.0664591	0.887602	0.963342	2.19377	1.86537e-06	1.38719e-05	0.679633	0.159691	0.427992
975	AT1G10540	-0.409046	0.385233	0.691227	-1.01356	0.0357314	0.134434	0.458097	0.325475	0.610947	0.130362	0.785264	0.923126	-0.56187	0.180718	0.560323	0.130617	0.752924	0.909706	0.493806	0.233262	0.349365	-1.50702	0.000824976	0.0157366
976	AT1G10550	-1.30012	0.037118	0.202003	0.0342867	0.956382	0.989098	-0.116072	0.853377	0.947271	-0.0138297	0.982321	0.997154	-1.22176	0.05179	0.297832	-1.50757	0.0164423	0.143767	-0.138964	0.82525	0.885134	-0.389861	0.53394	0.780758
977	AT1G10560	0.146272	0.744385	0.907957	0.647776	0.134225	0.331693	0.210321	0.629545	0.836532	-0.282094	0.532714	0.788907	0.126631	0.771473	0.940064	0.637504	0.142625	0.449541	1.31303	0.00265083	0.00826126	0.607585	0.181415	0.45732
978	AT1G10570	-0.163589	0.276651	0.594737	0.0245769	0.860338	0.94776	0.284008	0.0438401	0.204642	0.216414	0.153166	0.44549	0.102298	0.463231	0.802155	0.0848166	0.542975	0.807118	0.25268	0.0721612	0.135227	0.38685	0.0110122	0.0912649
979	AT1G10580	-0.15141	0.333929	0.648922	-0.0259792	0.858409	0.946886	0.13158	0.366605	0.646714	0.0552008	0.724741	0.895206	-0.050827	0.7264	0.926835	0.0184115	0.899083	0.967574	0.475183	0.0010792	0.00380555	-0.00917099	0.953451	0.984821
980	AT1G10585	0.503191	0.433115	0.725295	0.27559	0.672323	0.84466	0.703263	0.280449	0.565467	-0.12542	0.845112	0.947025	0.192564	0.767586	0.939094	0.91412	0.160626	0.475406	1.59102	0.0146104	0.0353297	-0.877552	0.171696	0.444913
981	AT1G10586	0.235807	0.69936	0.885939	0.263342	0.673411	0.845162	0.984436	0.115005	NA	-0.550201	0.364727	0.673489	0.267481	0.666915	0.905353	1.0167	0.103266	0.381629	1.94767	0.00180023	0.00592891	-0.244657	0.684475	0.867156
982	AT1G10590	-0.0292606	0.779683	0.923251	-0.023096	0.811961	0.924161	-0.137166	0.158021	0.418822	-0.24105	0.0214019	0.155119	-0.11351	0.241407	0.633651	0.0734233	0.448076	0.745712	-0.0044273	0.963581	0.979254	-0.142244	0.175771	0.45006
983	AT1G10600	-0.0108173	0.932461	0.982533	-0.173917	0.143961	0.346643	0.221166	0.0649683	0.253723	0.076794	0.552133	0.799945	0.0183526	0.877664	0.971295	-0.0422682	0.723028	0.896536	0.330279	0.00582823	0.0161706	0.202828	0.121023	0.369166
984	AT1G10610	-0.312814	0.172859	0.476576	-0.515062	0.0165196	0.0773741	0.290083	0.178275	0.446851	0.151993	0.509559	0.774248	0.0124435	0.95384	0.992561	-0.259352	0.228276	0.561936	-0.161814	0.453713	0.580567	0.0566765	0.806755	0.92521
985	AT1G10620	-0.0751091	0.880991	NA	0.0540058	0.91605	NA	-0.0118337	0.98126	NA	-0.142933	0.772339	NA	0.218782	0.672203	NA	0.122523	0.812522	NA	0.373146	0.459974	0.586629	0.398222	0.414132	NA
986	AT1G10630	0.199261	0.0533692	0.250595	0.247011	0.00987781	0.0526451	-0.0748219	0.437836	0.709619	0.0362823	0.726447	0.895477	0.0392189	0.680872	0.911295	0.16164	0.089723	0.355216	0.0724336	0.448696	0.57593	-0.0729242	0.482577	0.745884
987	AT1G10640	-0.515797	0.42099	0.717361	-0.803472	0.216482	0.448912	0.304564	0.639451	0.843631	1.30107	0.0423833	0.230564	-0.537618	0.408229	0.772616	-0.642463	0.323008	0.649724	-0.475262	0.464727	0.590766	-0.0378097	0.952962	0.984693
988	AT1G10650	-0.135515	0.383371	0.689737	-0.0382108	0.791746	0.914474	-0.38862	0.00639701	0.0622307	-0.101564	0.507398	0.772721	-0.0342654	0.812809	0.954127	-0.00816399	0.954971	0.98715	-0.365592	0.0103294	0.0263216	-0.154474	0.316301	0.610634
989	AT1G10657	0.98665	0.00173534	0.0313155	0.0970488	0.744955	0.887417	-1.1501	0.000194441	0.00600741	-0.197315	0.538733	0.792022	-0.185868	0.543667	0.846969	-0.0824197	0.787403	0.924968	-1.23401	5.64496e-05	0.000287411	-0.757613	0.0199119	0.131516
990	AT1G10660	-0.345189	0.00362286	0.0499631	-0.112704	0.305172	0.550752	-0.136677	0.211969	0.490861	-0.0386386	0.743375	0.902942	-0.0031927	0.976774	0.996541	-0.104327	0.341784	0.664044	-0.0841665	0.443801	0.571276	0.203334	0.0875482	0.306483
991	AT1G10670	0.22958	0.162729	0.46198	0.30655	0.0452602	0.158655	-0.230697	0.132016	0.379569	0.0246437	0.880897	0.960401	0.195823	0.200698	0.585844	0.204005	0.182503	0.505522	0.0693618	0.650516	0.752433	0.227696	0.166413	0.43796
992	AT1G10680	0	1	NA	0.350307	0.45282	NA	-0.113762	0.806014	NA	-0.327632	0.46952	NA	0.131204	0.782302	NA	0.148214	0.755392	NA	0.42279	0.37009	NA	0.331697	0.464397	NA
993	AT1G10690	0.346878	0.216753	0.527889	-0.0886653	0.737433	0.88342	0.106677	0.691841	0.870562	-0.144189	0.615884	0.838534	-0.402524	0.128313	0.474513	-0.262911	0.319398	0.646913	-0.682817	0.010904	0.0275319	-0.567872	0.0491651	0.222854
994	AT1G10700	0.173028	0.416303	0.71456	0.163792	0.40991	0.651119	0.0267326	0.894832	0.964794	0.475294	0.0273672	0.179841	0.105938	0.59414	0.872074	0.0765524	0.700182	0.887498	0.588773	0.00335487	0.0101029	0.309986	0.150969	0.415355
995	AT1G10710	-0.841912	0.0953826	0.345074	0.412318	0.390373	0.634879	0.100117	0.853764	0.947271	0.943685	0.0777134	0.318326	0.44416	0.351978	0.734637	-0.357704	0.462389	0.755159	-0.474866	0.362423	0.489285	0.0506598	0.9241	0.974538
996	AT1G10715	-0.138994	0.650273	NA	-0.136976	0.657408	NA	0	1	NA	0.240422	0.431102	NA	0.157334	0.614312	NA	-0.0629244	0.839756	NA	0	1	NA	0.0970276	0.750301	NA
997	AT1G10720	-0.0232461	0.887554	0.966417	0.0369233	0.80925	0.922385	0.251358	0.101171	0.326946	-0.168392	0.308318	0.627148	0.0678793	0.657356	0.901294	0.125572	0.411495	0.718647	0.448904	0.00339171	0.0101916	-0.0656581	0.69319	0.871125
998	AT1G10730	0.141607	0.525926	0.790213	0.31756	0.128066	0.322355	0.208463	0.314632	0.600256	-0.461603	0.0391675	0.220029	0.371945	0.0749164	0.363319	0.462372	0.0265331	0.188167	0.628999	0.00252259	0.00792786	0.216435	0.339071	0.632171
999	AT1G10740	-0.359211	0.0772131	0.307547	0.285067	0.132664	0.329418	-0.392612	0.0378116	0.187386	-0.0994866	0.62302	0.843665	-0.00997471	0.957992	0.992608	-0.148656	0.432532	0.734386	0.489552	0.00958011	0.0246901	0.259093	0.201267	0.483031
1000	AT1G10747	-0.309317	0.541739	NA	-0.196861	0.704809	NA	0.217942	0.662324	NA	0	1	NA	0.0505263	0.922277	NA	0.261237	0.616127	NA	0.494569	0.336428	0.463025	-0.156113	0.746613	NA
1001	AT1G10750	-0.64611	0.130452	0.411003	-1.00116	0.0159519	0.0754357	0.756023	0.0749382	0.276188	1.57095	0.000307724	0.0101365	-0.553164	0.172574	0.549332	-0.879252	0.030504	0.203019	-0.652613	0.111075	0.192646	-0.276858	0.5168	0.771442
1002	AT1G10760	1.13449	1.00888e-05	0.000824664	0.691077	0.00416051	0.0277677	0.412365	0.0873578	0.301821	-0.0962947	0.707949	0.888762	0.828703	0.000589914	0.0195004	0.543347	0.0242629	0.178598	0.662917	0.00600699	0.0165785	0.532251	0.0384717	0.193807
1003	AT1G10770	1.12453	0.0763361	0.305423	0.621151	0.337783	0.58405	0	1	NA	0.385114	0.533287	0.789296	0.443543	0.494549	NA	0.469412	0.469817	NA	-0.230966	0.717633	0.804833	-0.441282	0.473251	0.73986
1004	AT1G10780	-1.07241	0.0123834	0.106347	-1.33177	0.00131109	0.011487	0.428686	0.328358	0.613335	1.80048	4.94354e-05	0.00276997	-0.636871	0.118702	0.455954	-0.682088	0.0946731	0.364336	-1.2659	0.0023261	0.00739743	-0.28895	0.501954	0.760768
1005	AT1G10790	0.952019	0.0977383	0.350202	0.786801	0.168521	0.384141	-0.306648	0.599951	NA	0.752354	0.189389	0.498564	0.297487	0.580253	0.867268	-0.121487	0.82249	0.939689	0.933762	0.0920735	0.165341	1.21911	0.0310591	0.170728
1006	AT1G10800	-0.786899	0.152885	0.447917	-1.04688	0.060755	0.19478	-0.139057	0.798815	NA	0.297404	0.582511	0.818125	0.821084	0.115232	0.450037	0.119395	0.823466	0.940128	0.965263	0.07147	0.134178	0.575615	0.305738	0.600003
1007	AT1G10810	-0.586604	0.0823136	0.31782	-0.869483	0.00736184	0.0423114	0.366245	0.271693	0.55596	0.76592	0.0268528	0.17765	0.0802879	0.805445	0.951373	-0.0347278	0.91534	0.974399	-0.153543	0.643513	0.746729	0.119806	0.736306	0.891659
1008	AT1G10820	-0.0852939	0.55706	0.808294	-0.260692	0.0537615	0.178638	0.14466	0.288149	0.57337	0.285425	0.0510625	0.254966	0.0266604	0.84367	0.962466	-0.11956	0.376954	0.693211	-0.2881	0.0346767	0.0735154	0.04304	0.77043	0.906862
1009	AT1G10830	0.263476	0.210146	0.519677	0.431537	0.0279143	0.112299	-0.133692	0.498055	0.754412	0.390687	0.0637245	0.286801	0.211308	0.281259	0.67351	-0.0248542	0.8992	0.967574	-0.231398	0.241108	0.358578	0.348152	0.0996349	0.330899
1010	AT1G10840	0.0725212	0.57037	0.817165	0.163489	0.168291	0.383945	-0.358027	0.00253318	0.0336673	-0.241682	0.0582521	0.27381	-0.133115	0.260951	0.654096	-0.112819	0.340576	0.663572	-0.296082	0.0125355	0.0309579	0.198364	0.120756	0.36887
1011	AT1G10850	-0.542882	0.138387	0.424436	-0.748378	0.0319927	0.124289	-0.635438	0.068787	0.262936	0.437713	0.231949	0.548915	-0.322636	0.354415	0.736334	-0.52032	0.135374	0.43782	-1.68267	1.40554e-06	1.0765e-05	-0.492503	0.178556	0.453212
1012	AT1G10865	-0.0332858	0.89155	0.967739	-0.272606	0.234492	0.470477	0.222325	0.33179	0.616228	-0.407924	0.0964945	0.354348	-0.048106	0.833462	0.960459	0.0176161	0.938593	0.981961	0.34856	0.127108	0.2151	-0.26308	0.284969	0.578802
1013	AT1G10870	0.071676	0.557041	0.808294	0.288558	0.0107871	0.0563105	0.116384	0.305113	0.590358	-0.139984	0.253577	0.573369	0.230001	0.040253	0.260099	0.177928	0.112608	0.39899	0.444182	8.9747e-05	0.000429551	0.404064	0.00107148	0.018914
1014	AT1G10875	-0.121626	0.819724	NA	-0.354339	0.51264	NA	0.2588	0.627761	NA	0	1	NA	0.85158	0.125454	NA	-0.546667	0.317804	NA	0.794417	0.144512	0.238522	0.35357	0.499968	NA
1015	AT1G10880	-0.736688	0.249665	0.566733	-0.0879138	0.891783	0.961206	0.565375	0.387369	NA	1.38436	0.0309696	0.193024	0.342133	0.597036	NA	-0.308967	0.634493	NA	-0.288223	0.659135	0.758921	-0.112421	0.86107	0.948531
1016	AT1G10890	-0.320963	0.153059	0.448308	-0.717876	0.000638424	0.00651158	0.330001	0.116536	0.354988	0.0345232	0.877955	0.958899	-0.211262	0.315379	0.707168	-0.171847	0.414052	0.71986	0.295813	0.159648	0.258047	-0.0634422	0.778109	0.910723
1017	AT1G10900	0.681325	0.0121519	0.105298	0.409652	0.108696	0.288297	0.226979	0.374246	0.654452	0.386812	0.154658	0.448267	0.490959	0.0545325	0.307144	0.209218	0.412668	0.719564	-0.307192	0.229244	0.344556	0.550941	0.0426973	0.20528
1018	AT1G10910	-0.191763	0.256164	0.57408	0.0150801	0.923566	0.974418	-0.215156	0.171542	0.439196	0.115785	0.4929	0.764405	0.0593615	0.705935	0.919722	-0.179969	0.25299	0.588837	-0.534382	0.000720484	0.00267387	0.492015	0.0037054	0.0445415
1019	AT1G10920	0.187242	0.108594	0.371845	0.274126	0.0113118	0.0582345	0.159462	0.138212	0.390578	-0.234467	0.0442852	0.235932	0.138349	0.20272	0.588112	0.281515	0.00933424	0.102333	0.526892	1.08738e-06	8.55486e-06	0.214001	0.0701716	0.271414
1020	AT1G10930	-0.491527	0.0173637	0.131328	-0.449881	0.0196726	0.0874998	-0.184018	0.350695	0.632907	1.04992	5.01153e-07	9.70215e-05	-0.0213747	0.911583	0.979767	-0.287866	0.134996	0.437173	-0.88627	6.09163e-06	3.98144e-05	0.397003	0.0572347	0.242871
1021	AT1G10940	0.26256	0.00941776	0.0904089	0.103951	0.268053	0.509161	-0.0222308	0.812969	0.928799	-0.153493	0.129947	0.411586	0.071945	0.44367	0.792661	0.0342864	0.715054	0.893178	0.129105	0.169072	0.27012	0.0509966	0.615789	0.83023
1022	AT1G10950	0.0571349	0.374719	0.681954	0.456611	1.5115e-14	7.58156e-12	-0.104058	0.0801069	0.287168	-0.27682	1.67212e-05	0.00135676	0.0926258	0.115416	0.45036	0.140695	0.0166852	0.144835	0.375036	2.90667e-10	4.93021e-09	0.437131	1.51689e-11	1.07993e-08
1023	AT1G10960	0.141763	0.680549	0.87732	-0.423983	0.194402	0.419809	-0.425015	0.193288	0.467017	0.184104	0.592849	0.824564	-0.316229	0.333075	0.720845	-0.530265	0.104576	0.384032	-1.4395	1.05186e-05	6.45685e-05	-0.459625	0.181893	0.457815
1024	AT1G10970	0.0646542	0.895888	0.969135	-0.0523279	0.913451	0.969539	0.295528	0.539258	0.782926	1.04839	0.0337507	0.203196	0.246288	0.60893	0.880192	-0.173275	0.71902	0.895191	0.78675	0.102132	0.179829	-0.0523255	0.91577	0.971075
1025	AT1G10980	-0.998027	0.0977057	0.350202	-1.96101	0.00180559	0.0146775	0	1	NA	1.51498	0.0157695	0.129948	-1.51456	0.0110679	0.124953	-1.31834	0.0263239	0.187444	-1.37145	0.0231701	0.0523931	-0.90484	0.129258	0.382865
1026	AT1G10990	-2.11616	2.43987e-05	0.00162193	-0.772749	0.109753	0.290263	-1.21588	0.0133675	0.101464	-0.795552	0.110093	0.378634	-0.903587	0.059648	0.321578	-0.450098	0.34648	0.668417	-0.0870148	0.855376	0.906382	-0.521699	0.289673	0.583257
1027	AT1G11000	-1.29201	0.000619896	0.015853	-0.107242	0.764054	0.898695	-1.28766	0.000346208	0.00901257	-0.56732	0.130314	0.412097	0.00448734	0.989978	0.999131	0.103633	0.771582	0.918874	-0.951468	0.00797585	0.0210953	0.365034	0.33023	0.623668
1028	AT1G11020	-0.20774	0.0176638	0.132374	0.18427	0.020855	0.0914686	0.163389	0.0426889	0.201168	-0.160485	0.0692012	0.298353	0.377481	2.44447e-06	0.000347783	0.260612	0.00117261	0.0290853	0.325494	5.40323e-05	0.000276677	0.0984097	0.277326	0.571164
1029	AT1G11040	0.140387	0.613566	NA	0.0496391	0.859019	NA	-0.0463801	0.867441	NA	-0.000321935	0.999071	NA	0.033139	0.906129	NA	-0.0366237	0.896287	NA	0.37802	0.177556	NA	-0.0452675	0.869459	NA
1030	AT1G11050	-0.0543728	0.857287	0.954211	0.37979	0.182758	0.403911	0.0736568	0.79642	0.91986	-0.213453	0.480779	0.756402	0.0295067	0.917614	0.982246	0.116777	0.682172	0.878054	0.020467	0.942822	0.965142	-0.324315	0.284873	0.578802
1031	AT1G11060	0.184324	0.130422	0.411003	-0.00490625	0.96551	0.992585	0.103778	0.358416	0.639915	-0.0509421	0.677041	0.87346	0.0205613	0.854475	0.964242	0.0624368	0.576956	0.825684	0.286805	0.0105917	0.0268676	0.137558	0.263735	0.556912
1032	AT1G11070	0.81799	0.145784	0.437333	-0.373936	0.501927	0.728194	-0.062376	0.911722	0.971486	2.2942	4.95327e-05	0.00276997	0.0176277	0.974774	0.996352	-0.45603	0.413759	0.71986	-1.92139	0.000582741	0.002222	0.182323	0.746022	0.896192
1033	AT1G11080	0.668634	0.290505	0.607893	-0.77356	0.227182	0.461876	-0.204646	0.750158	0.897453	0.658001	0.299587	0.618079	-1.81133	0.00453993	0.0737102	-1.50567	0.0182954	0.152177	-0.381539	0.549876	0.667753	-1.35146	0.0325176	0.175683
1034	AT1G11090	0.377674	0.00204787	0.0347086	0.237814	0.0370201	0.137873	-0.113891	0.316914	0.603057	-0.0964759	0.431225	0.722967	0.255524	0.0229644	0.189631	0.108561	0.334739	0.659179	-0.438083	0.000103785	0.000489679	-0.173009	0.159803	0.428073
1035	AT1G11100	-0.98516	0.00520044	0.0640478	0.0669378	0.83501	0.935011	0.726017	0.0306728	0.165328	1.80785	2.09548e-07	5.50976e-05	0.449348	0.167477	0.540754	0.337258	0.300946	0.632557	1.04753	0.00129219	0.00445038	1.10694	0.00152836	0.0243018
1036	AT1G11110	-0.187563	0.750262	NA	-0.123319	0.836435	NA	0.219037	0.714277	NA	0.711529	0.23131	NA	-0.135989	0.827201	NA	0.231456	0.711991	NA	0.141131	0.818127	0.880395	0.432845	0.468448	NA
1037	AT1G11112	-0.564423	0.282736	0.600084	-1.48415	0.00704369	0.0408875	-0.577309	0.335355	0.619238	0.217531	0.702283	0.886084	-0.67492	0.17297	0.549918	-0.463436	0.347766	0.669941	-1.6798	0.00121959	0.00422763	-0.959229	0.066506	0.263399
1038	AT1G11120	-1.31434	0.00196957	0.0340661	-0.740026	0.0699637	0.214795	-0.0602051	0.887803	0.96241	0.774766	0.0731123	0.307702	-0.670345	0.0959823	0.410577	-0.68788	0.0873558	0.351114	-0.487366	0.227775	0.342763	-0.507567	0.230187	0.520088
1039	AT1G11125	-0.779328	0.0940408	0.342545	-1.1283	0.0168244	0.0783444	0.895325	0.0617965	0.246975	0.696993	0.152477	0.444528	-1.15448	0.00702203	0.0966286	-0.79701	0.0593227	0.288461	-0.603017	0.15475	0.251584	-1.25496	0.00542606	0.0577959
1040	AT1G11130	-0.558065	0.118275	0.389714	-0.479778	0.15776	0.367934	0.166435	0.624765	0.83397	0.608248	0.0888984	0.340446	-0.302697	0.371434	0.748574	-0.603315	0.0749308	0.326082	-0.751047	0.0270071	0.0597017	-0.208417	0.559782	0.795561
1041	AT1G11145	-0.126338	0.675671	NA	-0.129018	0.671436	NA	0.0106141	0.972015	NA	0.0883586	0.768385	NA	0.0143431	0.962567	NA	0.0102981	0.97312	NA	-0.10231	0.735895	NA	-0.14682	0.624559	NA
1042	AT1G11160	-0.471824	0.236974	0.550934	-1.00929	0.00889566	0.0486013	-0.273775	0.504941	0.760045	0.831362	0.0449132	0.238392	-0.264646	0.482965	0.814214	-0.311378	0.409122	0.717367	-0.959135	0.013459	0.0329284	-0.0458133	0.909589	0.9689
1043	AT1G11170	-0.043758	0.905905	0.972528	0.0315978	0.92859	0.976675	-0.24188	0.499822	0.755801	-0.207919	0.579424	0.816132	0.550237	0.116569	0.45243	0.35787	0.308257	0.638482	1.46671	3.57422e-05	0.000191048	-0.270357	0.484136	0.747472
1044	AT1G11180	-0.503392	0.0101771	0.0946117	-0.432032	0.0178115	0.0812649	0.0335638	0.857699	0.949735	0.571861	0.00403544	0.0550446	0.335632	0.0678618	0.344827	-0.0642704	0.727801	0.898909	0.526891	0.0053406	0.0150038	0.593591	0.00373237	0.0447681
1045	AT1G11190	-0.759244	0.135881	0.420609	-1.2013	0.0174768	0.0802565	-1.0084	0.041566	0.198062	-0.886679	0.0790193	0.320639	-1.10842	0.0215607	0.182025	0.0697397	0.884095	0.962244	0.716114	0.135266	0.22612	-0.993826	0.047384	0.218505
1046	AT1G11200	0.172129	0.325394	0.640628	0.550272	0.000693114	0.00694098	-0.042428	0.795213	0.919446	-0.303658	0.0850238	0.33286	-0.110733	0.489978	0.81715	0.214461	0.179054	0.501412	0.369822	0.0218054	0.0497188	-0.00552549	0.975065	0.992926
1047	AT1G11210	-0.130512	0.818283	0.938449	0.747474	0.183972	0.405606	0.428325	0.44652	0.717504	-0.14456	0.799145	0.92922	-0.329856	0.557824	0.855035	-0.0898225	0.873192	0.957981	0.620758	0.270007	0.391472	-0.327621	0.564305	0.79799
1048	AT1G11220	-0.00196489	0.996653	1	-0.0401504	0.929639	0.977077	0.772863	0.108132	0.339986	1.3884	0.00441404	0.0584741	-0.991005	0.0283253	0.213686	-0.774232	0.0863087	0.349065	-0.901623	0.0508113	0.101158	-0.613879	0.197951	0.479293
1049	AT1G11230	0.480054	0.427349	NA	0.695164	0.262731	NA	0.594454	0.343223	NA	-0.0264725	0.965136	NA	-1.62702	0.010008	NA	-0.0090002	0.988911	NA	0.0326092	0.958699	0.976278	-0.154284	0.7988	NA
1050	AT1G11240	-0.0607655	0.654228	0.863876	-0.312098	0.0135363	0.0665748	-0.266289	0.0367835	0.184283	-0.161801	0.237368	0.555036	-0.327586	0.00913516	0.112857	-0.345329	0.00597525	0.0777395	-0.616106	1.16109e-06	9.07096e-06	-0.158202	0.247859	0.540444
1051	AT1G11260	-1.55966	0.00540114	0.0657491	-1.33441	0.0160519	0.0757947	-0.772502	0.163434	0.427481	-0.766331	0.17169	0.475135	-0.0629748	0.909536	0.979086	-0.0135398	0.98051	0.995728	-0.0216372	0.968864	0.982625	0.799879	0.153695	0.419289
1052	AT1G11270	0.0478298	0.790456	0.927974	0.112259	0.49917	0.726161	0.4488	0.0110042	0.0892743	0.354205	0.0635135	0.286362	-0.0332806	0.838295	0.961086	-0.303131	0.0663312	0.306101	0.406095	0.023406	0.0528299	0.517371	0.00922798	0.0813719
1053	AT1G11280	-0.117502	0.604265	NA	-0.15442	0.496866	NA	0.0429702	0.849412	NA	0.0365742	0.871149	NA	0.0400023	0.860725	NA	0	1	NA	0.0656106	0.77238	NA	0.173841	0.440631	NA
1054	AT1G11290	0.0435388	0.854198	0.953187	-0.0703507	0.751311	0.891938	-0.369837	0.102165	0.328893	0.310214	0.194512	0.506414	0.058885	0.789179	0.945212	-0.134568	0.541658	0.806883	-1.00491	9.32472e-06	5.81205e-05	0.298099	0.213961	0.499801
1055	AT1G11300	-0.431405	0.0774776	0.308318	-0.363348	0.112103	0.294713	0.756605	0.000963322	0.0177327	0.143681	0.558916	0.8045	-0.387508	0.088617	0.395491	0.205415	0.364971	0.683008	0.516732	0.0228476	0.0518085	-0.545612	0.0263758	0.155645
1056	AT1G11303	-1.04793	1.08132e-13	1.19324e-09	-0.69292	9.74215e-08	4.61629e-06	-0.164602	0.229614	0.511704	0.168348	0.246471	0.565583	0.0658576	0.606583	0.878615	0.370504	0.00362599	0.0580939	-0.725534	3.8623e-08	4.14306e-07	-0.244146	0.0881294	0.307756
1057	AT1G11310	0.167213	0.189068	0.496636	0.647183	4.21633e-08	2.34394e-06	0.186912	0.113031	0.348579	-0.036009	0.776951	0.918934	-0.0260489	0.825113	0.957735	0.337173	0.0041895	0.0633617	0.197109	0.0944162	0.168889	-0.0889531	0.484823	0.748144
1058	AT1G11320	0.468055	0.0391204	0.208045	0.052274	0.806072	0.921522	0.133906	0.53228	0.778185	0.122956	0.591653	0.823808	-0.121452	0.56622	0.860822	0.0715289	0.735021	0.901213	-0.175468	0.40958	0.537652	-0.185952	0.418094	0.699518
1059	AT1G11330	-0.222203	0.432103	0.72466	-0.16747	0.529424	0.749479	0.686764	0.00999008	0.0838394	0.109003	0.700519	0.885377	-0.491344	0.0655549	0.339225	0.277001	0.298385	0.630998	0.352288	0.185847	0.291976	-0.431343	0.128412	0.38124
1060	AT1G11340	-0.340191	0.400588	0.702978	0.150229	0.696617	0.860403	-0.836902	0.0305535	0.165079	-0.779356	0.0541511	0.263473	0.175853	0.651625	0.899425	0.537336	0.165972	0.48331	-0.224301	0.570571	0.685233	1.02982	0.0121293	0.0971268
1061	AT1G11350	-0.675423	0.000762869	0.0180453	0.0106229	0.954656	0.988378	-0.742434	7.81585e-05	0.0031275	-0.613264	0.00229668	0.0390205	0.36338	0.0516534	0.297377	0.361738	0.0526887	0.27158	-0.804669	1.90055e-05	0.000109216	0.230471	0.252139	0.545026
1062	AT1G11360	-0.0321379	0.88	0.963325	0.125326	0.528471	0.748659	0.273686	0.171235	0.438744	-0.0216578	0.919474	0.974461	0.108638	0.584212	0.868528	0.00425693	0.982895	0.996871	0.327546	0.100781	0.17793	-0.0844988	0.694107	0.871447
1063	AT1G11362	-0.339552	0.596608	0.833101	-0.665157	0.308232	0.553965	-0.021609	0.973544	NA	0.237079	0.711299	0.88997	-0.466935	0.47269	NA	-1.06051	0.103529	NA	0.768628	0.239664	0.356884	0.591323	0.355717	0.646378
1064	AT1G11380	-0.26265	0.074595	0.301191	-0.119872	0.380586	0.626084	0.216443	0.118424	0.357933	0.368564	0.0129045	0.115687	-0.0216101	0.872202	0.968867	-0.313588	0.0205311	0.162746	0.0463579	0.735886	0.819273	0.224586	0.136195	0.392919
1065	AT1G11390	0.0248255	0.884842	0.965179	-0.108678	0.496645	0.724308	-0.321047	0.0455793	0.208528	0.00723109	0.966432	0.991915	0.0369581	0.815891	0.95479	0.0589531	0.710209	0.891711	-0.243304	0.126278	0.213834	-0.017544	0.918628	0.972159
1066	AT1G11400	-0.181957	0.263482	0.581801	-0.703436	4.03691e-06	0.000102643	-0.120377	0.427286	0.700682	0.0853125	0.599808	0.828967	-0.101193	0.501394	0.824454	-0.250712	0.0961142	0.367692	-0.251955	0.0929814	0.166666	-0.280407	0.0850348	0.301384
1067	AT1G11410	0.388029	0.0640897	0.275781	0.659783	0.000742869	0.00735537	-0.321608	0.0993988	0.324599	-0.471988	0.0240037	0.166103	1.04407	9.29889e-08	2.80601e-05	0.948153	1.24065e-06	0.000217839	0.336717	0.0848001	0.154368	0.603539	0.00394948	0.0464632
1068	AT1G11420	-0.72906	0.0462258	0.23045	-1.05522	0.00304287	0.0217756	-0.0418558	0.908702	0.970599	0.610891	0.101781	0.364614	-0.628207	0.0629715	0.331294	-0.781768	0.0208103	0.163468	-0.251639	0.457086	0.583897	-1.01184	0.00522665	0.056235
1069	AT1G11430	0.20622	0.221275	0.532961	0.127601	0.416405	0.656064	-0.323522	0.0396753	0.192972	0.0860663	0.610054	0.8352	-0.152546	0.330994	0.719101	-0.302327	0.0540468	0.275424	-0.896046	1.21994e-08	1.45846e-07	0.139019	0.410214	0.693271
1070	AT1G11440	0.394656	0.0358231	0.198448	0.266419	0.128473	0.322902	0.264273	0.135247	0.38556	0.217618	0.251412	0.571644	0.22855	0.195242	0.57885	0.100557	0.568925	0.821604	-0.623077	0.000432157	0.00171375	-0.348775	0.0673641	0.265784
1071	AT1G11450	-0.0845042	0.838288	0.947241	-0.313061	0.431572	0.669675	-0.916536	0.0256502	0.149868	0.867488	0.0384052	0.217472	0.167122	0.67242	0.908502	0.401366	0.309464	0.639508	-1.02699	0.00975758	0.0250903	-0.0234037	0.954935	0.985631
1072	AT1G11460	0.0783717	0.764706	NA	0	1	NA	0	1	NA	0.152755	0.557953	NA	-0.033717	0.898462	NA	-0.068703	0.79488	NA	-0.0612373	0.816093	NA	-0.0447497	0.863559	NA
1073	AT1G11470	-0.503182	0.387199	NA	-0.0274802	0.963602	NA	0.703011	0.240755	NA	0.769576	0.188042	NA	0.215559	0.722112	NA	-0.184457	0.760073	NA	0.599267	0.317078	0.442248	0.918394	0.11402	NA
1074	AT1G11475	0.215903	0.219875	0.531535	0.231916	0.157569	0.367722	0.0609745	0.710833	0.87934	-0.226263	0.200599	0.513776	-0.183418	0.261517	0.654892	-0.130416	0.424416	0.728232	-0.292587	0.0745325	0.138796	-0.260181	0.142116	0.402173
1075	AT1G11480	0.0568037	0.715004	0.893734	0.0713356	0.621896	0.816493	0.114054	0.430254	0.70332	-0.212624	0.172175	0.475643	0.0774405	0.591571	0.871189	0.15802	0.273285	0.609033	0.691319	1.67602e-06	1.25953e-05	0.0200838	0.897662	0.964484
1076	AT1G11490	-0.643509	0.191207	0.499225	-0.200804	0.668632	0.84299	-0.288178	0.57671	0.805813	0.985477	0.0523067	0.258604	0.35068	0.452732	0.796589	0.437654	0.34728	0.669386	-0.297516	0.546349	0.664397	1.03454	0.0385931	0.194065
1077	AT1G11500	-1.47174	0.00296896	0.0439875	-0.375954	0.425727	0.664154	0.161468	0.754312	0.899371	0.870508	0.0916834	0.345771	0.176908	0.707038	0.920138	0.129925	0.782369	0.923072	-0.178254	0.717068	0.804535	-0.207104	0.684744	0.867156
1078	AT1G11530	0.115266	0.698721	0.885541	0.76263	0.00656542	0.0389076	-0.640334	0.0227954	0.140255	-0.658343	0.0272203	0.179457	0.515486	0.0665162	0.341108	-0.0547398	0.845743	0.947921	-1.07026	0.000156639	0.000700641	0.45257	0.130192	0.38393
1079	AT1G11540	-0.825814	0.126274	0.403412	-0.13334	0.79919	0.918174	1.34352	0.0196336	NA	1.56174	0.00643604	0.0749965	0.312805	0.544166	0.846969	0.579256	0.256207	0.592177	0.197359	0.708214	0.797305	0.370399	0.490625	0.752757
1080	AT1G11545	-0.284246	0.378482	0.685344	0.0740449	0.808258	0.921939	-1.6116	1.71448e-07	3.14451e-05	0.292162	0.365493	0.673941	0.167052	0.583634	0.86841	-0.0763975	0.802138	0.931686	-1.79661	4.85715e-09	6.32506e-08	0.301783	0.349774	0.641588
1081	AT1G11560	0.071928	0.90815	NA	-0.381477	0.54536	NA	-0.301061	0.630788	NA	0.438458	0.480534	NA	0.0486632	0.940106	NA	-0.513108	0.426179	NA	0.292017	0.645128	0.748216	0.262653	0.668116	NA
1082	AT1G11570	-0.613761	0.241907	0.556904	-0.341295	0.506076	0.731009	-0.135582	0.794333	0.919157	0.354134	0.499095	0.767963	-0.231646	0.64499	0.895793	-0.236544	0.637757	0.85625	0.925887	0.0707867	0.133124	0.426716	0.421732	0.7025
1083	AT1G11572	-0.207331	0.73073	0.901415	-0.330616	0.58656	0.79053	0.185447	0.758733	NA	-0.0634796	0.916504	0.97354	0.388742	0.512891	NA	0.567351	0.337132	0.661385	-0.632082	0.275575	0.397533	-0.530308	0.368661	0.657323
1084	AT1G11580	0.172783	0.261761	0.57962	-0.0356999	0.803629	0.920638	0.122391	0.393207	0.671318	0.35293	0.0217375	0.156575	-0.488597	0.000606558	0.0199258	-0.297087	0.036907	0.225355	-0.243625	0.0868011	0.15745	-0.486034	0.00153907	0.0244369
1085	AT1G11590	-0.771948	0.106887	0.368149	-0.41072	0.365849	0.611789	-0.0907534	0.837979	NA	0.263927	0.563289	0.806739	-0.918168	0.0639398	0.333729	-0.782255	0.110127	0.395151	-1.18088	0.0170287	0.0402292	-0.167547	0.737416	0.892208
1086	AT1G11591	-0.370818	0.112854	0.379044	-0.898039	4.98885e-05	0.000831601	0.338303	0.127991	0.373476	0.203864	0.390613	0.691924	-0.262453	0.230534	0.621703	-0.319774	0.143949	0.451609	-0.179796	0.412837	0.540665	-0.443089	0.0632909	0.256205
1087	AT1G11600	-1.39995	0.0223236	0.152533	-3.17956	2.64817e-07	1.08232e-05	0.260586	0.675072	0.861617	2.37971	0.000112917	0.00497011	-0.533835	0.384296	0.755598	-0.533432	0.384647	0.70014	0.577644	0.346728	0.473291	-0.0883597	0.885276	0.959981
1088	AT1G11610	0	1	NA	0	1	NA	-0.0105901	0.963628	NA	0.00202721	0.993006	NA	0	1	NA	0	1	NA	0.543366	0.0195625	0.0453173	0.0166059	0.942701	NA
1089	AT1G11630	-0.0209798	0.841248	0.948262	-0.177	0.0705434	0.216085	0.151509	0.137797	0.390072	-0.0961634	0.387171	0.689462	0.0343376	0.721776	0.925631	-0.098845	0.307397	0.637667	-0.137545	0.164889	0.264556	-0.192926	0.0849299	0.301109
1090	AT1G11650	0.110978	0.404549	0.706303	-0.154832	0.210859	0.441823	-0.382967	0.00196443	0.0281081	-0.181109	0.173683	0.477996	-0.199869	0.106204	0.431967	-0.224411	0.0696898	0.314938	-0.468168	0.000154012	0.0006906	-0.221617	0.0961923	0.324463
1091	AT1G11660	0.184189	0.105948	0.366598	0.357987	0.000684928	0.0068742	-0.0708728	0.507389	0.761821	0.0959444	0.403719	0.702953	0.103558	0.323113	0.71303	0.181397	0.0831128	0.34321	0.226283	0.0334534	0.07136	0.373716	0.00123666	0.0208027
1092	AT1G11670	-0.378086	0.307846	0.624062	0.884463	0.0117467	0.059887	-0.632872	0.0725065	0.27101	0.39343	0.287043	0.60841	0.25295	0.470713	0.808166	0.622535	0.075683	0.327702	-0.592745	0.0934259	0.167373	0.782806	0.0347539	0.182765
1093	AT1G11680	0.116729	0.244463	0.560271	0.355719	0.000129402	0.00181557	-0.126763	0.173131	0.440662	0.0383044	0.702	0.885933	-0.232825	0.0117471	0.1289	-0.218718	0.0178735	0.150886	-0.299397	0.00124944	0.00432217	0.0190491	0.84951	0.942951
1094	AT1G11684	0.0876971	0.815139	NA	-0.0692364	0.854447	NA	0.296824	0.429928	NA	0.147815	0.690807	NA	0.238006	0.534212	NA	-0.0597926	0.875472	NA	0.285975	0.45135	NA	-0.0846761	0.818283	NA
1095	AT1G11690	0.260896	0.678377	NA	0.344036	0.593421	NA	1.23881	0.052447	NA	0.325421	0.597405	NA	-0.424887	0.514998	NA	-0.249465	0.702493	NA	0.593189	0.356984	0.483748	0.190617	0.757969	NA
1096	AT1G11700	0.286722	0.294976	0.613178	-0.0215459	0.93331	0.979032	0.0221849	0.931212	0.977212	-0.257457	0.346483	0.659043	-0.0577455	0.82246	0.956274	-0.0544491	0.832427	0.943304	-0.765818	0.00289145	0.00887804	-0.604373	0.0272012	0.158733
1097	AT1G11710	0.112894	0.672796	0.873343	-0.149346	0.555954	0.769031	0.446919	0.0765928	0.279584	-0.262449	0.336198	0.64977	-0.18823	0.447508	0.794533	-0.197073	0.426315	0.730178	-0.0679429	0.785364	0.857479	0.0623771	0.817292	0.930159
1098	AT1G11720	0.502513	0.00660837	0.073238	0.337025	0.0507324	0.172097	-0.251757	0.144577	0.400775	-0.0441338	0.81152	0.935054	0.408268	0.0179228	0.164031	0.287721	0.0952873	0.365787	-0.312323	0.0704132	0.132589	0.162289	0.381054	0.666705
1099	AT1G11730	-0.935834	0.00783383	0.0814071	-1.09384	0.00119397	0.0107105	0.261483	0.467668	0.732755	0.964658	0.00887048	0.092135	-0.127102	0.700924	0.917958	-0.350664	0.29011	0.623805	-0.480042	0.152126	0.248245	-0.587938	0.0993252	0.330378
1100	AT1G11740	-1.09856	0.0092822	0.0897713	-0.867619	0.0317353	0.123614	-1.17376	0.0101821	0.0849212	1.06446	0.0114083	0.107691	-0.614078	0.138371	0.492953	-0.610577	0.139215	0.443385	-1.53775	0.000376824	0.00152346	-0.110056	0.796629	0.921033
1101	AT1G11750	0.257747	0.0191733	0.140117	0.189713	0.0632877	0.200195	-0.206957	0.0437864	0.204536	0.181813	0.0994709	0.360534	-0.0486075	0.633459	0.891323	-0.196789	0.0536063	0.273761	-0.60241	4.21402e-09	5.59298e-08	0.00655232	0.952744	0.98469
1102	AT1G11755	-0.0703845	0.635426	0.854539	0.189572	0.167111	0.382707	0.0755279	0.589469	0.813332	-0.214355	0.157472	0.452592	0.114741	0.400063	0.767389	0.0880212	0.518479	0.791555	0.0166882	0.90548	0.940635	0.204396	0.1837	0.460346
1103	AT1G11760	-0.00316716	0.97904	0.996333	-0.238856	0.0355336	0.133873	0.167486	0.136095	0.386937	-0.27276	0.0278541	0.181621	-0.256105	0.0197571	0.17367	-0.251209	0.0218257	0.167687	0.0134183	0.902501	0.938994	-0.179568	0.149263	0.41281
1104	AT1G11770	-0.0383841	0.881858	NA	0.0106366	0.96737	NA	-0.0909872	0.725269	NA	-0.0942182	0.714303	NA	-0.0918437	0.725436	NA	-0.137599	0.598779	NA	0.0495855	0.848837	NA	0.0275553	0.914636	NA
1105	AT1G11780	0.26197	0.138584	0.424737	0.341043	0.0384226	0.141513	-0.400545	0.0157548	0.112558	-0.328681	0.0646127	0.288765	-0.0238532	0.884039	0.973089	0.0460238	0.778178	0.921436	-0.539758	0.00108514	0.00382191	0.233091	0.18944	0.467772
1106	AT1G11785	0.847782	0.183644	0.490144	-0.242156	0.707688	0.86602	0.192182	0.764589	NA	-0.0935159	0.881527	0.960854	1.046	0.108076	NA	-0.10019	0.876861	NA	1.47195	0.0237673	0.0535425	0.106401	0.866264	0.951149
1107	AT1G11790	0.804623	0.00549819	0.0662919	0.0130856	0.961794	0.990974	-0.631799	0.0211585	0.134505	0.0056808	0.984401	0.997325	0.219107	0.422162	0.780927	0.140416	0.606985	0.841133	-0.618376	0.0236352	0.0532908	-0.188462	0.51632	0.770882
1108	AT1G11800	0.131238	0.256254	0.574166	-0.0787938	0.465098	0.699163	-0.0149101	0.890288	0.963034	-0.135515	0.246069	0.565326	-0.203624	0.0565185	0.313755	0.0384402	0.717046	0.894114	-0.1204	0.25859	0.378326	-0.351187	0.00291065	0.0379439
1109	AT1G11810	-0.394962	0.535618	NA	-0.550011	0.398338	NA	-0.958838	0.134165	NA	-0.490878	0.437353	NA	-0.645431	0.323412	NA	0.250662	0.701537	NA	0.785987	0.22614	0.340871	-0.403705	0.513539	NA
1110	AT1G11820	-0.170709	0.512264	0.780926	-0.613921	0.0121658	0.0614976	-0.616133	0.0119327	0.0944787	0.0790598	0.761609	0.910958	-0.337159	0.167757	0.54123	-0.421277	0.0847902	0.346362	-1.31956	7.01757e-08	7.17392e-07	-0.13492	0.604512	0.823098
1111	AT1G11840	0.715639	0.00759896	0.0800333	0.427404	0.0897953	0.25363	0.604574	0.0164374	0.11575	0.557533	0.0376099	0.215095	0.563147	0.025392	0.201326	0.500744	0.046847	0.257509	0.770358	0.00223282	0.00713748	-0.111019	0.678906	0.864796
1112	AT1G11850	-1.13693	0.0454813	0.22865	-1.43833	0.010644	0.0557558	-0.0710089	0.899728	0.966761	1.36942	0.0160178	0.131271	0.267357	0.634855	0.891684	0.295314	0.599882	0.837037	-0.409311	0.467436	0.592895	0.630172	0.267708	0.561044
1113	AT1G11860	0.00669163	0.978734	0.996202	-0.0174591	0.940894	0.982372	-0.53877	0.0221427	0.137957	0.319901	0.202543	0.515763	0.0126007	0.957322	0.992608	-0.362266	0.123927	0.419046	-1.91808	3.81444e-16	1.88755e-14	0.0236758	0.924862	0.974666
1114	AT1G11870	0.144397	0.172104	0.475446	0.0812449	0.407339	0.649049	-0.236829	0.0163976	0.115672	0.211445	0.045853	0.241004	-0.0554642	0.568576	0.86248	-0.224601	0.021052	0.164494	-0.447933	5.53407e-06	3.65494e-05	0.0936732	0.379179	0.665977
1115	AT1G11880	0.0636716	0.621733	0.845971	0.0168037	0.888797	0.960097	0.154738	0.210837	0.489543	0.0101165	0.939531	0.982816	0.0788987	0.505433	0.826576	0.0516981	0.662469	0.868058	-0.0283415	0.815999	0.878889	0.0439778	0.743356	0.894976
1116	AT1G11890	0.469456	3.275e-06	0.000366899	0.162103	0.0846536	0.243616	-0.223198	0.0172957	0.119705	-0.167341	0.0977513	0.357003	0.0482561	0.604949	0.877633	0.102335	0.2721	0.607767	-0.00531491	0.954371	0.973389	-0.141683	0.162151	0.431538
1117	AT1G11900	0.0751323	0.715365	0.893892	0.281797	0.140641	0.341394	0.027451	0.892062	0.963868	0.261453	0.222625	0.53891	0.425728	0.0251616	0.20026	-0.102431	0.593807	0.834273	-0.207479	0.306313	0.431306	0.514175	0.0180467	0.124106
1118	AT1G11905	-0.261694	0.309585	0.625818	0.02162	0.928615	0.976675	0.0866496	0.720188	0.88412	0.143393	0.577875	0.815568	-0.0213171	0.929851	0.98511	0.20488	0.396688	0.708867	0.486966	0.0440099	0.0896066	-0.223143	0.390644	0.676251
1119	AT1G11910	-0.0124226	0.934494	0.982951	0.295072	0.0358144	0.134609	0.445344	0.00153085	0.0240162	-0.0992268	0.511422	0.775332	0.17843	0.204358	0.590484	0.2122	0.131172	0.431257	1.05622	5.74515e-14	1.93915e-12	0.27208	0.0719373	0.274925
1120	AT1G11915	-0.106283	0.834205	0.945652	0.554111	0.258462	0.499452	-0.416302	0.399008	0.676981	-0.138107	0.781049	0.920813	-0.449557	0.338572	0.724957	-0.433892	0.354906	0.674846	0.122718	0.800539	0.868088	0.187215	0.710711	0.879768
1121	AT1G11920	-0.0561433	0.804877	NA	0.045414	0.842453	NA	0.0909982	0.68904	NA	0	1	NA	-0.0258766	0.910068	NA	0.0532347	0.81643	NA	0.200205	0.38065	NA	0	1	NA
1122	AT1G11925	-0.0372641	0.951285	0.988435	0.11294	0.8563	0.945472	0.639948	0.305087	0.590358	0.575992	0.345293	0.658495	-0.209308	0.737655	0.929858	0.321134	0.607449	0.841233	1.41239	0.0238838	0.0537534	-1.03098	0.090896	0.313449
1123	AT1G11930	0.11167	0.259262	0.577584	0.0791386	0.388656	0.633598	0.0904162	0.326788	0.612102	-0.0348831	0.725827	0.895357	0.0707204	0.44084	0.791422	-0.0195282	0.831484	0.942786	0.149064	0.105444	0.18472	-0.0897933	0.369049	0.657588
1124	AT1G11940	-0.167729	0.540287	0.799435	-0.232187	0.368005	0.613785	-0.090352	0.728916	0.887346	-0.176862	0.52326	0.78262	0.0593941	0.817174	0.955344	0.338514	0.186657	0.510929	0.846748	0.000995528	0.00354026	-0.595768	0.0331362	0.17772
1125	AT1G11950	-0.506605	0.0416657	0.216201	0.012222	0.957966	0.989807	-0.400056	0.0902309	0.3068	-0.411249	0.100801	0.363096	-0.177305	0.437847	0.789726	0.0552164	0.808366	0.933947	0.417514	0.0735901	0.137325	0.241691	0.33923	0.632171
1126	AT1G11960	0.136872	0.726792	0.899756	0.932802	0.0126145	0.0631727	-0.0434477	0.907542	0.970485	0.106999	0.784591	0.92282	0.799001	0.0327565	0.232968	0.602662	0.107373	0.389719	-0.0351429	0.925226	0.953057	0.543149	0.165839	0.437024
1127	AT1G11970	0	1	1	0	1	1	0.678551	0.185396	NA	0.18374	0.71393	0.890974	1.35924	0.00850676	NA	0.851687	0.0988004	0.37265	0.557799	0.276829	0.398757	0.174413	0.727075	0.887395
1128	AT1G11980	0	1	1	0.173786	0.766193	0.899431	1.18338	0.0437558	NA	0.208525	0.713956	0.890974	1.59465	0.00720463	NA	0.923219	0.119239	0.410702	0.922659	0.116026	0.199728	0.485527	0.392779	0.678509
1129	AT1G11990	-1.2846	0.0130961	0.109856	-0.789205	0.116363	0.302063	-0.58083	0.263895	0.54797	-0.630009	0.230225	0.546881	1.27099	0.00912421	0.11284	1.44351	0.00301978	0.0519667	0.94632	0.05903	0.114625	0.594678	0.251713	0.544371
1130	AT1G12000	0.0861784	0.67978	0.876841	-0.0496405	0.799251	0.918197	-0.0367999	0.850603	0.945792	0.128608	0.53821	0.791806	-0.369597	0.0568952	0.314689	-0.121238	0.532076	0.800375	0.107131	0.581887	0.695163	0.0273586	0.895672	0.963468
1131	AT1G12010	-0.00853167	0.988396	0.99898	0.96014	0.110492	0.291551	0.295073	0.621579	NA	0.183862	0.753468	0.906808	-0.0824963	0.891034	0.974618	0.572901	0.342748	0.664751	-0.175152	0.770693	0.846864	0.811619	0.168084	0.440233
1132	AT1G12020	-0.21505	0.504855	0.77555	0.0353821	0.907587	0.967187	-0.697476	0.0219082	0.137522	0.0166347	0.958712	0.990022	-0.255622	0.401149	0.768152	-0.575649	0.058898	0.28735	-2.01924	3.55018e-11	7.1466e-10	-0.259785	0.419052	0.700376
1133	AT1G12030	0.119251	0.852831	0.952481	0.278639	0.670281	0.843871	2.9373	7.18265e-06	0.000577331	1.33781	0.0374196	0.214674	1.66206	0.011097	0.125148	1.01136	0.122258	0.416609	1.88672	0.00394026	0.0115749	0.518057	0.420293	0.701532
1134	AT1G12040	-0.32425	0.54054	NA	-0.117906	0.827414	NA	-0.393001	0.460803	NA	0.315602	0.552713	NA	0.0265324	0.960816	NA	0.53775	0.32364	NA	0.728909	0.179639	0.283741	0.283149	0.589848	NA
1135	AT1G12050	0.245228	0.0949512	0.344382	0.234737	0.0854275	0.245237	0.455033	0.00086166	0.016431	-0.103338	0.48277	0.757648	0.220003	0.106595	0.432666	0.0573339	0.67419	0.873583	0.875547	1.5556e-10	2.77691e-09	0.25577	0.0838883	0.299169
1136	AT1G12060	0.0878658	0.677672	0.875828	-0.329245	0.0994628	0.27208	-0.0991305	0.6096	0.825692	0.210295	0.310266	0.628771	-0.0960914	0.626146	0.887741	-0.261601	0.185544	0.509131	-1.01215	1.78128e-07	1.67517e-06	-0.44341	0.0332827	0.178029
1137	AT1G12064	-0.167678	0.70233	NA	-0.168779	0.704702	NA	-0.0697042	0.874596	NA	0.204375	0.640434	NA	-0.469153	0.299349	NA	-0.0988008	0.827792	NA	0.0216107	0.961339	0.978055	0.058438	0.893212	NA
1138	AT1G12070	-0.232665	0.716305	0.894266	-0.279214	0.668847	0.843025	0.267933	0.681987	NA	0.259914	0.684975	0.877774	-0.485312	0.458101	NA	-1.11595	0.0875138	NA	-0.289352	0.657829	0.758043	0.0989868	0.876864	0.956482
1139	AT1G12080	0.0135515	0.97173	0.994092	0.411396	0.259527	0.500721	-1.83213	5.54976e-07	8.29381e-05	0.106185	0.781289	0.920955	-0.113423	0.75599	0.936305	-0.345536	0.343852	0.665726	-1.5422	2.41363e-05	0.00013497	0.348472	0.362083	0.651172
1140	AT1G12090	0.852098	0.0206536	0.145678	0.497014	0.156309	0.365982	-0.521511	0.13696	0.388577	0.0238406	0.948379	0.987137	-0.129693	0.711446	0.921061	-0.405904	0.246975	0.581789	-0.703922	0.0446888	0.0907294	-0.228041	0.535728	0.781513
1141	AT1G12100	-0.419888	0.180381	0.486398	-0.755663	0.0125531	0.0629652	-1.45785	0.00166441	0.0254005	0.948052	0.0124548	0.113698	-0.795629	0.00869301	0.110019	-0.738371	0.014125	0.131543	-0.830174	0.0217574	0.0496273	0.148011	0.683626	0.867156
1142	AT1G12110	0.48709	0.0598882	0.266425	0.528823	0.0295444	0.117085	-0.656715	0.00679974	0.0647098	-0.516007	0.0459068	0.241229	0.360252	0.138304	0.492953	0.266871	0.272239	0.607767	-0.708046	0.00352646	0.0105319	-0.0970673	0.707343	0.877522
1143	AT1G12120	-0.0257932	0.817165	0.937995	-0.0183571	0.859329	0.947416	-0.115933	0.263508	0.547653	0.0654734	0.557333	0.803524	0.172104	0.0959521	0.410577	-0.0762008	0.461692	0.754647	-0.465921	6.60439e-06	4.28001e-05	-0.0423479	0.704826	0.87643
1144	AT1G12130	-0.131794	0.833328	NA	-0.374428	0.556048	NA	-0.961001	0.12809	NA	-0.391159	0.532176	NA	-0.287111	0.657072	NA	-0.0383174	0.952876	NA	0.193277	0.766261	0.843099	-0.822063	0.187921	NA
1145	AT1G12140	0.504633	0.00137137	0.0267162	0.342603	0.0195249	0.0870007	-0.0337645	0.81759	0.931251	-0.288245	0.0673661	0.294352	-0.0640269	0.661819	0.903515	0.217243	0.13739	0.440737	-0.0577731	0.692937	0.785223	-0.171519	0.27715	0.570977
1146	AT1G12150	-0.437611	0.107616	0.369892	-0.787457	0.00230182	0.0176639	0.72619	0.00617472	0.0608871	0.558665	0.04919	0.249741	-0.625439	0.0148599	0.147385	-0.625579	0.0145184	0.133087	-0.37911	0.146728	0.241383	-0.27122	0.344187	0.636324
1147	AT1G12160	-0.611653	0.286149	0.603336	-1.05444	0.0701679	0.215353	0.573813	0.32911	0.614139	0.546662	0.350589	0.6624	-1.30516	0.020738	0.178576	-0.772066	0.167004	0.484791	-0.717104	0.196016	0.304289	-1.55163	0.00621475	0.0633239
1148	AT1G12180	0	1	1	0.179952	0.772275	0.903095	0.178937	0.773945	NA	1.01464	0.0983425	0.358155	-0.523992	0.410012	NA	-0.443609	0.485811	0.770965	1.8865	0.0028952	0.0088884	-0.409905	0.499379	0.758931
1149	AT1G12200	0.0429432	0.894958	0.968906	0.289025	0.345983	0.59168	1.11437	0.00022317	0.00661154	0.397316	0.214928	0.529581	-0.325301	0.28559	0.678024	-0.224148	0.46136	0.754448	1.18094	9.20995e-05	0.000439399	-0.123963	0.700273	0.874253
1150	AT1G12210	-0.00019939	0.999351	1	-0.302118	0.189883	0.413741	0.460805	0.0501158	0.219451	-0.128581	0.612672	0.836685	-0.206702	0.364143	0.743565	-0.111038	0.625275	0.84974	0.246414	0.288601	0.411946	-0.41499	0.10477	0.340392
1151	AT1G12211	-0.566011	0.360783	0.669519	-0.404343	0.516061	0.738949	0.505395	0.417336	0.6923	-0.369383	0.551682	0.799945	-1.12038	0.0729516	0.358612	0.130698	0.833809	0.943672	1.78037	0.00436533	0.0126263	0.452134	0.468075	0.736512
1152	AT1G12220	0.318821	0.108089	0.37077	0.259581	0.160317	0.372103	0.607389	0.00118585	0.0202407	-0.166348	0.41169	0.709305	0.0815315	0.659006	0.902369	0.147813	0.423278	0.726981	0.628777	0.000783695	0.00287149	0.1621	0.425925	0.705827
1153	AT1G12230	-0.0849674	0.524663	0.789427	-0.0581113	0.639532	0.826829	-0.271006	0.0294177	0.16231	0.143993	0.281353	0.602728	0.0276672	0.823269	0.95654	-0.115171	0.352668	0.673421	-0.356339	0.00414406	0.0120892	0.154644	0.248133	0.54047
1154	AT1G12240	0.1073	0.610761	0.840796	0.169072	0.390674	0.635105	-0.913317	3.54738e-06	0.000339186	-0.476567	0.0237561	0.165273	0.300242	0.127482	0.473236	0.096201	0.625335	0.849768	-0.580913	0.00318749	0.00966077	0.026136	0.901343	0.966272
1155	AT1G12244	-0.216572	0.429681	0.72296	-0.345789	0.180403	0.400836	-0.228385	0.381312	0.66034	0.537195	0.0512397	0.255446	-0.127489	0.620037	0.884713	-0.440251	0.0873419	0.351114	-1.18086	5.66933e-06	3.73064e-05	-0.213738	0.43886	0.715926
1156	AT1G12250	0.0605715	0.583806	0.824693	-0.0487961	0.634443	0.824569	-0.345593	0.000778497	0.0152598	-0.03792	0.73189	0.897378	0.106906	0.297907	0.689974	-0.330224	0.00132632	0.0316424	-0.940368	6.35933e-20	5.49241e-18	-0.167242	0.131432	0.385272
1157	AT1G12260	-0.962198	0.0273163	0.17093	-0.278254	0.496639	0.724308	0.179337	0.657508	0.853617	0.442045	0.290276	0.611067	0.77199	0.0510395	0.295453	0.21055	0.599299	0.836729	1.99715	9.87962e-07	7.8489e-06	1.74233	5.56138e-05	0.00217624
1158	AT1G12270	0.219523	0.0258713	0.165453	0.164338	0.0721036	0.219321	-0.0432135	0.638536	0.843252	-0.0713591	0.472148	0.750214	-0.153513	0.0878042	0.393442	-0.0517396	0.564245	0.819307	-0.0331753	0.715429	0.803234	0.0617927	0.533695	0.780742
1159	AT1G12280	-0.257756	0.215794	0.526689	-0.0121496	0.950128	0.986585	-0.177499	0.360795	0.64172	0.0166139	0.936301	0.982328	0.15397	0.429143	0.784641	0.0693003	0.721999	0.896496	-0.582503	0.0029941	0.00914953	0.194705	0.353915	0.644517
1160	AT1G12290	0.0917473	0.682481	0.878381	0.375273	0.0732216	0.221765	0.488134	0.0190365	0.126377	-0.642216	0.00440117	0.0584087	-0.0915022	0.661936	0.903515	0.666568	0.00133446	0.0316707	0.904428	1.29801e-05	7.8167e-05	-0.135997	0.547373	0.78759
1161	AT1G12300	0.0142605	0.947101	0.986994	-0.0137659	0.945553	0.983929	0.327369	0.111931	0.346849	0.261782	0.234774	0.551567	-0.0371658	0.852205	0.96393	-0.112949	0.571743	0.822757	-0.34639	0.0882654	0.15976	0.0573004	0.794948	0.920095
1162	AT1G12310	0.0963008	0.587225	0.826845	0.354373	0.03204	0.124406	-0.46352	0.00519868	0.0541753	-0.0568592	0.748723	0.905246	0.0207375	0.899898	0.977303	0.0114464	0.94464	0.983339	-0.307762	0.0627262	0.120478	0.0764334	0.667137	0.859536
1163	AT1G12320	-0.486663	0.133184	0.415871	-0.71756	0.0196309	0.0873671	0.0483887	0.874561	0.957262	0.0889408	0.783607	0.922319	-0.473755	0.121601	0.462058	-0.329192	0.281622	0.617167	0.403131	0.186116	0.292261	-0.82212	0.0114717	0.0936668
1164	AT1G12330	-0.0592926	0.813831	0.937419	0.0936501	0.691303	0.856464	-0.731946	0.0019365	0.0279044	-0.0910675	0.716979	0.891985	0.592758	0.0117559	0.128931	0.459116	0.0510469	0.267857	-0.650271	0.00596991	0.0164968	0.681033	0.0068014	0.0671619
1165	AT1G12340	-0.701091	0.250495	0.567727	-0.22458	0.713078	0.86946	0.0661239	0.9138	0.972153	0.764409	0.209967	0.524325	-0.387988	0.525222	0.836636	-0.130497	0.830772	0.94258	-0.822178	0.17832	0.282019	-0.819486	0.179483	0.454415
1166	AT1G12350	0.125997	0.328797	0.644753	0.249047	0.03758	0.139393	-0.156267	0.196861	0.471806	0.112909	0.383811	0.686916	0.0764967	0.520438	0.834717	0.0360692	0.761841	0.914316	-0.338027	0.00468987	0.0134146	0.0156784	0.903819	0.96686
1167	AT1G12360	-0.0234874	0.896066	0.969135	0.246229	0.141403	0.342564	0.0399916	0.811368	0.927963	-0.418881	0.0200144	0.149281	0.0420408	0.801772	0.949235	0.315809	0.0590859	0.287794	0.946933	1.57135e-08	1.82765e-07	0.100719	0.577019	0.805222
1168	AT1G12370	-0.577557	0.0674932	0.283765	-0.352993	0.236686	0.473501	-0.787662	0.00780193	0.0711913	0.49984	0.109801	0.378014	0.0336541	0.909606	0.979086	-0.277352	0.349863	0.671488	-0.538699	0.068015	0.128835	-0.073639	0.813887	0.928526
1169	AT1G12380	-0.0592777	0.827504	0.942121	-0.396005	0.122507	0.312727	-0.270306	0.292363	0.577485	0.0794863	0.770357	0.915548	-0.3698	0.14705	0.507732	-0.138693	0.58611	0.83142	-0.59149	0.0201276	0.0463793	-0.78772	0.00375621	0.044899
1170	AT1G12390	1.26797	0.0423011	0.218229	0.506526	0.421098	0.660014	0.249075	0.692384	0.870712	-0.397075	0.525304	0.783924	1.43996	0.0219414	0.184136	0.837399	0.182881	0.506044	2.45439	9.40192e-05	0.000447649	1.25934	0.0438084	0.208394
1171	AT1G12400	0.0740614	0.630251	0.851862	0.0121548	0.933341	0.979032	0.30539	0.0357994	0.18088	0.144547	0.355937	0.666916	-0.00637737	0.964341	0.994346	-0.0350528	0.805829	0.932726	0.317078	0.0224079	0.0509394	0.00982185	0.949744	0.983424
1172	AT1G12410	0.108006	0.430361	0.723387	0.284686	0.0252859	0.1048	-0.219888	0.0845318	0.29575	0.222341	0.104733	0.369891	-0.0799644	0.529613	0.839173	-0.182019	0.152503	0.463365	-0.565428	9.08418e-06	5.68172e-05	0.142778	0.297721	0.592815
1173	AT1G12420	-0.982816	0.000682558	0.0167193	-0.69287	0.0110366	0.057264	0.27019	0.320093	0.606159	0.208116	0.470622	0.749002	0.00751535	0.977811	0.996583	-0.102291	0.705108	0.889498	0.604839	0.0249755	0.0558337	0.320622	0.264922	0.558116
1174	AT1G12430	-0.577077	0.000120919	0.0050929	-0.448313	0.00133424	0.0116526	-0.00988428	0.943108	0.981745	0.0717977	0.629484	0.847881	-0.30575	0.0268536	0.207167	-0.150134	0.276008	0.611086	-0.515853	0.000192251	0.000840097	0.0336696	0.821447	0.932667
1175	AT1G12440	-0.348594	0.182081	0.488583	-0.182651	0.456463	0.691504	0.112634	0.646992	0.847932	-0.00217436	0.993375	0.999832	-0.223202	0.362628	0.742701	-0.290495	0.236086	0.56912	0.246452	0.316334	0.441463	0.318502	0.224603	0.513943
1176	AT1G12450	0.350454	0.114481	0.382121	0.619071	0.00272487	0.0200192	0.105449	0.626118	0.834783	0.160797	0.484993	0.758585	0.451423	0.0280915	0.212909	0.215311	0.296481	0.629731	0.694127	0.00128167	0.00441898	0.771967	0.000974768	0.0176917
1177	AT1G12460	-0.0436275	0.863175	0.956158	0.0998929	0.673895	0.845529	-0.653873	0.00603245	0.0598645	-0.053643	0.832056	0.943556	0.471703	0.046355	0.280641	0.404427	0.0876719	0.351746	-0.695975	0.00347851	0.0104164	0.381649	0.13214	0.386422
1178	AT1G12470	0.168887	0.0366812	0.200932	0.397346	9.74712e-08	4.61629e-06	0.023808	0.751553	0.897866	-0.102417	0.208599	0.522474	0.237445	0.00128922	0.0332505	0.337806	4.46842e-06	0.000570407	0.325752	1.34241e-05	8.05513e-05	0.312653	0.000139782	0.00442611
1179	AT1G12480	0.35532	0.305789	0.622493	0.215335	0.510057	0.733925	0.0729656	0.824077	0.933821	-0.137744	0.693505	0.881002	1.34117	5.07287e-05	0.00358375	1.35369	4.28292e-05	0.00305275	1.95401	8.75117e-09	1.08088e-07	1.59426	1.17624e-05	0.000633162
1180	AT1G12490	-0.29986	0.640221	NA	-0.590077	0.365628	NA	1.10486	0.090307	NA	1.19315	0.0619133	NA	0.367536	0.57422	NA	0.364825	0.576974	NA	1.45549	0.0247164	0.0553621	0.609996	0.339797	NA
1181	AT1G12500	-0.0970623	0.717739	0.895197	-0.239991	0.341606	0.587496	-0.805261	0.00142976	0.0229568	0.172618	0.520142	0.780444	0.0610689	0.80872	0.95239	-0.191405	0.448118	0.745724	-1.69341	2.16271e-11	4.55662e-10	0.243864	0.363868	0.652636
1182	AT1G12520	-0.248674	0.284279	0.601596	-0.016249	0.940411	0.982107	-0.473936	0.0292617	0.161697	0.613409	0.00823887	0.0876299	0.0107283	0.96064	0.993228	-0.259285	0.233018	0.56638	-0.983228	6.14577e-06	4.01046e-05	-0.342171	0.140814	0.400669
1183	AT1G12530	0.559289	0.00685946	0.0751731	0.297362	0.126538	0.319531	0.507498	0.00960788	0.0815477	0.00202654	0.992335	0.999461	0.0683683	0.719675	0.924396	0.0213292	0.91083	0.97221	0.172812	0.364086	0.490994	-0.0159866	0.938262	0.979075
1184	AT1G12540	-0.0998908	0.846349	NA	-0.4471	0.390687	NA	0	1	NA	0.850294	0.0960002	NA	0.33117	0.526921	NA	-0.0638369	0.902622	NA	1.25271	0.0171252	0.0404287	-0.258614	0.608362	NA
1185	AT1G12550	0.315785	0.0269043	0.169312	-0.0408744	0.758543	0.895608	-0.0576899	0.662956	0.856838	0.198701	0.162672	0.460851	0.248208	0.0591802	0.320693	0.17387	0.186284	0.510232	-0.284796	0.0308004	0.0665773	-0.0280824	0.844471	0.941633
1186	AT1G12560	0.467222	0.427713	NA	-0.125886	0.831119	NA	-0.00804864	0.989365	NA	-0.283688	0.630922	NA	0.308447	0.610744	NA	0.895735	0.142979	NA	0.846953	0.156274	0.253553	0.998076	0.0857511	NA
1187	AT1G12570	-0.539839	0.383676	0.689847	-1.61469	0.00963001	0.0516989	-0.358496	0.565399	0.799308	0.698443	0.259849	0.580276	0.744679	0.23145	0.622567	0.961367	0.122369	0.416749	1.79839	0.00386572	0.0113801	1.3652	0.0275563	0.159784
1188	AT1G12580	-0.0158343	0.915607	0.976582	0.232796	0.0936301	0.261153	-0.00447063	0.974205	0.992734	-0.00417723	0.977591	0.995749	-0.134882	0.330684	0.718885	-0.0198203	0.886226	0.962913	0.191936	0.164457	0.264069	0.17035	0.253018	0.545802
1189	AT1G12600	-0.021976	0.970707	0.993853	-0.248679	0.681583	0.850798	-0.132542	0.825379	NA	-0.397778	0.507783	0.772935	0.213196	0.717592	NA	0.346079	0.555649	0.814348	-0.167006	0.777585	0.851964	-0.239423	0.689393	0.869213
1190	AT1G12610	0.6541	0.297142	0.61479	3.19976	6.51422e-07	2.27843e-05	0.674723	0.292021	0.577205	-0.0156377	0.980033	0.996221	-0.0846222	0.894877	0.975653	0.39869	0.534192	0.801846	0.491235	0.44393	0.571337	-0.411691	0.509456	0.765674
1191	AT1G12620	-0.102747	0.633779	0.853672	-0.199836	0.321338	0.567263	-0.0909191	0.655446	0.852752	0.412778	0.0566	0.268984	-0.209203	0.311423	0.704247	-0.411786	0.047657	0.259061	-0.763114	0.000382901	0.00154423	0.199153	0.383142	0.668825
1192	AT1G12630	-0.462911	0.290215	0.607516	-0.447765	0.287677	0.532478	0.0813878	0.849207	0.945203	-0.400148	0.373054	0.679484	-0.116763	0.785537	0.943797	-0.420291	0.331214	0.655828	-0.334238	0.464802	0.590767	0.146194	0.756857	0.900406
1193	AT1G12640	0.131879	0.66616	0.869796	0.352225	0.221932	0.455546	-0.424991	0.139855	0.392983	-0.65753	0.0312035	0.193989	-0.156148	0.588305	0.870442	0.253519	0.379088	0.694849	0.738629	0.0102866	0.0262352	0.0550917	0.85693	0.946853
1194	AT1G12650	-0.113866	0.456082	0.740835	-0.239718	0.0925862	0.258885	-0.385797	0.00662179	0.0635559	-0.301378	0.0484047	0.247577	-0.25093	0.0768879	0.368278	-0.196138	0.166249	0.483827	-0.455178	0.00130193	0.00447736	-0.23717	0.121968	0.370724
1195	AT1G12663	0.155127	0.749284	NA	-0.277687	0.564442	NA	0	1	NA	0	1	NA	-0.306973	0.537249	NA	-0.440087	0.374495	NA	-0.181915	0.710481	NA	0.147563	0.758397	NA
1196	AT1G12665	0.0887016	0.817942	NA	-0.0679718	0.860923	NA	0.250146	0.516938	NA	0	1	NA	-0.242164	0.537099	NA	0.0399779	0.919233	NA	-0.241667	0.538081	NA	-0.404266	0.289871	NA
1197	AT1G12672	0.776188	0.192929	0.501091	0.0483059	0.935582	0.979846	0.0435768	0.94152	0.980911	-0.423574	0.480263	0.756128	-0.483405	0.397936	0.765746	-0.209531	0.71336	0.892252	-0.158775	0.782216	0.855366	-0.205418	0.724454	0.886685
1198	AT1G12680	0.00168302	0.988955	0.999131	0.0510125	0.650963	0.833096	0.317358	0.00507998	0.0532685	-0.303074	0.0137629	0.119952	0.121178	0.282046	0.674336	-0.0164285	0.884146	0.962244	0.688088	1.19772e-09	1.77856e-08	0.0313518	0.800615	0.922827
1199	AT1G12700	-2.7086e-05	0.999918	1	0.216564	0.379874	0.625419	-0.162008	0.513851	0.766503	0.084801	0.747921	0.904915	0.325115	0.190873	0.573666	-0.089455	0.720164	0.895881	-0.154244	0.54898	0.666907	0.891802	0.00105252	0.0187331
1200	AT1G12710	0.340016	0.0350165	0.196053	0.173179	0.249274	0.488066	-0.0525358	0.733287	0.88878	-0.430735	0.00992522	0.0988045	0.413928	0.0051388	0.0795407	0.128715	0.385623	0.700611	-0.0389373	0.798695	0.86705	0.103413	0.534769	0.781157
1201	AT1G12730	-0.0398383	0.794647	0.930538	-0.0442209	0.755368	0.89403	0.100144	0.487341	0.747234	-0.0341194	0.82648	0.941284	0.0830594	0.563425	0.858882	-0.213581	0.139737	0.444202	-0.53458	0.000378955	0.00153067	0.181259	0.262831	0.55578
1202	AT1G12740	-0.12841	0.831362	0.944418	-0.751495	0.223768	0.457598	-0.28022	0.661399	NA	0.615397	0.322153	0.638288	-0.41853	0.491616	0.817928	0.39119	0.515468	0.789489	-0.141042	0.819307	0.881202	0.154924	0.800869	0.922827
1203	AT1G12750	0.0635623	0.82364	0.941023	-0.526589	0.0498735	0.169943	0.411814	0.126053	0.370609	0.483823	0.0905683	0.343813	0.22667	0.398603	0.766478	-0.0730648	0.785574	0.924278	-0.798465	0.00301631	0.00920847	-0.312975	0.273805	0.567432
1204	AT1G12760	0.156726	0.166587	0.467259	0.48349	4.0123e-06	0.000102407	0.336054	0.00146029	0.0232345	-0.122495	0.28337	0.604496	0.194016	0.0645334	0.335583	0.196427	0.061227	0.292548	0.490634	3.37087e-06	2.354e-05	0.107203	0.349778	0.641588
1205	AT1G12770	-0.177244	0.264763	0.583331	0.040663	0.783163	0.909562	-0.0212463	0.886446	0.961714	0.225726	0.157297	0.452435	0.00171322	0.990725	0.999131	-0.278904	0.0585559	0.286765	-0.359162	0.015778	0.0377181	0.492517	0.00204966	0.029918
1206	AT1G12775	0.113913	0.603815	0.836653	0.0150987	0.941648	0.982378	0.002547	0.990699	0.998469	0.00841511	0.971131	0.993273	0.0411665	0.840468	0.961403	-0.00876632	0.965829	0.991652	0.000612152	0.997752	1	0.532391	0.0232678	0.144491
1207	AT1G12780	-0.0415734	0.924645	0.978877	0.511034	0.227535	0.462233	-0.0480165	0.909733	0.970795	-0.444194	0.312236	0.630239	0.383548	0.365017	0.744017	0.335497	0.428151	0.731144	0.523695	0.216375	0.329536	0.244718	0.577997	0.805631
1208	AT1G12790	-1.45442	0.00224824	0.0367274	0.509304	0.263222	0.504411	0.760037	0.108138	0.339986	2.34927	1.04732e-06	0.000171218	0.702977	0.128206	0.474439	-0.0311865	0.946552	0.984051	0.613597	0.189994	0.297027	1.11769	0.0208145	0.13527
1209	AT1G12800	0.242903	0.322998	0.638075	0.315569	0.170801	0.387499	-0.354767	0.123801	0.366607	0.252185	0.304965	0.62401	0.301786	0.190364	0.573207	-0.0523989	0.820154	0.939189	-0.65367	0.0045872	0.013161	0.654054	0.00781944	0.0730468
1210	AT1G12805	-0.00511604	0.992337	1	0.314594	0.561223	0.773267	0.224049	0.675271	NA	1.59376	0.00284888	0.0443762	0.117665	0.828223	NA	-0.0589398	0.913292	0.973134	-0.124893	0.816669	0.87934	0.351139	0.506778	0.763819
1211	AT1G12810	-0.251812	0.233182	0.546421	-0.282936	0.151602	0.358201	0.0269373	0.891531	0.963604	0.129584	0.539772	0.792705	0.156284	0.428187	0.78396	0.0740676	0.707305	0.89084	0.492474	0.0125376	0.0309579	-0.154786	0.466081	0.734744
1212	AT1G12820	0.0444801	0.753844	0.912034	-0.311552	0.0182001	0.0827174	0.303939	0.021672	0.136678	0.216929	0.127836	0.407648	-0.0365482	0.781964	0.942398	-0.202204	0.125892	0.422712	-0.0449149	0.734297	0.818161	0.0395537	0.781798	0.912843
1213	AT1G12830	0.23485	0.219444	0.531046	0.148934	0.402651	0.644931	-0.163341	0.370078	0.650434	0.0775588	0.689992	0.879822	-0.435741	0.0128763	0.135925	-0.431935	0.0134614	0.128017	-0.654144	0.000289904	0.00121096	-0.0626526	0.748531	0.897488
1214	AT1G12840	0.328572	0.00310602	0.0452474	0.471441	4.7984e-06	0.000118856	-0.178029	0.0847256	0.295938	-0.0626107	0.573541	0.812911	0.231869	0.0243973	0.197677	0.268105	0.00924076	0.101875	0.358314	0.000524182	0.00202534	0.40063	0.000329027	0.00832755
1215	AT1G12845	0.250386	0.396394	0.699929	0.805638	0.00369581	0.0252349	0.270121	0.358003	0.639574	0.809972	0.0083339	0.0882154	-0.48993	0.079544	0.374045	-0.581838	0.0373722	0.226922	1.01514	0.000407011	0.00162777	0.693505	0.0240054	0.147289
1216	AT1G12850	-0.0341624	0.719348	0.895869	-0.291988	0.000944176	0.00891654	-0.19163	0.0313081	0.167544	-0.0433009	0.651257	0.859335	-0.0276843	0.752522	0.935425	-0.152739	0.0820645	0.341448	-0.252367	0.00433283	0.0125585	-0.18022	0.0610103	0.250896
1217	AT1G12855	-0.326303	0.436983	0.728305	0.494795	0.200895	0.428497	-0.25549	0.615619	NA	0.596186	0.220305	0.536897	0.821401	0.0336196	0.236479	-0.317771	0.437477	0.738082	-0.364381	0.514664	0.636911	0.867445	0.108507	0.347757
1218	AT1G12860	-0.458175	0.0157152	0.123079	-0.382072	0.0307874	0.120985	-0.336326	0.0598716	0.242	0.198661	0.297638	0.616275	-0.134977	0.445283	0.793767	-0.382721	0.0305894	0.203211	-0.89522	5.9937e-07	4.98951e-06	0.434856	0.0229831	0.143409
1219	AT1G12870	0.0803084	0.722028	NA	0	1	NA	-0.0381207	0.866021	NA	0.0651035	0.772585	NA	-0.0345382	0.879274	NA	0.0012307	0.995685	NA	0.176276	0.436816	NA	0.0449324	0.841803	NA
1220	AT1G12880	-0.235634	0.283183	0.600415	-0.488264	0.0176818	0.080979	0.178501	0.383461	0.662688	0.202572	0.35582	0.666861	-0.525637	0.0109173	0.124001	-0.276533	0.179164	0.501412	0.118017	0.563489	0.679054	-0.508116	0.0219862	0.139903
1221	AT1G12890	-1.0162	0.0739878	0.299644	-1.62447	0.00441336	0.0289029	0.191909	0.73492	NA	0.865021	0.128037	0.408231	-1.42748	0.0121855	0.13139	-0.728927	0.188895	0.51338	0.9599	0.0760553	0.14107	-0.946234	0.108081	0.346959
1222	AT1G12900	0.239584	0.357958	0.667185	0.269577	0.270644	0.512251	-0.894234	0.00025839	0.00735264	0.258998	0.320353	0.636668	0.173329	0.478781	0.812185	-0.175525	0.473234	0.76239	-2.37227	3.26747e-22	3.87673e-20	0.110215	0.672391	0.862474
1223	AT1G12910	-0.0735056	0.462586	0.745551	0.0501449	0.587204	0.790991	0.130055	0.164641	0.428875	-0.0349701	0.730131	0.896626	-0.05753	0.529168	0.838917	-0.137182	0.133756	0.435485	0.084612	0.361696	0.488612	-0.117456	0.253146	0.545973
1224	AT1G12920	0.163763	0.353041	0.663472	0.230184	0.161196	0.373462	-0.0916013	0.577028	0.805986	-0.0550404	0.754846	0.907536	-0.123404	0.451894	0.796308	-0.0908313	0.579719	0.826846	-0.2233	0.17385	0.27632	0.282741	0.108866	0.348416
1225	AT1G12930	-0.00654615	0.932424	0.982533	0.160574	0.0240378	0.101185	0.0644169	0.367025	0.646984	-0.0825997	0.286747	0.60816	-0.0262832	0.709033	0.921034	-0.128936	0.0676553	0.309342	-0.122482	0.0894723	0.161609	0.235709	0.00283514	0.0371565
1226	AT1G12940	-0.650573	0.301526	0.618851	-0.00766686	0.990531	1	0.275434	0.670194	NA	-0.455988	0.469273	0.748856	0.2376	0.713195	NA	0.362128	0.57562	NA	0.906055	0.162223	0.261293	0.619433	0.32698	0.620289
1227	AT1G12950	-0.865122	0.131534	0.412978	-0.330956	0.557475	0.77046	0.155548	0.788123	NA	1.05411	0.0623576	0.283059	0.0509637	0.922757	0.983455	-0.382943	0.470476	0.760372	0.91	0.0864463	0.156964	0.172573	0.754507	0.899911
1228	AT1G12970	0.141453	0.565817	0.813788	0.0954244	0.679035	0.849267	0.41192	0.0790069	0.284916	-0.26961	0.285026	0.606156	0.271874	0.240891	0.633271	0.279429	0.227798	0.561936	0.93392	7.04401e-05	0.00034757	0.19302	0.449245	0.723683
1229	AT1G12980	-0.627987	0.318748	0.634507	-0.689195	0.283607	0.528158	-0.381122	0.559107	NA	0.520919	0.415502	0.711801	-1.82895	0.00443634	NA	-1.16587	0.067768	NA	-0.709077	0.266485	0.387417	-0.553681	0.377889	0.665019
1230	AT1G12990	0.26115	0.18417	0.490898	0.451506	0.0138525	0.0677729	0.183023	0.319512	0.605671	-0.12252	0.534257	0.789914	-0.119203	0.515815	0.832741	0.320793	0.0800364	0.337523	0.0578923	0.752326	0.832563	0.0320334	0.870804	0.953609
1231	AT1G13000	-0.130146	0.535664	0.796707	-0.0550132	0.779103	0.907106	0.196464	0.320606	0.606605	-0.444545	0.0364513	0.211735	-0.0964448	0.623335	0.886706	0.252859	0.197204	0.523285	0.418864	0.0335714	0.0715466	-0.155353	0.464906	0.733682
1232	AT1G13020	0.16063	0.354849	0.664985	-0.0269201	0.86786	0.950927	-0.177758	0.271281	0.555419	-0.0410644	0.812831	0.935355	-0.229459	0.155319	0.521757	-0.0859579	0.594312	0.834559	-0.335165	0.0378545	0.0791244	0.0175636	0.919362	0.972629
1233	AT1G13030	0.115724	0.614664	0.842634	-0.165169	0.443856	0.680533	-0.128997	0.556791	0.793814	0.250235	0.282683	0.604067	-0.463343	0.0298441	0.22065	-0.311666	0.143463	0.450415	-0.703458	0.00117259	0.00409045	0.0993222	0.667828	0.859967
1234	AT1G13040	0.475738	0.1017	0.358206	0.481347	0.0788252	0.231802	0.351323	0.209178	0.487821	0.230549	0.439324	0.729068	0.0650358	0.806887	0.951853	0.139522	0.599675	0.836853	0.70283	0.0116111	0.0290088	0.903776	0.00257234	0.0346379
1235	AT1G13050	-0.327469	0.071709	0.293839	-0.981778	1.27078e-08	8.57682e-07	0.197611	0.298714	0.584304	0.467264	0.0193444	0.146914	-0.208101	0.206761	0.592775	-0.46375	0.0051211	0.0709888	-0.316598	0.069258	0.130778	-0.525114	0.0071263	0.0692547
1236	AT1G13060	0.10605	0.50154	0.773515	-0.0266225	0.856146	0.945418	-0.0277185	0.850482	0.945792	0.0878884	0.577966	0.815568	-0.134312	0.360097	0.740635	-0.0130628	0.929055	0.979439	-0.028358	0.846932	0.900562	-0.277579	0.0794302	0.290043
1237	AT1G13080	0.972418	0.00710238	0.0763887	0.561738	0.102111	0.276889	-0.389296	0.257072	0.541368	-0.423052	0.241435	0.559951	0.0447253	0.896465	0.976559	0.193066	0.574269	0.824359	-1.07886	0.00168981	0.00561168	-0.400042	0.268142	0.56147
1238	AT1G13090	0.256496	0.0107542	0.0979741	0.287919	0.00200442	0.0159186	0.135525	0.144662	0.400841	-0.237848	0.0178671	0.139832	0.176196	0.0586263	0.319166	0.0776288	0.404814	0.714428	-0.0685569	0.46187	0.588344	-0.0861006	0.393639	0.679381
1239	AT1G13100	0.518922	0.0261884	0.166661	0.790045	0.000279534	0.0033823	-0.822407	0.000153878	0.00506442	-1.00447	1.68254e-05	0.00136021	0.8632	7.03399e-05	0.00447292	0.962734	9.10612e-06	0.000978433	-0.502452	0.0217582	0.0496273	0.298478	0.203063	0.485413
1240	AT1G13110	0.307941	0.351361	0.662611	0.555993	0.075521	0.225571	-0.339471	0.278233	0.56316	-0.622607	0.0597512	0.277565	0.523487	0.0942607	0.407962	0.617804	0.0482761	0.260698	-0.627507	0.0450689	0.0914142	0.0951635	0.773519	0.908932
1241	AT1G13120	-0.0031729	0.975394	0.995189	-0.0200443	0.833651	0.934635	0.166904	0.0833797	0.293567	-0.191871	0.0672825	0.294103	0.0945347	0.316211	0.707168	0.042803	0.649993	0.861471	0.400196	3.1702e-05	0.00017156	0.200985	0.0584009	0.245273
1242	AT1G13130	-0.206258	0.746576	0.908462	-0.515856	0.424795	0.66338	0.368559	0.56842	NA	0.395086	0.536254	0.790802	0.782001	0.219871	NA	0.38533	0.546585	0.809698	1.17717	0.0671505	0.127475	1.284	0.0442444	0.209589
1243	AT1G13140	-0.74325	0.0112537	0.100702	-0.70319	0.0110766	0.0573849	0.543072	0.0666871	0.258038	0.527924	0.0918931	0.346057	-0.267762	0.314889	0.707155	-0.316408	0.235151	0.568288	-0.261406	0.350241	0.476728	-0.797204	0.0124289	0.0984231
1244	AT1G13143	-1.40629	0.0271772	NA	-0.758973	0.245179	NA	0.0675549	0.917758	NA	-0.124463	0.845613	NA	-0.247831	0.70462	NA	0.161363	0.80523	NA	-0.380869	0.560301	0.676288	-0.435048	0.494032	NA
1245	AT1G13150	-0.41965	0.160018	0.457996	-0.856083	0.00263126	0.0195184	0.436617	0.128681	0.374624	0.14539	0.635325	0.850878	-0.396625	0.164213	0.536842	-0.677982	0.0181792	0.152069	-0.345478	0.232342	0.348258	-0.294361	0.346906	0.639458
1246	AT1G13160	0.0780979	0.768394	0.918271	-0.218673	0.380425	0.626058	-0.373763	0.133676	0.383029	-0.229219	0.38748	0.689475	-0.36343	0.143869	0.503308	-0.306398	0.21779	0.550784	-0.382395	0.124517	0.2114	0.0881808	0.739548	0.892977
1247	AT1G13170	-0.105694	0.673125	0.873412	0.19	0.418513	0.658084	-0.340029	0.150381	0.40872	0.533452	0.0336447	0.203045	0.240573	0.305407	0.698493	0.0705212	0.763897	0.915088	-0.628527	0.00778022	0.0206803	0.246752	0.326613	0.61986
1248	AT1G13180	0.0893129	0.656037	0.864785	0.132738	0.477632	0.708757	0.0307192	0.877266	0.957923	0.179167	0.394879	0.696088	0.0216649	0.907032	0.978563	0.171926	0.353158	0.673529	0.498094	0.00893096	0.0232163	0.0314595	0.88005	0.957916
1249	AT1G13190	0.446719	7.74763e-06	0.000662753	0.287843	0.00189017	0.0152471	0.536877	1.02951e-08	3.70898e-06	0.134084	0.186826	0.495308	0.0565469	0.540214	0.844208	0.0258246	0.779629	0.922106	0.948344	2.40732e-24	3.64857e-22	0.142422	0.163423	0.433137
1250	AT1G13195	0.0224211	0.905684	0.972485	0.100256	0.571142	0.78046	-0.084954	0.626036	0.834728	-0.424209	0.0239835	0.166103	0.030438	0.862722	0.966803	0.14231	0.417615	0.722927	0.469183	0.00655576	0.0178663	-0.272117	0.150149	0.414197
1251	AT1G13200	0.129143	0.736397	NA	0	1	NA	0.108892	0.77668	NA	0.130449	0.7313	NA	-0.000536825	0.99891	NA	0.537635	0.176428	NA	0.151483	0.697709	NA	0.177643	0.639942	NA
1252	AT1G13210	0.395341	0.339571	0.653499	0.823404	0.0381019	0.140696	0.423992	0.28618	0.571211	-0.563649	0.174025	0.478286	-0.0471338	0.905522	0.978398	0.492565	0.214792	0.547084	0.882002	0.0265001	0.0587691	-0.145575	0.725623	0.886945
1253	AT1G13220	-0.0100021	0.939662	0.984715	-0.178843	0.145728	0.349058	0.180184	0.147331	0.405015	0.512911	0.000119857	0.00517242	-0.106614	0.382696	0.754438	-0.212989	0.0813867	0.340581	-0.374681	0.00246948	0.00778175	0.248163	0.0633642	0.256361
1254	AT1G13230	-0.0330282	0.958928	NA	-0.877131	0.175747	NA	-0.121047	0.85233	NA	0.31797	0.619096	NA	-0.273946	0.675363	NA	-0.0911396	0.88923	NA	0.950431	0.145726	0.240002	1.16398	0.0689144	NA
1255	AT1G13245	0.182659	0.486024	0.763648	0.462534	0.0602522	0.193787	0.344347	0.162402	0.426155	-0.381207	0.146787	0.437133	0.173007	0.482456	0.814214	-0.0822087	0.738646	0.902988	0.228818	0.354082	0.480842	0.037324	0.887363	0.960665
1256	AT1G13250	0.11257	0.650681	0.862086	-0.0706761	0.761725	0.897463	-0.371161	0.112643	0.347789	0.127052	0.610108	0.8352	0.0797769	0.732202	0.928614	-0.0479544	0.837042	0.94469	-1.19408	3.32955e-07	2.95832e-06	-0.54964	0.0276153	0.159882
1257	AT1G13260	0.943887	0.0802673	0.313833	0.756685	0.154002	0.362193	0.0759413	0.886295	0.961714	-0.273719	0.612223	0.836462	-0.179334	0.735507	0.929783	-0.0642972	0.903597	0.968899	-0.736628	0.165501	0.265372	-0.850431	0.115459	0.359403
1258	AT1G13270	0.171502	0.481154	0.759538	0.247878	0.27719	0.51985	0.117238	0.611787	0.826872	0.589773	0.0162868	0.1322	-0.0737679	0.745652	0.933708	-0.340912	0.134005	0.435989	-0.211071	0.358599	0.485602	0.315512	0.198584	0.479776
1259	AT1G13280	0.135331	0.623313	0.847024	0.316323	0.222026	0.455655	0.0493672	0.849446	0.945254	0.0393074	0.886899	0.963121	0.219459	0.397116	0.765038	0.353446	0.172424	0.492326	0.309788	0.232181	0.348123	-0.461246	0.0961301	0.324402
1260	AT1G13300	-0.901946	0.101683	0.358202	-0.80311	0.147329	0.351556	0.614814	0.277704	0.562964	0.270176	0.63452	0.850394	-0.976555	0.0522916	0.299716	-0.952286	0.0580714	0.285441	-1.1362	0.027413	0.0604644	-1.23993	0.0189666	0.12801
1261	AT1G13310	0.969011	0.107276	0.369012	1.00598	0.094344	0.262503	-0.426279	0.479768	0.740576	-1.07495	0.0758891	0.314811	-0.221948	0.715707	0.922609	0.394335	0.515764	0.789489	2.2314	0.00022752	0.000974637	0.171722	0.779368	0.911437
1262	AT1G13320	0.36567	9.02485e-06	0.000753245	0.404028	1.16983e-07	5.44686e-06	-0.154408	0.0428694	0.201747	-0.195451	0.0177195	0.139022	0.0218725	0.772826	0.94013	0.0976148	0.196943	0.523043	0.189594	0.0129519	0.0318441	0.343073	3.63054e-05	0.00157419
1263	AT1G13330	-0.825674	0.0704205	0.2911	0.232651	0.595436	0.797029	1.65913	0.000225742	0.00665839	1.85967	6.22189e-05	0.00324037	0.327289	0.454067	0.797309	0.080249	0.854445	0.950849	0.497363	0.262957	0.383384	0.773621	0.0937788	0.319586
1264	AT1G13340	0.207094	0.709679	0.890461	0.313432	0.568272	0.778346	-0.0848833	0.877165	0.957923	-1.14367	0.0398503	0.222462	-0.35739	0.51535	0.832741	0.597955	0.276197	0.611134	1.56873	0.00427146	0.0124067	-0.902112	0.105118	0.341124
1265	AT1G13350	-0.2281	0.131146	0.412131	-0.569806	5.08573e-05	0.00084456	0.174495	0.214953	0.494265	0.131704	0.384165	0.686951	-0.112243	0.42471	0.782303	-0.225624	0.108617	0.392079	0.338798	0.0160528	0.0382623	0.0922997	0.543033	0.785879
1266	AT1G13360	0.353639	0.0506815	0.243373	0.282802	0.0936469	0.261156	-0.174022	0.30204	0.587889	-0.635049	0.000449299	0.0129283	-0.039756	0.813714	0.954127	0.123323	0.464711	0.756382	0.326028	0.0531189	0.105004	-0.123506	0.495086	0.755952
1267	AT1G13370	-0.228956	0.707114	0.889384	0.255598	0.672996	0.84493	0.469158	0.445948	NA	0.549745	0.369672	0.67679	0.951593	0.118182	0.455632	1.68747	0.0051747	0.0712372	0.920547	0.124902	0.211977	-0.562168	0.362335	0.651519
1268	AT1G13380	-0.239454	0.0277689	0.172505	0.227503	0.0231488	0.0984382	-0.351258	0.000415627	0.0101487	-0.160367	0.132444	0.415854	-0.672586	7.73187e-12	1.02075e-08	-0.603106	7.50279e-10	7.04512e-07	-0.974313	1.57786e-22	1.97165e-20	-0.158849	0.138814	0.397563
1269	AT1G13390	-0.0180258	0.945309	0.986849	-0.310361	0.208708	0.439061	0.343301	0.164496	0.428758	-0.263333	0.316855	0.633882	0.0384351	0.876305	0.971152	-0.0756703	0.759277	0.912792	0.291506	0.237745	0.354893	-0.246595	0.348962	0.640956
1270	AT1G13400	-0.332296	0.603596	0.836426	-1.11008	0.0888289	0.251663	-0.136964	0.833989	NA	1.12186	0.0801791	0.323029	-1.43208	0.0265329	0.206343	-1.51215	0.0191759	0.157187	-1.52121	0.0189534	0.0440977	-0.834462	0.189716	0.46814
1271	AT1G13410	-0.473712	0.0978837	0.35064	-0.238501	0.373596	0.619246	0.17269	0.551427	0.790953	-0.412253	0.187925	0.496964	0.171738	0.506412	0.827104	0.143772	0.578124	0.826404	-0.142601	0.614665	0.723142	-0.458762	0.147377	0.41058
1272	AT1G13420	0.415208	0.398477	0.701419	-0.313983	0.515416	0.73846	0.452759	0.374424	0.654703	1.00032	0.0517057	0.25661	-0.0271402	0.954883	0.992608	0.43505	0.362861	0.681183	-0.521739	0.286139	0.409203	-0.675395	0.182855	0.459009
1273	AT1G13430	-0.796667	0.110471	0.375207	0.573169	0.235988	0.472576	0.715238	0.139117	0.391978	0.153075	0.758048	0.909209	-0.79373	0.103922	0.426791	-0.59484	0.221986	0.555725	-1.01232	0.0386215	0.0803985	0.481126	0.334848	0.628143
1274	AT1G13440	-0.135637	0.410375	0.709905	-0.0558203	0.71594	0.870855	0.568601	0.000210082	0.00635442	0.411331	0.0125451	0.114223	-0.116779	0.44643	0.794533	-0.141128	0.357501	0.676446	-0.0515844	0.736676	0.819917	0.286714	0.0818645	0.294947
1275	AT1G13450	-0.00031183	0.998887	1	0.234015	0.262511	0.503661	0.270673	0.196667	0.47179	-0.14127	0.529138	0.786773	0.294623	0.16017	0.531456	0.0757378	0.718249	0.89493	0.676895	0.0013138	0.0045096	0.504616	0.025726	0.15308
1276	AT1G13460	0.34992	0.0229333	0.154972	0.556594	9.96485e-05	0.00147151	-0.356974	0.012839	0.0988576	-0.305208	0.0476846	0.246003	0.352053	0.0141142	0.143733	0.317059	0.0270855	0.190233	0.208506	0.14688	0.241513	0.534755	0.000579301	0.0123053
1277	AT1G13470	1.50213	0.000392556	0.0116783	0.4827	0.235845	0.472374	0.712889	0.0800114	0.287025	-1.02666	0.0154463	0.128371	-0.585055	0.150768	0.514745	1.02437	0.0118677	0.118787	0.48043	0.237997	0.355071	-1.37709	0.00115853	0.0198231
1278	AT1G13480	-0.317456	0.620036	0.844831	-0.268068	0.679995	0.849705	0.0300537	0.963001	0.988831	-0.388095	0.543647	0.795431	0.652424	0.3136	0.706476	0.321608	0.619492	0.847081	2.06366	0.00144381	0.00490358	0.741522	0.246483	0.538831
1279	AT1G13490	0.198779	0.706947	NA	0.922358	0.0916639	NA	0.718233	0.188585	NA	0.27197	0.608835	NA	-0.111628	0.840521	NA	-0.106707	0.8477	NA	0.319997	0.556126	0.6732	0.0866772	0.867871	NA
1280	AT1G13500	-0.110593	0.848815	NA	-0.0734866	0.901127	NA	0.178392	0.758964	NA	0.353884	0.537082	NA	-0.503032	0.405444	NA	0.503034	0.411955	NA	0.22131	0.714159	0.802241	0.337021	0.565116	NA
1281	AT1G13510	0.055287	0.925043	NA	-0.0681425	0.90916	NA	0.148183	0.80242	NA	0.282731	0.627349	NA	0.0814327	0.894762	NA	0.561805	0.364178	NA	0.0663346	0.91205	0.94462	0.683455	0.244014	NA
1282	AT1G13520	-0.280518	0.659417	0.866167	0.0588763	0.927131	0.976091	0.0772459	0.904409	0.969627	-1.02832	0.105975	0.371574	0.136981	0.831339	0.959911	0.602185	0.349058	0.670874	1.63907	0.0107901	0.0272853	-1.27443	0.0451158	0.212189
1283	AT1G13530	0.539842	0.377526	0.684747	-0.120648	0.845284	0.939847	-0.809544	0.193245	NA	-0.945536	0.126098	0.404974	-0.618242	0.312995	0.705931	-0.0383083	0.949955	0.98535	0.922478	0.131792	0.221369	-0.0959185	0.876081	0.955939
1284	AT1G13540	0.797425	0.194045	0.501982	0.603631	0.329101	0.574853	-0.731198	0.240073	NA	-1.56218	0.0119278	0.110561	0.0850497	0.891005	0.974618	-0.0137218	0.982368	0.99658	0.868328	0.16341	0.262753	-0.415823	0.507238	0.763977
1285	AT1G13550	0.650525	0.250855	0.568182	0.0715255	0.901353	0.965111	-0.0836866	0.88449	NA	-0.455385	0.433189	0.724796	-0.396891	0.485497	0.815057	0.258319	0.642891	0.858557	1.35087	0.0177082	0.0416125	0.117837	0.843595	0.941404
1286	AT1G13560	0.436289	1.06791e-06	0.00016143	0.304467	0.000238737	0.0029768	-0.0621989	0.453229	0.721073	-0.139558	0.119476	0.395504	0.105526	0.20167	0.586839	0.037922	0.646341	0.859656	-0.261586	0.00163657	0.00546063	0.109614	0.223225	0.512704
1287	AT1G13570	-0.211428	0.245109	0.560983	0.00242425	0.988577	1	0.313506	0.0674741	0.259987	0.145016	0.431152	0.722967	-0.169076	0.317344	0.708172	-0.0261864	0.876605	0.959167	0.078282	0.646193	0.749138	0.109258	0.556143	0.793218
1288	AT1G13580	0.192618	0.0778966	0.309356	0.291027	0.00416573	0.0277677	-0.241012	0.0259717	0.150785	-0.270474	0.0196192	0.147982	0.192874	0.0524313	0.300156	0.0939478	0.346378	0.668281	0.166268	0.112993	0.195269	0.294029	0.0119607	0.0963132
1289	AT1G13590	-0.0335695	0.955027	NA	0.552081	0.366361	NA	0.741491	0.220779	NA	0.140267	0.811901	NA	0.583131	0.34293	NA	1.03252	0.0941489	NA	0.430302	0.483304	0.607605	0.541579	0.364075	NA
1290	AT1G13600	-0.734214	0.195063	0.502715	-0.606588	0.288515	0.533415	-1.09389	0.0678791	0.260899	0.989541	0.0824042	0.327813	-2.39647	1.26342e-05	0.00128923	-2.18255	6.41936e-05	0.00404195	-0.641686	0.233739	0.349879	-1.6319	0.00312021	0.0398052
1291	AT1G13605	0	1	1	0.240062	0.654927	0.835217	0.908158	0.0921629	NA	0.422556	0.421721	0.716093	1.19835	0.0276489	NA	0.561448	0.300116	NA	0.855721	0.112615	0.194784	0.227829	0.661821	0.856428
1292	AT1G13607	0.23804	0.707888	0.889838	0.626656	0.333945	0.579814	2.64886	4.44575e-05	0.00209563	1.42697	0.0247158	0.168722	1.75359	0.00689294	0.0959154	1.11687	0.0852479	0.347181	2.26152	0.00049081	0.00191371	0.969919	0.126809	0.378324
1293	AT1G13608	0.356263	0.578137	0.821038	0.860338	0.187751	0.410857	2.71899	3.14139e-05	0.00163326	1.64273	0.0103401	0.101328	1.71553	0.00862751	0.109453	1.18797	0.0689423	0.312935	2.11187	0.00122342	0.00424012	0.962654	0.132922	0.387545
1294	AT1G13609	0.613255	0.340338	0.653937	1.26905	0.0523407	0.17569	2.86194	1.21008e-05	0.000820658	1.79329	0.00529942	0.0662277	1.79177	0.00615271	0.0885914	1.38603	0.034076	0.215061	1.89923	0.00368621	0.0109325	0.858405	0.181985	0.457815
1295	AT1G13610	-0.289244	0.635153	0.854277	-1.00587	0.102069	0.276849	1.90893	0.00193336	0.0279009	1.73308	0.00477951	0.0615784	1.06106	0.0791217	0.373555	0.102496	0.865504	0.95471	-0.46852	0.438791	0.566296	-0.759666	0.209797	0.494499
1296	AT1G13630	0.139086	0.602739	0.835928	-0.135223	0.592888	0.795492	0.52703	0.0388394	0.190507	0.0514859	0.851055	0.949345	0.0155193	0.950035	0.99108	-0.215812	0.384408	0.700004	0.282764	0.262857	0.383328	0.162586	0.551822	0.790414
1297	AT1G13635	-0.30637	0.576462	0.820048	0.241319	0.659407	0.838071	1.23813	0.0242486	0.144867	1.11961	0.0422574	0.23022	-0.985297	0.0518916	0.298049	-1.31988	0.00995256	0.106251	0.470474	0.342846	0.469246	-0.445866	0.391318	0.676795
1298	AT1G13640	0.00216379	0.989463	0.999324	0.0101222	0.947157	0.984795	-0.476627	0.00160953	0.0247674	-0.0307207	0.849693	0.948769	0.245878	0.10579	0.431156	-0.0563361	0.711393	0.891711	-0.747058	8.17572e-07	6.60923e-06	0.28421	0.0804179	0.292167
1299	AT1G13650	0.571283	0.253293	0.570834	-0.543915	0.26474	0.505872	-1.10873	0.0231566	0.141442	-0.48574	0.331744	0.646556	0.128515	0.792227	0.945534	-0.406575	0.404696	0.714428	-3.57455	2.76259e-13	8.21502e-12	-0.76606	0.125867	0.376868
1300	AT1G13670	-0.909848	0.0841077	0.321987	-0.760947	0.141577	0.342763	-0.581879	0.271651	0.55595	0.338748	0.524114	0.783156	-0.580767	0.256821	0.649369	-0.854646	0.0954537	0.365913	0.263787	0.60874	0.718674	-0.0936995	0.859086	0.947814
1301	AT1G13680	-1.42511	0.0152981	0.121509	-1.28736	0.0317805	0.123725	0.226906	0.724619	NA	0.867745	0.162278	0.460277	-0.577135	0.310121	0.702991	-1.04482	0.069008	0.31298	0.287712	0.625181	0.732214	-0.0322414	0.956737	0.986051
1302	AT1G13690	0.0517483	0.503778	0.774986	-0.0487336	0.496987	0.724424	0.0621762	0.397685	0.675702	0.0232796	0.769528	0.915261	-0.167078	0.01729	0.160412	-0.253902	0.000298939	0.0116118	-0.246394	0.000731465	0.00271163	0.0270758	0.736032	0.891658
1303	AT1G13700	-0.322538	0.473167	0.753564	-0.541108	0.212859	0.44432	1.12729	0.0103003	0.0855528	0.480625	0.291248	0.612027	-0.652944	0.133776	0.484608	-0.83227	0.0560817	0.280523	0.553118	0.208463	0.319982	-0.0459352	0.920151	0.972873
1304	AT1G13710	-0.366646	0.561985	0.810972	-2.03141	0.00154061	0.0129825	-0.00262356	0.996753	0.999705	1.57813	0.0129627	0.115918	-1.8891	0.0030692	0.057474	-2.38903	0.000182233	0.00837666	-0.36468	0.567485	0.68254	-0.822782	0.192809	0.472337
1305	AT1G13730	-0.312591	0.133988	0.417131	-0.361358	0.0637025	0.201104	-0.57879	0.00301466	0.0379182	0.18419	0.376991	0.681928	-0.254296	0.191475	0.574751	-0.412568	0.0341092	0.21516	-1.3268	1.08622e-11	2.38928e-10	0.0306298	0.883296	0.959084
1306	AT1G13740	-0.787338	0.0409416	0.214114	-0.152293	0.678617	0.849234	0.16398	0.655583	0.852796	0.220627	0.566505	0.808613	0.0537853	0.883631	0.973089	-0.29912	0.415872	0.721355	0.93078	0.011248	0.0282546	0.235815	0.540352	0.783856
1307	AT1G13750	0.408616	0.0761551	0.304931	0.600178	0.00533832	0.0334232	0.907002	2.5678e-05	0.00141159	-0.196217	0.39636	0.697136	-0.437583	0.0427488	0.268585	0.45324	0.0350861	0.218688	0.894858	3.51411e-05	0.000188413	-0.0487112	0.834536	0.938195
1308	AT1G13770	-0.218096	0.0488773	0.238039	-0.14956	0.145136	0.348137	0.146889	0.158302	0.419125	0.170541	0.128308	0.408742	-0.0469532	0.646462	0.896632	-0.136197	0.18393	0.507203	-0.090132	0.387838	0.515566	0.233863	0.0403383	0.199553
1309	AT1G13780	-0.0480112	0.702684	0.887249	-0.0232413	0.842949	0.939021	-0.140121	0.238988	0.521817	-0.0128502	0.919645	0.974461	0.00261257	0.982044	0.997295	-0.138746	0.234227	0.567361	-0.348699	0.00290483	0.00891331	-0.205606	0.114789	0.358472
1310	AT1G13790	-0.0717431	0.794316	0.930335	-0.177483	0.493168	0.721358	-0.0956059	0.724497	0.885401	0.54495	0.0546384	0.264465	-0.315693	0.217142	0.606864	-0.337817	0.186492	0.510671	-0.423175	0.109176	0.189927	0.119038	0.672767	0.862602
1311	AT1G13800	-0.113801	0.580258	0.822656	0.222755	0.240226	0.477473	0.0957046	0.623321	0.833807	0.386316	0.063886	0.287103	-0.031159	0.871336	0.968442	-0.257151	0.183531	0.506611	-0.231394	0.27376	0.395472	0.411018	0.0722195	0.275759
1312	AT1G13810	0.450699	0.149425	0.442778	0.191129	0.518077	0.740398	0.0821697	0.780734	0.911913	-0.4391	0.161158	0.458523	-0.0189103	0.948822	0.990856	-0.0407857	0.889887	0.964368	-0.101064	0.732026	0.816211	0.0266408	0.9323	0.977218
1313	AT1G13820	0.267377	0.134857	0.418785	0.257203	0.122677	0.313005	-0.234398	0.160771	0.42311	0.250805	0.161471	0.459	0.268149	0.10764	0.43507	-0.0376757	0.821235	0.939406	-0.574672	0.00059129	0.00224949	0.462012	0.00999634	0.0855459
1314	AT1G13825	-0.705223	0.271241	0.589259	-0.210155	0.745202	0.887638	0.575692	0.372018	NA	0.610562	0.337805	0.65156	0.232673	0.718994	NA	0.169544	0.793196	0.927586	0.6418	0.31781	0.442901	-0.0540782	0.9325	0.977218
1315	AT1G13830	-1.17201	0.0336339	0.192411	-0.794863	0.143341	0.345742	0.492583	0.358836	0.640075	-0.579973	0.289025	0.609949	-0.914404	0.0913774	0.402285	0.648182	0.227091	0.561135	1.174	0.0280233	0.0615888	-1.53633	0.00517491	0.0559313
1316	AT1G13860	0.436149	0.00119811	0.0245746	0.464593	0.000202187	0.00261419	0.335606	0.00817713	0.0733868	0.225124	0.0995361	0.360608	0.443355	0.000370049	0.0139332	0.399612	0.00133242	0.031657	-0.046169	0.716495	0.804123	0.294342	0.0326468	0.176079
1317	AT1G13870	0.293509	0.0202645	0.144375	0.112674	0.339412	0.585548	-0.168459	0.152752	0.411869	-0.0386043	0.760743	0.910546	-0.0834619	0.472603	0.808852	-0.0999	0.389653	0.703368	-0.12035	0.300404	0.424999	0.078197	0.539584	0.783391
1318	AT1G13880	0.14455	0.264887	0.583369	0.0640904	0.595067	0.796817	0.301027	0.0124552	0.0969083	-0.0817244	0.530564	0.787672	0.00357004	0.976355	0.996541	0.0565625	0.638174	0.85633	0.333114	0.00557946	0.0155872	0.0248011	0.850008	0.943171
1319	AT1G13890	-0.0308478	0.891149	NA	-0.0313266	0.889924	NA	0.128086	0.570757	NA	0.0477911	0.831655	NA	0.000466233	0.998361	NA	0.0051516	0.981898	NA	0.0704503	0.755608	NA	-0.0367095	0.870292	NA
1320	AT1G13900	0.430159	1.11657e-05	0.000892854	0.609958	1.5273e-11	2.74046e-09	-0.246963	0.00640665	0.0622611	-0.497942	4.22525e-07	8.71507e-05	0.544153	1.28079e-09	7.9571e-07	0.53086	3.11974e-09	2.40632e-06	0.494404	5.32927e-08	5.56175e-07	0.509843	3.05906e-07	3.50185e-05
1321	AT1G13910	-0.237484	0.0373118	0.202492	-0.20085	0.0578122	0.187994	0.0688564	0.52735	0.774104	0.304621	0.00887118	0.092135	0.112035	0.290648	0.682303	-0.242165	0.0239812	0.177342	-0.236674	0.0289971	0.0633616	0.129398	0.276807	0.570643
1322	AT1G13920	0.888743	0.00381331	0.0519676	0.420697	0.146149	0.349484	0.615867	0.0384199	0.189331	0.551825	0.0806856	0.324122	1.04959	0.000301067	0.0120411	0.546701	0.0602379	0.290238	0.687841	0.0219169	0.0499487	0.861577	0.00717107	0.0693858
1323	AT1G13930	1.49219	5.52125e-10	5.50226e-07	0.901683	6.31545e-05	0.0010071	0.316785	0.159913	0.421567	-0.305592	0.204037	0.517455	0.758745	0.000761056	0.0229654	0.371297	0.0994689	0.373865	0.392468	0.0816841	0.149729	0.33198	0.167677	0.439746
1324	AT1G13940	0.356371	0.0322239	0.187647	0.314924	0.0418509	0.150407	0.424124	0.00659947	0.0634143	0.149552	0.373985	0.67995	0.0583403	0.706313	0.92005	0.161898	0.295197	0.628501	0.0131903	0.932683	0.958427	0.468854	0.00536876	0.0572685
1325	AT1G13950	0.209018	0.542742	0.800701	-0.151124	0.643875	0.829171	0.318115	0.333218	0.617155	0.141921	0.682053	0.875933	-0.410225	0.210446	0.597782	-0.145261	0.656536	0.865642	0.128404	0.695277	0.78698	0.131223	0.705519	0.876784
1326	AT1G13960	-0.00924402	0.965472	0.992044	-0.0441007	0.825003	0.929871	-0.0511866	0.79727	0.920348	-0.44734	0.0364536	0.211735	0.113164	0.570382	0.862555	0.268933	0.177097	0.498472	0.973045	1.02955e-06	8.14621e-06	-0.0193304	0.928293	0.976057
1327	AT1G13970	0.0184462	0.948932	0.98759	0.238937	0.378377	0.624264	0.41975	0.114892	0.352326	-0.283013	0.327098	0.642321	0.382234	0.146844	0.507326	0.266993	0.311902	0.641054	0.442006	0.0948664	0.16954	-0.574686	0.0553245	0.237909
1328	AT1G13980	0.00217704	0.988705	0.999034	0.243854	0.0879076	0.249924	0.270464	0.0589811	0.239763	-0.107765	0.484845	0.758535	0.0208308	0.883746	0.973089	0.0354621	0.803363	0.931752	0.245009	0.0870011	0.157727	0.0925121	0.549904	0.789051
1329	AT1G13990	0.42944	0.295755	0.613757	0.157449	0.689281	0.855304	0.286949	0.466172	0.73185	-0.169561	0.679754	0.87517	0.138422	0.725233	0.926335	0.509655	0.19559	0.521115	1.7086	1.43125e-05	8.53412e-05	-0.621481	0.130536	0.384262
1330	AT1G14000	0.520077	2.59964e-05	0.0016776	0.613216	9.04145e-08	4.34544e-06	-0.153984	0.17924	0.448155	-0.222776	0.0714826	0.303553	0.138776	0.225889	0.616412	0.304024	0.00791589	0.0925909	0.389263	0.000676475	0.00253336	0.126077	0.309421	0.604257
1331	AT1G14010	0.261892	0.164469	0.464648	0.123408	0.482729	0.712911	-0.160908	0.363372	0.643847	0.0118315	0.950199	0.987673	-0.275604	0.114909	0.44932	0.386978	0.0264361	0.187933	0.368332	0.0356065	0.0751614	-0.329841	0.0821315	0.295363
1332	AT1G14020	-0.00229566	0.988516	0.999018	-0.21708	0.144214	0.346785	-0.0439277	0.772209	0.90778	0.303484	0.0609723	0.280404	-0.00857354	0.953709	0.992561	-0.0646952	0.661352	0.86752	-0.363208	0.0148678	0.0358339	0.0555271	0.730091	0.888718
1333	AT1G14030	-0.172056	0.442085	0.731528	-0.195852	0.349556	0.595637	-0.454456	0.0306079	0.165199	0.139588	0.533758	0.789494	-0.0259165	0.901498	0.977732	-0.463585	0.0269156	0.189513	-1.16986	2.89391e-08	3.19323e-07	0.426446	0.057693	0.243872
1334	AT1G14040	-0.614005	0.0132709	0.110566	-0.0335489	0.883855	0.957612	0.0177466	0.943355	0.981786	0.161995	0.535753	0.790782	0.11296	0.61245	0.881312	-0.067159	0.763617	0.914943	0.204798	0.366513	0.493643	-0.859544	0.000652331	0.01343
1335	AT1G14060	0.206496	0.492831	0.767972	-0.138593	0.626152	0.819499	-0.218578	0.443987	0.715621	-0.278193	0.358136	0.668533	-0.336247	0.233953	0.6251	-0.257466	0.361898	0.680355	-0.141187	0.618908	0.72657	-0.116076	0.700857	0.874536
1336	AT1G14080	-1.34333	0.025053	0.162623	-0.0470281	0.936845	0.980426	-1.00556	0.0882813	0.303291	-1.46904	0.0130268	0.116303	-0.94523	0.117805	0.454999	-0.291373	0.626635	0.85041	1.37405	0.0212324	0.0486341	-0.0402746	0.946877	0.982168
1337	AT1G14100	0.807882	0.0912186	0.336823	0.126239	0.785998	0.910865	0.0617699	0.893814	0.964765	0.0561512	0.906517	0.969746	0.0263641	0.9541	0.992561	-0.337719	0.46125	0.754339	-2.35408	2.89864e-07	2.613e-06	-0.832297	0.0784101	0.288178
1338	AT1G14110	-0.0497946	0.867832	0.957999	-0.028134	0.920682	0.972875	1.01068	0.000277947	0.00767535	0.237437	0.430033	0.722722	0.178104	0.534853	0.842493	0.129636	0.651469	0.86233	1.08452	0.000141481	0.00064213	0.163014	0.607602	0.825217
1339	AT1G14120	-0.127335	0.837704	0.946992	-0.684092	0.274182	0.516049	0.472008	0.451353	0.719732	0.692016	0.266604	0.587498	0.427744	0.493164	0.81889	0.806512	0.196274	0.522243	0.418355	0.502837	0.626076	-1.13317	0.0684231	0.268027
1340	AT1G14130	0.299484	0.303683	0.620583	0.120637	0.660562	0.838706	-0.304139	0.27156	0.555822	-0.185888	0.525827	0.784175	-0.169938	0.537389	0.843319	0.285947	0.297618	0.63047	0.587648	0.0320131	0.0686805	-0.67433	0.0225028	0.141893
1341	AT1G14140	-0.0482754	0.572065	0.817961	-0.393985	9.44997e-07	3.12217e-05	-0.0337797	0.6861	0.867217	0.119392	0.180604	0.486742	-0.156751	0.0473394	0.283661	-0.112942	0.151246	0.461334	-0.635567	4.43929e-15	1.80117e-13	-0.328508	0.00024121	0.00663778
1342	AT1G14150	0.267463	0.233592	0.546815	0.201738	0.336838	0.582878	-0.328822	0.117571	0.356428	0.0831228	0.711257	0.88997	0.309807	0.140422	0.496924	-0.188762	0.369205	0.687153	-1.34757	1.48226e-10	2.65205e-09	0.0971555	0.665447	0.858553
1343	AT1G14160	-0.0425812	0.943291	0.985908	0.436468	0.477284	0.70843	0.482696	0.428143	NA	0.189871	0.749386	0.905423	0.600284	0.334102	NA	0.923634	0.137931	NA	0.0992448	0.871335	0.916841	0.851262	0.155203	0.421223
1344	AT1G14170	0.198449	0.618453	0.844214	0.566264	0.1372	0.336372	0.113271	0.768546	0.906147	-0.0628313	0.875745	0.957818	0.117945	0.756036	0.936305	0.654443	0.0844663	0.345649	1.23491	0.00122591	0.00424638	0.0208398	0.95864	0.986199
1345	AT1G14180	-0.234774	0.246156	0.562544	-0.491754	0.00983297	0.0524948	-0.3791	0.0628346	0.249397	0.451895	0.0317693	0.196544	-0.160014	0.389393	0.759252	-0.32587	0.0801332	0.337619	-0.945086	1.14497e-06	8.9599e-06	-0.0776979	0.707384	0.877522
1346	AT1G14185	0.0455184	0.921211	0.978245	0.215922	0.627974	0.820713	-0.315109	0.507373	0.761821	0.182917	0.700749	0.885416	-0.0229623	0.957768	0.992608	-0.00461629	0.991491	0.999404	-0.254841	0.573391	0.687496	0.321329	0.492095	0.753629
1347	AT1G14190	-0.491113	0.133286	0.416025	-1.10333	0.000588697	0.00610839	0.217868	0.528211	0.774804	0.608685	0.084827	0.332408	-0.472253	0.120467	0.459572	-0.954402	0.00223801	0.0430278	-0.78418	0.0172089	0.0406059	-0.13959	0.685035	0.867156
1348	AT1G14200	0.485204	0.0362785	0.199717	-0.0669199	0.758153	0.895306	-0.722246	0.000826053	0.0158569	-0.793332	0.000592619	0.0158343	-0.230841	0.287621	0.679261	-0.0911146	0.674455	0.873583	-0.463002	0.031739	0.0682108	-1.38913	1.94628e-09	6.41112e-07
1349	AT1G14205	-0.166707	0.525315	0.789978	0.391869	0.106209	0.284056	0.20385	0.448805	0.718478	0.230781	0.413898	0.710929	0.00204711	0.993177	0.999131	-0.479519	0.0477283	0.259135	0.310243	0.268144	0.389375	0.874669	0.00319572	0.0404412
1350	AT1G14210	-0.321768	0.0807859	0.314844	0.0767457	0.654238	0.834915	0.131395	0.443034	0.714519	0.128792	0.482689	0.757648	-0.411303	0.0153045	0.14979	-0.528936	0.0018355	0.0382414	-0.0375923	0.824726	0.885055	0.0160268	0.930547	0.976647
1351	AT1G14220	-0.808965	0.187841	NA	-0.226363	0.719383	NA	0.35715	0.557963	NA	1.0868	0.0719872	NA	-0.00766954	0.990266	NA	-0.408084	0.514469	NA	-0.323828	0.601183	0.711773	0.465441	0.443595	NA
1352	AT1G14230	-0.322811	0.0383546	0.205308	0.1234	0.392224	0.63664	0.0838289	0.566186	0.799692	0.0708683	0.651842	0.85961	0.490365	0.000666842	0.0211608	0.408783	0.00456727	0.0668112	0.663203	5.17702e-06	3.44334e-05	0.163569	0.302929	0.597199
1353	AT1G14240	-1.11337	0.0516648	0.24624	-2.68904	6.02611e-06	0.000143315	-0.833503	0.177706	0.446327	0.654225	0.271464	0.592938	-1.25505	0.0255625	0.202231	-0.875345	0.118223	0.409113	0.077582	0.889694	0.930698	-2.17285	0.000150522	0.00466575
1354	AT1G14250	1.87492	7.16232e-06	0.000628243	-0.186887	0.641186	0.827659	0.164131	0.683056	0.865825	-1.54355	0.000235742	0.00837813	0.978852	0.0146061	0.146183	1.51365	0.000159181	0.00772546	-0.456271	0.255119	0.374447	-1.93097	3.85715e-06	0.000265194
1355	AT1G14260	-0.606772	0.113212	0.379545	-0.996762	0.00850023	0.0471002	0.530782	0.156138	0.416953	-0.110826	0.77939	0.919607	-0.830834	0.017911	0.163994	-0.318447	0.359413	0.678471	-0.966701	0.00655902	0.0178732	-0.802978	0.0341088	0.18061
1356	AT1G14270	-0.347777	0.0453413	0.228102	-0.349318	0.0309135	0.121377	-0.40979	0.0115334	0.0922989	0.163939	0.345726	0.658854	-0.0612137	0.705048	0.919447	-0.473061	0.00346647	0.0567161	-1.21887	6.23751e-14	2.08734e-12	0.0768975	0.658609	0.854427
1357	AT1G14280	0.14892	0.436442	0.72778	0.717224	5.74148e-05	0.000936545	-0.605543	0.000668319	0.0138291	-0.391317	0.0402508	0.223542	0.320643	0.0724785	0.357449	0.184801	0.300701	0.632387	-1.65061	2.41594e-20	2.16623e-18	0.234539	0.219164	0.506911
1358	AT1G14290	-0.0606727	0.797515	0.931245	0.473378	0.0324055	0.125427	-0.836907	0.00017715	0.00560189	0.0236138	0.920631	0.97464	0.250399	0.25886	0.651882	0.0314856	0.887172	0.963263	-0.905921	4.99785e-05	0.000257646	0.552249	0.0200361	0.131999
1359	AT1G14300	0.00664288	0.976996	0.995669	-0.18206	0.399414	0.642404	0.0432368	0.841515	0.941813	-0.582722	0.0120673	0.111369	-0.211162	0.324451	0.714181	-0.163922	0.444106	0.742991	0.195132	0.365371	0.49236	0.0289146	0.900785	0.966243
1360	AT1G14310	0.27906	0.0165111	0.126969	0.0465527	0.668188	0.842972	-0.0530461	0.638344	0.843175	0.208376	0.0828032	0.328708	-0.00423217	0.968355	0.99477	-0.0455193	0.669502	0.87188	-0.60636	3.21324e-08	3.51422e-07	-0.139767	0.242448	0.534282
1361	AT1G14315	-0.126075	0.576251	NA	-0.126427	0.576767	NA	0.135169	0.549432	NA	0	1	NA	-0.0380602	0.866431	NA	-0.0404994	0.857884	NA	0.0339807	0.880371	NA	0.0946043	0.673894	NA
1362	AT1G14320	-0.268221	0.177652	0.482262	-0.491716	0.00811638	0.0454419	-0.0967133	0.602669	0.821056	0.176251	0.375799	0.68134	-0.420813	0.0234469	0.192188	-0.418578	0.0241923	0.178427	-0.293477	0.114103	0.196836	-0.0838308	0.673585	0.862996
1363	AT1G14330	0.094407	0.737219	0.904356	-0.0848251	0.74902	0.890336	0.18669	0.480975	0.741417	-0.253631	0.368663	0.676112	-0.158227	0.549223	0.84997	0.174119	0.509245	0.785267	1.02068	0.000107547	0.000504896	-0.405938	0.150936	0.415355
1364	AT1G14340	-0.518985	0.0198646	0.142759	-0.0655499	0.752527	0.892486	0.359962	0.0826467	0.292116	0.160887	0.468739	0.74872	0.0286687	0.89052	0.974596	-0.0410537	0.843763	0.947207	0.524035	0.0116459	0.0290894	0.0363913	0.870636	0.953609
1365	AT1G14345	0.28204	0.201605	0.510324	-0.00628116	0.97575	0.995437	-0.525897	0.0109578	0.089071	0.352131	0.110777	0.379802	-0.0794597	0.700328	0.917761	-0.453365	0.0281453	0.194389	-1.46203	1.47203e-12	3.80848e-11	-0.141842	0.520558	0.773651
1366	AT1G14350	-0.53455	0.0832824	0.320032	-0.230269	0.429535	0.667641	-0.65715	0.0236817	0.14307	0.301409	0.325292	0.641	-0.100993	0.727031	0.927147	-0.181707	0.530025	0.799398	0.237223	0.41225	0.540223	0.715788	0.019671	0.130607
1367	AT1G14360	0.439641	0.127687	0.406176	-0.228989	0.400165	0.643074	-0.444454	0.103821	0.331946	-0.261641	0.366538	0.674471	-0.551047	0.042372	0.267224	0.262265	0.333513	0.658115	0.149362	0.582938	0.695888	-0.759999	0.00880597	0.078939
1368	AT1G14370	0.198706	0.628534	0.850505	0.410892	0.296669	0.542325	0.221761	0.573482	0.80431	-0.764235	0.0631784	0.285318	-0.268466	0.495811	0.820358	0.463431	0.239315	0.572516	0.989532	0.0119978	0.0298161	-0.296663	0.471184	0.738463
1369	AT1G14380	-0.291527	0.112334	0.378333	0.378462	0.0265505	0.108534	0.396718	0.0207025	0.132805	0.0588229	0.749418	0.905423	-0.0602288	0.723512	0.9258	0.00182803	0.991428	0.999404	-0.0149109	0.930548	0.956819	-0.0724573	0.694292	0.871447
1370	AT1G14390	-0.621219	0.155	0.451478	-1.38073	0.00152486	0.0128793	-0.244982	0.575488	0.805053	0.192573	0.665103	0.867144	0.164656	0.693903	0.915926	0.0941485	0.82202	0.939569	0.37143	0.369085	0.496432	-0.262901	0.547623	0.78759
1371	AT1G14400	-0.178805	0.302766	0.620201	0.00246326	0.98784	1	0.00262596	0.987041	0.996878	-0.162291	0.349807	0.661829	0.0621352	0.700566	0.917843	0.0504466	0.754856	0.910456	0.403384	0.0125146	0.0309174	-0.0598442	0.730423	0.888718
1372	AT1G14410	-0.440046	0.000318855	0.0100818	-0.613687	7.52913e-08	3.73411e-06	-0.12941	0.26482	0.549043	0.164519	0.184202	0.491874	-0.639695	1.13294e-08	4.78623e-06	-0.446967	6.30006e-05	0.0039901	-0.917226	1.09889e-15	4.96444e-14	-0.29194	0.0180872	0.124318
1373	AT1G14420	-0.262421	0.662952	NA	-0.471923	0.438723	NA	-0.385405	0.522141	NA	0.534641	0.375939	NA	-0.0953746	0.879077	NA	0.0485059	0.938516	NA	-0.762888	0.225142	0.339781	-0.233299	0.703377	NA
1374	AT1G14430	-1.25921	0.00581544	0.0681099	-1.53137	0.000546812	0.00573581	-0.336696	0.448857	0.718478	0.763844	0.0943616	0.350187	-0.509177	0.245227	0.638111	-0.430212	0.326026	0.651913	-1.15526	0.00859659	0.0224715	-0.0168763	0.970354	0.991147
1375	AT1G14440	-1.14234	0.00730012	0.0780968	-0.971913	0.0177132	0.0810554	0.0502411	0.906588	0.970417	1.70058	9.02462e-05	0.00419056	-0.0582599	0.88591	0.973211	-0.234501	0.563676	0.819007	-0.676391	0.0999049	0.176756	0.283483	0.506585	0.763819
1376	AT1G14450	-0.015037	0.897309	0.969362	0.0748714	0.48865	0.717544	0.143445	0.186958	0.458697	0.16312	0.163355	0.461916	0.160986	0.135614	0.487755	0.00546019	0.95965	0.989571	0.0999065	0.356938	0.483719	-0.078938	0.502129	0.760968
1377	AT1G14453	0.139827	0.761942	0.915757	-0.0229536	0.959029	0.990297	0.641941	0.147966	NA	0.241681	0.606927	0.833964	0.69929	0.113476	0.446527	0.019051	0.966567	0.991767	0.249273	0.578967	0.692556	-0.228774	0.644088	0.84593
1378	AT1G14455	0.302399	0.609088	0.839531	-0.180391	0.767396	0.899917	0.933503	0.123389	NA	0.309022	0.611318	0.835974	0.520068	0.366688	NA	-0.256678	0.663261	0.868254	0.779733	0.18785	0.29447	-0.468424	0.445925	0.720994
1379	AT1G14460	-0.0315219	0.912126	0.975339	0.402101	0.134569	0.332356	0.0807574	0.764604	0.904372	0.567292	0.0472177	0.244789	0.143446	0.593163	0.871731	0.112001	0.676564	0.875017	-0.00384192	0.988609	0.996218	0.508133	0.0756344	0.282732
1380	AT1G14470	0.375932	0.283188	0.600415	0.632047	0.0548196	0.181279	0.136566	0.69378	0.871263	-0.200529	0.587635	0.821902	0.223206	0.482464	0.814214	0.084742	0.79006	0.926302	0.395525	0.253664	0.372722	0.724485	0.0501395	0.224732
1381	AT1G14480	-0.628634	0.0331904	0.191333	-0.50136	0.0714109	0.217835	-0.346331	0.232909	0.515615	0.142599	0.637338	0.851766	-0.0819372	0.766674	0.938827	-0.43767	0.114707	0.402793	-0.226972	0.434998	0.56275	0.0114421	0.970615	0.991312
1382	AT1G14490	-0.868833	0.0136039	0.112407	-1.11661	0.000918048	0.00872369	-0.0573044	0.859043	0.950269	-0.551516	0.111531	0.380699	-0.467635	0.150954	0.51504	-0.600743	0.0659321	0.305084	0.441195	0.170235	0.271627	-0.643197	0.0689182	0.268685
1383	AT1G14510	-0.0750844	0.511703	0.780677	-0.0642139	0.546508	0.76174	0.0168089	0.874343	0.957262	-0.268328	0.0194863	0.147534	-0.213178	0.0430553	0.270029	-0.122724	0.243342	0.57754	-0.140015	0.184201	0.289977	-0.128237	0.264322	0.557598
1384	AT1G14520	1.54899	0.00727149	0.0778282	-0.138706	0.809729	0.922645	0.286059	0.623981	0.833807	0.902178	0.12262	0.400661	0.372201	0.513384	0.831293	0.427015	0.453327	0.749473	2.27041	6.77135e-05	0.000335809	0.252192	0.661035	0.855663
1385	AT1G14530	-0.147372	0.613995	0.842139	0.291224	0.289496	0.53448	0.172795	0.530917	0.777135	-0.144922	0.620851	0.842019	0.244321	0.372086	0.749084	0.178712	0.513888	0.788756	1.44566	1.27242e-07	1.2352e-06	0.103249	0.724902	0.886881
1386	AT1G14540	-0.152885	0.811865	0.936637	-0.301807	0.644583	0.829744	0.00755323	0.99079	0.998481	-0.190744	0.766505	0.913809	-1.09109	0.0954429	0.410042	-0.978232	0.134944	0.437076	2.80781	1.77847e-05	0.000103058	0.541377	0.39923	0.684084
1387	AT1G14550	-0.105135	0.862327	0.95588	0.023522	0.969721	0.993576	-0.670723	0.278809	0.563737	-0.298108	0.62347	0.844067	-1.56696	0.0119625	0.130115	-1.48031	0.0176356	0.149612	2.83	5.30915e-06	3.52423e-05	0.953596	0.11514	0.358867
1388	AT1G14560	-0.133029	0.173036	0.476635	-0.244706	0.00703389	0.0408868	-0.028229	0.757774	0.900995	-0.0570163	0.564363	0.807383	0.0409451	0.651504	0.899425	0.013466	0.881876	0.961514	0.0620567	0.491785	0.615112	-0.127549	0.203136	0.485458
1389	AT1G14570	0.0471475	0.636646	0.855178	0.164287	0.0754216	0.225427	-0.0641926	0.488159	0.747737	-0.22116	0.027037	0.178548	0.0023312	0.97988	0.997048	0.0713662	0.439575	0.739667	0.370818	6.32716e-05	0.000316992	0.197398	0.0500822	0.224566
1390	AT1G14580	0.154517	0.363145	0.671155	-0.144415	0.361383	0.607694	0.00689877	0.965512	0.989709	0.321575	0.0599647	0.278132	-0.518822	0.00102924	0.0284564	-0.49886	0.00159285	0.0349246	-0.356434	0.0250718	0.0560119	-0.0975277	0.568972	0.800792
1391	AT1G14590	0.0977176	0.450362	0.73708	0.0175775	0.883822	0.957612	-0.180747	0.135514	0.386129	-0.0269979	0.835654	0.944635	0.148397	0.215555	0.605123	0.178055	0.136828	0.440293	-0.756402	4.62972e-10	7.43013e-09	-0.00703602	0.957153	0.986106
1392	AT1G14600	0.175255	0.494419	0.769069	0.170384	0.477574	0.708757	-0.527986	0.0279032	0.157468	0.282172	0.269808	0.590975	-0.392623	0.103872	0.426759	-0.140672	0.559154	0.81584	-2.36583	2.01419e-22	2.49039e-20	-0.416018	0.105236	0.341202
1393	AT1G14610	0.0086096	0.953613	0.988941	0.125297	0.362465	0.608567	0.0665927	0.628533	0.836069	0.190933	0.197031	0.509548	-0.0124458	0.927869	0.984678	-0.108193	0.431337	0.733857	-0.0776087	0.573161	0.687255	0.438726	0.00307823	0.0394292
1394	AT1G14620	-0.224659	0.188938	0.496412	-0.32739	0.0403181	0.146666	-0.00839785	0.958665	0.987243	0.00323211	0.985135	0.99757	-0.345764	0.0275937	0.210495	-0.221556	0.157372	0.470067	-0.45961	0.00410951	0.0120076	-0.225312	0.193725	0.473532
1395	AT1G14630	-0.924436	0.0132088	0.110371	-1.25941	0.00045636	0.00495193	0.744212	0.0467412	0.210877	1.37062	0.00038327	0.0116673	-0.844965	0.0158778	0.153136	-1.08656	0.00195151	0.0395003	-1.15839	0.00105811	0.00373846	-1.13343	0.00242714	0.0335003
1396	AT1G14640	-0.14564	0.688739	0.880902	-0.283118	0.413023	0.653949	0.336152	0.331878	0.616248	0.123923	0.733744	0.898155	-0.0859472	0.803817	0.950418	-0.00537713	0.987597	0.997855	0.195743	0.572444	0.686816	-0.0357106	0.92214	0.973943
1397	AT1G14642	-0.384092	0.277524	0.595046	-0.850033	0.0116982	0.0597087	0.298192	0.387636	0.666883	0.473206	0.191328	0.501854	-0.215094	0.526921	0.838322	-0.122596	0.718705	0.895185	-0.253138	0.463184	0.589478	-0.651341	0.0784451	0.288259
1398	AT1G14650	-0.0597618	0.505967	0.776268	-0.170444	0.0409038	0.148064	0.136769	0.101066	0.326739	-0.110155	0.222001	0.538538	-0.150638	0.0692892	0.3497	-0.169659	0.0407408	0.238063	0.130112	0.117852	0.202255	0.0133812	0.882414	0.958591
1399	AT1G14660	-0.0196374	0.933493	0.982647	0.014521	0.94742	0.984921	0.46206	0.036933	0.184848	-0.16943	0.476296	0.753475	0.0375951	0.864471	0.966803	-0.00540042	0.980437	0.995728	0.408428	0.0652401	0.124483	-0.112555	0.639275	0.843222
1400	AT1G14670	0.338787	0.000397466	0.0117721	0.579198	6.11437e-11	9.24275e-09	-0.141706	0.110479	0.344233	-0.128371	0.179956	0.485823	0.141286	0.1083	0.436411	0.387493	1.03031e-05	0.00104813	0.454443	2.93631e-07	2.64189e-06	0.483368	4.87026e-07	5.09415e-05
1401	AT1G14680	-0.18061	0.595216	0.832036	0.254727	0.421099	0.660014	0.190543	0.570405	0.801946	0.65644	0.0608087	0.280265	0.37056	0.250962	0.642866	0.138875	0.668689	0.87124	-0.649664	0.0557069	0.109274	0.530403	0.134543	0.390114
1402	AT1G14685	0.0586729	0.642397	0.85811	-0.149977	0.201632	0.429456	0.213086	0.085825	0.298435	0.323531	0.0146393	0.124074	-0.111223	0.340455	0.725253	-0.139957	0.230218	0.563402	0.173454	0.149805	0.245191	0.152539	0.246954	0.539258
1403	AT1G14686	-0.377386	0.503492	NA	0.466886	0.426598	NA	0.352945	0.534594	NA	-0.199976	0.715134	NA	0.30437	0.60227	NA	0.163079	0.779569	NA	0.967112	0.092298	0.165668	0.524878	0.337185	NA
1404	AT1G14687	0.088304	0.668256	0.871089	-0.200876	0.302042	0.547563	-0.245789	0.218317	0.498637	0.406809	0.050163	0.252532	-0.304023	0.108493	0.436595	-0.687677	0.000359377	0.0132223	-1.10351	3.18628e-08	3.48636e-07	-0.238378	0.26191	0.554794
1405	AT1G14688	1.04735	0.0946203	0.34391	0.389767	0.54121	0.75766	0.155256	0.807536	NA	-0.176767	0.779003	0.919523	1.12055	0.0760218	0.366075	0.289306	0.648879	0.860748	1.1411	0.0731886	0.136706	1.10341	0.0809663	0.29328
1406	AT1G14690	0.0108801	0.922732	0.978284	-0.0876241	0.40075	0.643568	0.0471476	0.652289	0.851115	-0.108223	0.337671	0.651433	-0.192652	0.0635562	0.332384	-0.232764	0.0249805	0.181492	-0.263896	0.0115264	0.0288307	-0.0618705	0.58516	0.810498
1407	AT1G14700	-0.316082	0.0446477	0.225744	0.0100781	0.945033	0.983676	0.177864	0.22524	0.506601	0.40529	0.0101174	0.100071	-0.1134	0.438971	0.790957	-0.723647	8.5072e-07	0.000165523	-0.681791	4.25277e-06	2.8908e-05	0.185965	0.242725	0.534571
1408	AT1G14710	-0.112054	0.557939	0.808802	-0.0154654	0.930903	0.97784	0.0123205	0.94509	0.982264	0.497795	0.00935928	0.0950135	0.0578883	0.745522	0.933708	-0.05612	0.753055	0.909706	-0.141631	0.428901	0.55704	0.502131	0.00889104	0.0794113
1409	AT1G14720	-0.533376	0.0802498	0.313833	0.261289	0.363574	0.609455	0.169494	0.55625	0.793492	0.706116	0.0206218	0.152151	0.16204	0.573065	0.863875	-0.16757	0.560115	0.816635	0.158635	0.582019	0.695251	0.695747	0.0227259	0.142494
1410	AT1G14730	-1.50131	3.12612e-08	1.1128e-05	-1.0639	4.24043e-05	0.000728298	-0.457039	0.0814492	0.289984	0.157834	0.54531	0.796156	-1.51308	1.98289e-11	2.32692e-08	-1.36851	6.99427e-10	6.86615e-07	0.465007	0.0281334	0.0617673	-1.80582	1.16062e-11	8.53826e-09
1411	AT1G14740	-0.0895461	0.715818	0.893994	0.0737753	0.748924	0.89027	0.357252	0.121339	0.362669	-0.279521	0.256364	0.576518	-0.207312	0.368478	0.74639	0.0475088	0.836642	0.94469	0.810583	0.000438483	0.00173532	-0.0165683	0.946426	0.981977
1412	AT1G14750	-0.40759	0.437131	0.728332	-0.716836	0.172356	0.389703	0.0917082	0.863581	0.952481	1.06234	0.04696	0.244281	-0.295711	0.554374	0.852903	-0.411999	0.409965	0.718146	-0.760386	0.131503	0.220994	-0.860947	0.0964163	0.324871
1413	AT1G14760	-0.239182	0.7094	0.890365	-0.97444	0.135991	0.334655	0.629188	0.335366	NA	0.983829	0.124736	0.403367	-0.708866	0.277507	0.670618	-1.05708	0.105514	0.385711	-0.723332	0.268147	0.389375	-1.00305	0.11747	0.362342
1414	AT1G14770	-0.51478	0.087806	0.329932	-0.069836	0.805508	0.92126	0.343099	0.228157	0.509864	0.870213	0.00390234	0.0538953	-0.132577	0.640054	0.893623	-0.352605	0.213888	0.546458	-0.892977	0.00173464	0.00573866	-0.277025	0.360271	0.650244
1415	AT1G14780	0.0789235	0.887126	0.966285	-0.278799	0.611726	0.809837	0.452643	0.411008	0.686659	-0.402228	0.472507	0.750395	0.234269	0.670504	0.907655	0.539355	0.32672	0.652395	0.727333	0.185537	0.291644	0.111926	0.841248	0.940199
1416	AT1G14790	0.233855	0.334083	0.648936	0.585947	0.00973655	0.0520935	0.647675	0.0043399	0.0481879	-0.263288	0.278427	0.600204	-0.308035	0.174799	0.552571	0.267332	0.23823	0.571745	0.380665	0.0941122	0.168423	-0.113775	0.6406	0.84386
1417	AT1G14800	0	1	NA	0	1	NA	0	1	NA	0	1	NA	0.158067	0.491088	NA	0.0572669	0.802932	NA	-0.219128	0.337829	NA	-0.169881	0.4536	NA
1418	AT1G14810	0.286966	0.248929	0.566173	0.154726	0.507394	0.732146	-0.483606	0.0385889	0.189793	0.280278	0.260457	0.58081	-0.149485	0.521554	0.834921	-0.118409	0.611645	0.843262	-1.00442	1.73428e-05	0.000100881	0.349855	0.160158	0.428573
1419	AT1G14820	-0.0180794	0.945891	0.986936	-0.163115	0.514636	0.737773	-0.355117	0.157603	0.418043	-0.144162	0.589497	0.822753	0.0466747	0.851778	0.96393	0.25389	0.309105	0.639193	-0.284616	0.256292	0.375713	-0.214169	0.423904	0.704273
1420	AT1G14830	0.191757	0.0898675	0.334238	0.359237	0.000608619	0.00628544	-0.171338	0.102508	0.329532	-0.0742018	0.511473	0.775332	0.272406	0.00901767	0.11224	0.278911	0.00748199	0.0898255	0.57018	5.25777e-08	5.49691e-07	0.438467	0.000112274	0.0037374
1421	AT1G14840	0.120556	0.659226	0.866135	-0.0747794	0.771269	0.902349	-0.059191	0.818215	0.931439	-0.036262	0.894623	0.965404	0.199869	0.436864	0.789523	0.00992197	0.969219	0.99249	-0.240719	0.349686	0.476304	0.375184	0.170563	0.443487
1422	AT1G14850	0.239258	0.0773068	0.307805	0.334156	0.00783855	0.0442562	0.22397	0.0747634	0.275901	-0.0598562	0.659146	0.864422	-0.0320747	0.796584	0.947602	-0.0309594	0.803449	0.931752	0.260082	0.0388444	0.0807695	0.47334	0.000509546	0.0111897
1423	AT1G14860	-0.411605	0.473178	0.753564	-0.160712	0.777579	0.906256	0.196323	0.731917	0.888148	0.175044	0.761718	0.910967	-0.589884	0.30157	0.69417	-0.00525112	0.992643	0.999725	0.400093	0.485075	0.609248	-0.0120536	0.983449	0.995407
1424	AT1G14870	-0.800604	0.153742	0.449237	-0.152693	0.783158	0.909562	-0.219998	0.691991	0.870562	-0.412516	0.462603	0.74496	-0.212785	0.700579	0.917843	0.51248	0.353907	0.674061	0.985465	0.0745031	0.138768	-0.844284	0.132285	0.386559
1425	AT1G14880	0.769999	0.0301588	0.180822	0.498336	0.139834	0.340295	0.143699	0.670332	0.859328	-1.27711	0.000324726	0.010493	-1.07618	0.00143132	0.0358645	0.665606	0.0485967	0.261601	0.114163	0.735191	0.818846	-1.39493	8.62285e-05	0.00309441
1426	AT1G14890	-1.11948	0.00710183	0.0763887	-1.46557	0.000245191	0.00303941	0.58421	0.144636	0.400841	0.304332	0.465727	0.746552	-1.205	0.00251008	0.0509813	-0.85376	0.0321501	0.208032	0.266918	0.502861	0.626076	-1.27672	0.0021678	0.0310671
1427	AT1G14900	-1.17916	0.0112611	0.100702	-1.75299	0.000108845	0.00157807	0.41414	0.363154	0.643779	1.07561	0.0215286	0.155477	-0.846106	0.0588261	0.319643	-0.938158	0.0361701	0.222681	-0.76386	0.0892041	0.161218	-0.821877	0.0770866	0.285357
1428	AT1G14910	0.0341965	0.748561	0.90913	0.129352	0.190323	0.414202	0.0334482	0.736124	0.889976	0.0346871	0.745947	0.904166	-0.116223	0.239785	0.631702	0.0562272	0.568878	0.821604	-0.0284485	0.774361	0.849782	0.0500387	0.64211	0.844974
1429	AT1G14920	-0.561119	0.0695008	0.288483	0.052282	0.857809	0.946451	0.280714	0.336427	0.619969	0.251407	0.416192	0.712414	-0.196641	0.500696	0.824013	-0.109541	0.707536	0.890872	-0.114303	0.695499	0.787064	-0.0530859	0.863767	0.949849
1430	AT1G14930	0.0227897	0.967087	0.992911	-0.301851	0.578314	0.785219	0.376888	0.493365	0.751899	1.36755	0.0137493	0.119939	-0.347803	0.524045	0.835914	-0.492148	0.367641	0.685568	-2.02647	0.000217378	0.000936312	0.0282974	0.958896	0.986199
1431	AT1G14960	0	1	NA	0	1	NA	0	1	NA	0.0458011	0.838566	NA	0.049573	0.826427	NA	0.299104	0.18671	NA	0	1	NA	0.05091	0.820849	NA
1432	AT1G14970	-0.534503	0.0252814	0.16329	-0.607633	0.00666078	0.0392847	-0.170384	0.466642	0.73185	0.904942	0.000207032	0.00761533	-0.159674	0.470214	0.807839	-0.397185	0.0729044	0.32225	-0.725237	0.00138701	0.00473573	-0.18019	0.457884	0.72987
1433	AT1G14980	0.236802	0.367793	0.675587	-0.442794	0.0731202	0.221554	0.0405064	0.869818	0.954765	0.124529	0.636026	0.851179	-0.376222	0.127504	0.473236	-0.333479	0.176709	0.497703	-0.387302	0.11672	0.200643	-0.462349	0.0788391	0.289081
1434	AT1G14990	-0.119	0.47727	0.756561	-0.0803514	0.606131	0.80494	0.160386	0.309745	0.594933	-0.0180721	0.915252	0.972788	0.128931	0.405353	0.771097	-0.0180939	0.907144	0.970449	0.0728877	0.641645	0.745458	-0.192357	0.260777	0.553992
1435	AT1G15000	-0.818036	0.00106582	0.0225312	-0.441374	0.059264	0.19168	-0.573461	0.0148141	0.108288	0.550173	0.0276591	0.181099	-1.1334	1.3986e-06	0.000232392	-1.24488	1.16662e-07	3.44318e-05	-1.87695	1.95475e-15	8.5039e-14	-0.31464	0.209038	0.493418
1436	AT1G15010	0.733105	0.241676	0.556704	1.13202	0.0726674	0.220601	-0.526737	0.4042	0.681217	-0.411034	0.511932	0.775465	0.414828	0.511213	0.830005	1.21935	0.0533785	0.273308	1.35368	0.0318942	0.0684868	-0.671708	0.284053	0.578219
1437	AT1G15015	0.0820331	0.881802	NA	-0.244861	0.660326	NA	0.581161	0.276902	NA	0.54798	0.297475	NA	-0.106804	0.842534	NA	-0.350864	0.518767	NA	0	1	1	0	1	NA
1438	AT1G15020	-0.122441	0.604744	0.836971	0.0218971	0.921237	0.973228	0.144349	0.516904	0.768387	-0.4715	0.0480472	0.246777	-0.018948	0.931888	0.986108	0.0482845	0.827488	0.94132	0.34713	0.118712	0.203408	-0.121446	0.611671	0.827992
1439	AT1G15030	0.0514461	0.774714	0.920383	-0.0918362	0.583875	0.788913	-0.292293	0.0814449	0.289984	-0.284981	0.113249	0.384465	-0.0126648	0.939825	0.988316	-0.0937309	0.576443	0.82538	-0.315184	0.0604435	0.11681	0.0950858	0.598145	0.819076
1440	AT1G15040	-0.386405	0.491669	0.766919	0.802268	0.142283	0.343866	1.01667	0.0666186	0.257964	0.768814	0.171442	0.474686	0.237124	0.655057	0.90124	0.0385667	0.942093	0.982758	2.31572	1.55421e-05	9.15856e-05	0.104297	0.849788	0.943091
1441	AT1G15050	0.624141	0.113817	0.380746	1.00323	0.00691964	0.040429	-0.0658582	0.878411	0.958254	1.04651	0.0129172	0.115687	0.747464	0.0453265	0.276554	0.0693099	0.855858	0.950966	0.0709601	0.860114	0.909638	-0.0596898	0.891589	0.962014
1442	AT1G15060	0.170743	0.234965	0.54873	0.155075	0.246019	0.484338	0.179193	0.178822	0.447499	-0.101891	0.477941	0.754734	0.19615	0.142336	0.500801	0.21377	0.109715	0.394128	0.538463	5.38785e-05	0.000275995	0.167416	0.245477	0.537842
1443	AT1G15080	-1.17885	3.42555e-05	0.00200536	-1.26246	3.32208e-06	8.79151e-05	-0.314222	0.307575	0.59294	1.16261	0.000112773	0.00497011	-0.645893	0.0124548	0.133005	-1.15953	9.37458e-06	0.000987694	-0.851252	0.00165362	0.0055094	-0.578688	0.0463517	0.215574
1444	AT1G15085	-0.651447	0.210027	0.519477	-1.70534	0.00139328	0.0120257	0.827133	0.135076	0.385355	1.50685	0.00601397	0.0718316	-1.19286	0.0163906	0.155624	-1.52601	0.00218155	0.0424077	-1.47488	0.00305841	0.00932146	-2.26447	1.17623e-05	0.000633162
1445	AT1G15100	-0.161858	0.595243	0.832036	0.184977	0.520057	0.742122	-0.404272	0.158382	0.419197	-0.441129	0.146375	0.436318	0.197041	0.492523	0.818533	0.150774	0.599468	0.836729	0.130165	0.649732	0.751786	0.37546	0.216508	0.503089
1446	AT1G15110	-0.352343	0.199133	0.507171	-0.858762	0.0010114	0.00943658	0.124885	0.625125	0.834111	-0.62362	0.0225596	0.160248	-0.351823	0.168364	0.542044	-0.0726682	0.775377	0.920383	0.914403	0.000300828	0.00125213	-0.646584	0.0179041	0.123482
1447	AT1G15120	-0.0328057	0.803168	0.933399	-0.119616	0.328618	0.574691	-0.322385	0.00878801	0.0769124	0.0254	0.847479	0.947835	-0.263633	0.0310957	0.226183	-0.00230956	0.984914	0.997311	-0.460443	0.00017513	0.000774649	-0.129586	0.327926	0.621284
1448	AT1G15125	-1.77742	0.00549642	0.0662919	-1.32833	0.0418657	0.150432	0.770552	0.237829	0.520844	-0.384387	0.5482	0.798024	-0.67336	0.302298	0.695203	-0.768234	0.239253	0.572516	-0.0439773	0.946286	0.967833	0.514805	0.421289	0.702149
1449	AT1G15130	0.137753	0.41685	0.714851	0.276898	0.0795301	0.233222	-0.0156993	0.920869	0.974682	-0.159826	0.346537	0.659043	0.0723984	0.646416	0.896632	0.313635	0.0467479	0.257346	0.735164	3.24738e-06	2.27928e-05	0.0854127	0.615793	0.83023
1450	AT1G15140	0.695283	0.000139499	0.00571195	-0.18494	0.277515	0.520221	-0.514341	0.00257797	0.0341543	0.17695	0.333039	0.647552	-0.184565	0.27816	0.670935	-0.300403	0.0775668	0.331901	-0.825819	1.25953e-06	9.76857e-06	-0.156664	0.391507	0.676897
1451	AT1G15150	1.28144	0.00678444	0.0745914	-0.155969	0.735561	0.882272	1.40961	0.00267584	0.0349192	1.35689	0.00498379	0.0634327	-0.127972	0.779519	0.941602	-0.27991	0.540438	0.80601	1.05603	0.0220003	0.0501049	0.78521	0.0999106	0.331384
1452	AT1G15160	-0.747009	0.00139749	0.0269412	-1.34957	1.05548e-09	1.02618e-07	-0.511399	0.0206277	0.132494	0.394625	0.0906023	0.343813	-0.302087	0.172193	0.548686	-0.458633	0.038543	0.231806	-1.36192	5.94363e-10	9.32717e-09	-0.333872	0.1535	0.418977
1453	AT1G15165	-0.133108	0.554471	0.807473	-0.135106	0.520907	0.742759	-0.828461	8.84003e-05	0.003443	0.151038	0.500343	0.768553	0.149443	0.478985	0.812185	-0.0850535	0.687538	0.880866	-0.936623	1.07355e-05	6.58139e-05	0.221106	0.328903	0.622493
1454	AT1G15170	-0.418322	0.0316822	0.185668	-0.572515	0.00160284	0.0133893	-0.029949	0.869591	0.954568	0.40742	0.036882	0.212751	0.35538	0.0548753	0.307646	0.20231	0.275115	0.610645	-0.145394	0.4336	0.561374	0.719468	0.000294861	0.00767402
1455	AT1G15180	-0.214041	0.293527	0.611786	-0.442636	0.0200622	0.0887535	-0.475273	0.0125523	0.0974382	0.1971	0.333047	0.647552	-0.0612924	0.747366	0.93402	-0.451739	0.017696	0.149908	-0.902281	2.17328e-06	1.59546e-05	0.0203842	0.920371	0.973012
1456	AT1G15190	-0.889402	0.0315388	0.185276	-1.02113	0.0106549	0.0557896	0.884791	0.0267	0.153032	-0.347692	0.414878	0.711292	0.151447	0.713217	0.921485	0.205887	0.615939	0.845404	1.81845	8.75018e-06	5.4889e-05	0.256835	0.562751	0.797018
1457	AT1G15200	-0.193946	0.161698	0.460397	-0.900468	3.09166e-12	7.58144e-10	0.13825	0.284953	0.570047	0.261124	0.060345	0.279089	-0.39932	0.00191892	0.0436577	-0.489199	0.000144334	0.00724928	-0.494368	0.000124506	0.000574863	-0.347642	0.0123401	0.0980012
1458	AT1G15210	-0.250483	0.680548	0.87732	-0.187525	0.758804	0.895742	1.04743	0.0888155	0.304323	1.92524	0.00164824	0.0319664	-0.529505	0.380848	0.753971	-0.508116	0.400323	0.711684	0.247048	0.682168	0.776918	-1.49321	0.0134812	0.103633
1459	AT1G15215	-0.303132	0.206384	0.515647	-0.353893	0.115331	0.300124	0.373802	0.0995825	0.324831	0.0519333	0.830499	0.942952	-0.0932708	0.677553	0.910373	-0.262684	0.241938	0.57586	-0.112966	0.618594	0.72631	-0.0717267	0.768925	0.906478
1460	AT1G15220	-0.0257532	0.893841	0.968603	-0.213612	0.236656	0.473484	0.0102909	0.955022	0.985755	-0.252695	0.19942	0.512156	-0.00487591	0.97827	0.996672	-0.0846681	0.636342	0.855489	-0.208212	0.25359	0.372637	0.0430137	0.828175	0.935497
1461	AT1G15230	-0.196081	0.332009	0.647072	-0.341162	0.0707919	0.216506	0.434959	0.0216484	0.136615	0.412775	0.0418335	0.229033	-0.0543671	0.773556	0.940422	-0.26584	0.15971	0.47419	-0.0781698	0.679425	0.775185	-0.479688	0.0185241	0.126064
1462	AT1G15240	0.0623544	0.644034	0.859104	0.00763618	0.951438	0.987036	0.12973	0.300576	0.586228	-0.199721	0.139343	0.427159	0.139091	0.267212	0.659923	0.102391	0.414028	0.71986	0.673984	7.80159e-08	7.88618e-07	0.190698	0.160209	0.428583
1463	AT1G15250	-0.0496973	0.873836	0.960532	-0.622211	0.0356652	0.134243	-0.0678997	0.818805	0.931772	0.111315	0.722533	0.89409	-0.458729	0.120376	0.459471	-0.458663	0.120382	0.413013	-0.768203	0.00941794	0.0243356	-0.0863367	0.782833	0.913505
1464	AT1G15260	0.219305	0.284656	0.60199	0.373666	0.0506924	0.172014	-0.400523	0.035769	0.180818	-0.150015	0.462826	0.74496	0.650598	0.000655343	0.0208791	0.469526	0.0139422	0.130804	-0.814021	2.03546e-05	0.000116258	0.116936	0.567646	0.799853
1465	AT1G15270	0.15583	0.142926	0.432757	0.234947	0.0173348	0.0798871	0.274611	0.00545125	0.0558553	0.179627	0.0917532	0.345798	-0.171769	0.0810314	0.377592	-0.15006	0.127337	0.424956	0.172436	0.079967	0.147075	-0.179432	0.0931004	0.318178
1466	AT1G15280	0.0416815	0.77061	0.919096	0.000329069	0.998024	1	0.0754503	0.569799	0.80153	-0.0342612	0.810515	0.934944	0.0054591	0.9672	0.99477	-0.0960358	0.469491	0.759463	0.103391	0.436499	0.564194	0.311806	0.0294212	0.16556
1467	AT1G15290	0.137651	0.432588	0.725142	-0.355697	0.029581	0.117188	-0.176487	0.280386	0.565397	0.236473	0.17766	0.482875	-0.221281	0.175836	0.553815	-0.348833	0.032853	0.210855	-0.354093	0.0303403	0.0658216	-0.00273237	0.987581	0.996703
1468	AT1G15310	0.430935	0.223823	0.535779	0.250161	0.457578	0.692501	0.21352	0.526193	0.772912	-0.451225	0.204541	0.517924	0.301373	0.369913	0.747298	0.463291	0.167809	0.485944	1.63804	1.2191e-06	9.48002e-06	-0.17972	0.61727	0.830883
1469	AT1G15320	-0.78042	0.224306	0.536152	-0.0289148	0.964646	0.992205	-0.473823	0.468748	NA	0.208623	0.745104	0.90374	-0.09661	0.8819	NA	-0.530937	0.414859	NA	-1.19353	0.0678677	0.128587	-0.167947	0.793243	0.919333
1470	AT1G15330	0.198408	0.756185	NA	-0.834273	0.196074	NA	-0.796635	0.212974	NA	0.661114	0.29947	NA	0.313394	0.628634	NA	0.512307	0.429997	NA	1.40034	0.0311803	0.0672255	0.697498	0.270646	NA
1471	AT1G15340	0.0826822	0.587258	0.826845	-0.220825	0.119296	0.307506	0.0325792	0.818157	0.931439	-0.100681	0.508712	0.773602	-0.381347	0.00709328	0.0970907	-0.498474	0.0004327	0.014952	-0.024923	0.860289	0.909674	-0.212402	0.163442	0.433137
1472	AT1G15350	-0.0557193	0.861761	0.955588	0.0233896	0.938383	0.981302	0.0528486	0.86116	0.951491	-0.734101	0.0218236	0.156939	0.0419452	0.889877	0.974385	0.14969	0.621055	0.847846	1.16471	0.000117303	0.000545034	-0.0994232	0.756879	0.900406
1473	AT1G15360	0.0814352	0.878382	NA	0.164651	0.761102	NA	0	1	NA	0.538892	0.306931	NA	0.719028	0.18847	NA	0.945779	0.084823	NA	0.666083	0.222543	0.336591	0.0672279	0.898145	NA
1474	AT1G15370	0.468309	5.37252e-06	0.000520461	0.466831	1.09496e-06	3.54337e-05	-0.141879	0.138157	0.390545	-0.297532	0.00398203	0.054722	0.038767	0.680862	0.911295	0.179701	0.0559431	0.280196	0.117518	0.211833	0.32392	-0.144184	0.162856	0.432337
1475	AT1G15380	-0.494381	0.427636	0.721168	-0.0445282	0.943343	0.982937	1.16032	0.0637712	0.251335	0.370937	0.551183	0.799714	-0.460212	0.461731	0.801212	0.619019	0.322115	0.648765	0.99233	0.112452	0.194559	-2.10182	0.00072771	0.0145344
1476	AT1G15385	0.274249	0.670488	0.871939	0.181538	0.781242	0.908479	-0.160685	0.805364	NA	0.110323	0.863438	0.953376	-0.414276	0.513776	0.831736	0.448974	0.476991	0.765101	0.96992	0.124472	0.21138	-1.46481	0.0207502	0.135011
1477	AT1G15390	0.106504	0.531262	0.794013	-0.119826	0.449867	0.686505	-0.250425	0.116529	0.354988	0.210056	0.218695	0.534626	-0.200262	0.204794	0.590772	-0.342594	0.0301196	0.201766	-0.952342	2.29856e-09	3.22953e-08	0.116395	0.495616	0.756269
1478	AT1G15400	0.0847851	0.615138	0.842634	0.323831	0.0390109	0.143113	0.0308876	0.84354	0.942357	-0.501987	0.00287664	0.0445838	0.137063	0.382705	0.754438	0.211054	0.178676	0.50089	0.351543	0.0247408	0.0554009	-0.203358	0.228628	0.518322
1479	AT1G15410	-0.283748	0.277547	0.595046	0.1079	0.659967	0.838301	0.177636	0.468534	0.733621	0.147932	0.570895	0.811112	0.128154	0.601613	0.875758	-0.130121	0.596193	0.835297	-0.941345	0.000122256	0.000566031	-0.229029	0.380297	0.666413
1480	AT1G15415	-0.163552	0.789151	0.927498	-0.527694	0.393089	0.637269	-0.238534	0.699906	0.873969	-0.779991	0.20619	0.519151	0.0542164	0.92987	0.98511	0.669076	0.275577	0.610984	1.69926	0.00527618	0.0148494	-0.890545	0.147186	0.410276
1481	AT1G15420	-0.0461392	0.850069	0.951684	-0.294974	0.198023	0.425115	-0.0383901	0.866896	0.953902	-0.0964108	0.693307	0.880918	-0.333525	0.142831	0.501439	-0.282832	0.213828	0.546449	-0.269356	0.238335	0.355468	0.0450832	0.853651	0.94536
1482	AT1G15430	-0.222411	0.437609	0.728332	-0.256632	0.341611	0.587496	-0.196015	0.467316	0.73254	-0.334769	0.24271	0.561195	-0.199654	0.459051	0.800044	0.0715043	0.790618	0.926376	0.833397	0.00189554	0.00619159	-0.496084	0.0838866	0.299169
1483	AT1G15440	0.184479	0.451844	0.737815	-0.23996	0.296807	0.542433	0.0817732	0.722157	0.884655	-0.11867	0.628965	0.847467	-0.388515	0.089783	0.398483	-0.352494	0.12367	0.418571	-0.104304	0.649936	0.75191	0.157611	0.521095	0.774063
1484	AT1G15460	0.119074	0.850338	0.951697	-0.62318	0.331264	0.577397	1.29087	0.044378	NA	0.78114	0.213045	0.527769	0.218143	0.7362	NA	-0.528586	0.413202	0.71986	3.17924e-05	0.999961	1	-0.776746	0.218824	0.506409
1485	AT1G15470	0.108439	0.469541	0.750568	-0.0488932	0.726049	0.876821	-0.300811	0.0334837	0.173972	0.00304314	0.983962	0.99732	-0.040821	0.769618	0.939861	-0.0554712	0.690503	0.881906	-0.310544	0.0273285	0.0603102	-0.0200622	0.895322	0.96344
1486	AT1G15480	-0.092265	0.47673	0.756068	-0.161761	0.176961	0.395897	0.168935	0.223051	0.504096	0.125474	0.394556	0.695934	-0.1342	0.23723	0.628484	-0.108451	0.338539	0.662016	-0.131896	0.299129	0.423628	-0.396849	0.00581814	0.0603413
1487	AT1G15490	-0.220573	0.144893	0.436024	-0.369079	0.00883841	0.0483549	-0.0732174	0.609205	0.825401	0.289022	0.0586507	0.274456	0.0735014	0.60059	0.875565	-0.0447143	0.75028	0.908641	-0.284738	0.0440428	0.0896658	-0.197915	0.198072	0.479293
1488	AT1G15500	0.193889	0.292237	0.610648	0.0231128	0.892883	0.961664	-0.225587	0.188783	0.460433	0.320513	0.0816316	0.326024	-0.190573	0.266542	0.659349	-0.309516	0.0711577	0.318243	-1.16265	1.24672e-11	2.72193e-10	0.200554	0.275798	0.56945
1489	AT1G15510	0.306334	0.3423	0.655437	-0.0350455	0.908619	0.967599	-0.0742917	0.808009	0.926384	-0.421378	0.192839	0.504081	-0.110347	0.717115	0.923523	-0.175753	0.563902	0.819279	-0.0256088	0.933481	0.958911	0.585155	0.0713095	0.273562
1490	AT1G15520	-0.767286	0.221912	0.533739	-0.314819	0.619032	0.814415	-0.97661	0.123014	0.365508	-0.928542	0.139364	0.427159	-0.64769	0.306342	0.699477	-0.0473505	0.940382	0.982393	3.71772	4.30307e-09	5.68867e-08	-0.472571	0.45199	0.72571
1491	AT1G15530	0.104269	0.612685	0.841332	-0.141112	0.462845	0.697317	0.456981	0.0198439	0.12983	0.175196	0.405448	0.70453	-0.109167	0.569564	0.862531	-0.157375	0.412221	0.719191	0.0747022	0.70036	0.791079	-0.143741	0.493612	0.754486
1492	AT1G15540	-1.26936	0.0156802	NA	-0.943029	0.0792257	NA	-0.0565142	0.914554	NA	-0.0183609	0.971715	NA	-0.164426	0.758545	NA	-0.056274	0.916466	NA	0.044146	0.934094	0.959331	0.0432748	0.933626	NA
1493	AT1G15550	0.555517	0.260405	0.57847	-0.248593	0.605285	0.804156	1.43173	0.00321057	0.0395682	2.00354	5.7346e-05	0.00306868	0.293026	0.541609	0.845059	-0.471336	0.326476	0.652294	1.44683	0.00262827	0.0082004	0.816624	0.0986657	0.329433
1494	AT1G15570	-0.708124	0.0958058	0.345722	-1.01772	0.0129514	0.0644213	0.0132268	0.974943	0.992816	1.83861	2.01378e-05	0.00152729	-0.403951	0.321581	0.71173	-0.494483	0.225018	0.55891	-0.713561	0.0817367	0.149802	-0.210585	0.621419	0.834025
1495	AT1G15580	1.43993	0.000109598	0.00468499	2.12591	1.7329e-09	1.58038e-07	0.205324	0.570251	0.801896	1.33534	0.000396869	0.0119657	0.888058	0.0119806	0.130224	0.161344	0.64896	0.86075	-0.469774	0.192583	0.30019	0.916922	0.0151743	0.111483
1496	AT1G15610	-0.0154389	0.948174	NA	-0.0154544	0.948362	NA	-0.291132	0.221282	NA	-0.241201	0.308826	NA	-0.0204105	0.931954	NA	-0.0204767	0.931754	NA	0.0215293	0.927976	0.954875	0	1	NA
1497	AT1G15620	0	1	NA	0	1	NA	-0.0686039	0.841663	NA	-0.0687343	0.839956	NA	-0.285774	0.415893	NA	-0.244094	0.487638	NA	-0.246256	0.479419	NA	-0.354418	0.297414	NA
1498	AT1G15625	-0.295323	0.595402	0.832158	0.594898	0.276289	0.518733	-0.268483	0.622703	0.833733	-1.11297	0.0454092	0.239842	0.0694833	0.896365	0.976548	-0.0656101	0.902308	0.968635	0.868153	0.105953	0.185488	0.548973	0.318555	0.612556
1499	AT1G15630	-0.533199	0.397407	0.700653	-0.892796	0.161876	0.374525	-0.580785	0.358833	NA	0.441481	0.482224	0.757648	-1.35987	0.0349923	NA	0.0206383	0.974687	NA	-1.32492	0.0399698	0.0827287	-0.331156	0.600521	0.820498
1500	AT1G15640	-0.44893	0.482903	0.761099	0.14303	0.82541	0.929981	-0.130634	0.841265	NA	0.542149	0.397495	0.697846	-0.303143	0.642536	NA	0.417354	0.521859	0.793754	-0.511565	0.434387	0.562115	0.951772	0.138661	0.397383
1501	AT1G15660	-0.738017	0.00148919	0.0279714	-0.192654	0.374303	0.619673	0.397923	0.0696559	0.265003	1.15261	7.87894e-07	0.000139111	-0.0356111	0.869953	0.968051	-0.364219	0.0944883	0.363987	-0.125026	0.571753	0.686337	0.471194	0.0460599	0.214914
1502	AT1G15670	-0.593239	0.326296	0.641924	-0.973138	0.107445	0.285873	0.374896	0.535076	0.780099	-0.726474	0.229478	0.546106	-0.371382	0.538969	0.843578	0.14857	0.805822	0.932726	1.4692	0.0150579	0.0362254	-0.845564	0.162117	0.431538
1503	AT1G15690	0.399078	0.0413103	0.215231	0.445259	0.0147068	0.0708998	-0.770858	2.40403e-05	0.00135479	-0.356496	0.0683169	0.296523	0.266875	0.143626	0.502938	0.121991	0.503828	0.78176	-0.740855	4.9319e-05	0.000254638	0.455081	0.0199742	0.131792
1504	AT1G15700	0.0402216	0.817209	0.937997	-0.125598	0.443605	0.680359	0.176367	0.278992	0.563938	0.152572	0.382876	0.686779	-0.135845	0.391364	0.760772	-0.26808	0.0916843	0.358752	-0.466923	0.00398724	0.0116968	0.0434081	0.805277	0.924354
1505	AT1G15710	0.393986	0.0251659	0.163021	0.115733	0.480527	0.711236	-0.433219	0.00858589	0.0758751	0.294113	0.0951223	0.351532	-0.0989978	0.545296	0.847693	-0.178552	0.275398	0.610958	-1.34996	2.91122e-16	1.46324e-14	-0.0325012	0.853942	0.945635
1506	AT1G15720	-0.268561	0.387436	0.693039	-0.423441	0.150203	0.356335	0.0828261	0.786037	0.915149	1.13127	0.000342289	0.0108695	0.0470355	0.872218	0.968867	-0.351435	0.231923	0.565651	-0.647629	0.0283027	0.0620881	-0.190268	0.544866	0.786783
1507	AT1G15730	-0.0130284	0.968575	0.993507	0.0147159	0.962524	0.991392	-0.183873	0.55767	0.794446	0.0192497	0.953625	0.988284	-0.116825	0.708971	0.921034	-0.388616	0.214463	0.546861	-0.38484	0.219825	0.3336	0.551049	0.0960064	0.324233
1508	AT1G15740	-0.362962	0.15689	0.453987	0.233419	0.331814	0.577702	0.414827	0.0846771	0.295871	-0.0540564	0.833054	0.943673	0.301504	0.210362	0.597723	0.0563632	0.8149	0.936983	1.22134	3.97281e-07	3.45536e-06	0.440992	0.0862033	0.303963
1509	AT1G15750	-0.397961	0.00475915	0.0604341	-0.277035	0.0345271	0.131054	-0.320335	0.0139732	0.104488	-0.463755	0.000946682	0.0220873	-0.408634	0.00177672	0.0419326	-0.12779	0.328009	0.653386	0.14516	0.26543	0.386289	-0.0284243	0.83961	0.939807
1510	AT1G15760	-0.288144	0.569998	0.816993	-1.09336	0.0292359	0.116133	-0.23637	0.631172	0.837866	0.319304	0.525559	0.784052	-0.502322	0.305862	0.699098	-0.853501	0.0823082	0.341848	-1.56637	0.00141606	0.00482116	-0.834347	0.0969213	0.325951
1511	AT1G15770	-0.10616	0.863094	NA	-0.195738	0.753789	NA	0.55204	0.362358	NA	1.03797	0.084418	NA	-0.46551	0.462819	NA	-0.468804	0.460115	NA	-0.752899	0.230766	0.34651	-0.842929	0.164135	NA
1512	AT1G15772	0.334481	0.589652	0.828207	-0.107673	0.865334	0.949956	0.173741	0.775092	NA	-0.0588434	0.9226	0.975411	0.0843356	0.890973	NA	-0.757971	0.226335	0.560375	0.453166	0.454662	0.581401	-0.164379	0.789567	0.91729
1513	AT1G15780	0.260005	0.00137448	0.0267162	0.431343	8.8709e-09	6.2952e-07	0.154764	0.0389178	0.190667	-0.196183	0.0159104	0.130828	0.23895	0.00141587	0.0355618	0.3083	3.73651e-05	0.00279252	0.792675	5.13753e-26	9.42896e-24	0.369247	7.08025e-06	0.000432414
1514	AT1G15790	0.249316	0.434972	0.726599	0.134882	0.65535	0.835514	0.663995	0.0284153	0.159159	-0.668066	0.0388985	0.218947	-0.636586	0.035372	0.24441	0.570291	0.0578471	0.285299	0.802872	0.00771229	0.0205393	-0.642226	0.0470676	0.2175
1515	AT1G15800	-0.489869	0.142829	0.432584	-0.275921	0.38338	0.628898	-0.0439532	0.889618	0.962963	-0.481747	0.150415	0.44203	-0.0820732	0.795003	0.946928	-0.188415	0.55097	0.812039	1.10686	0.000450511	0.00177663	0.121828	0.71643	0.882985
1516	AT1G15810	-0.272219	0.0118969	0.104058	-0.304384	0.00244604	0.0184814	0.236805	0.0181666	0.12312	0.00538438	0.960455	0.990479	-0.136777	0.164092	0.536717	-0.127837	0.19295	0.518279	0.16901	0.0894222	0.161543	0.0891903	0.413014	0.695815
1517	AT1G15820	0.508776	0.0212154	0.148031	0.236303	0.252514	0.492488	-0.793668	0.00012151	0.00423397	0.457385	0.038325	0.21727	-0.105208	0.610439	0.880578	-0.489354	0.0178083	0.150531	-3.07578	3.68342e-50	9.61454e-47	-0.431982	0.0504282	0.225456
1518	AT1G15825	0.283879	0.504507	0.775188	-0.155861	0.70324	0.863748	-0.872411	0.0337701	0.17474	0.00945716	0.982291	0.997154	-0.191602	0.640017	0.893623	-0.700378	0.0878877	0.351958	-2.30324	2.3357e-08	2.63546e-07	-0.315456	0.45908	0.730754
1519	AT1G15830	-0.0308428	0.937158	0.983644	-0.998944	0.00756785	0.0431137	-0.838294	0.0252342	0.148429	0.232915	0.5519	0.799945	-0.361136	0.334554	0.721993	-0.876849	0.0191791	0.157187	-2.87259	1.84345e-14	6.80916e-13	-0.912718	0.0197408	0.130992
1520	AT1G15840	-0.474797	0.396634	NA	-0.184689	0.748436	NA	0.38708	0.499105	NA	0.454515	0.417546	NA	-0.374284	0.525503	NA	-0.48771	0.407705	NA	0.0323411	0.955854	0.974395	-0.694711	0.210824	NA
1521	AT1G15860	0.229005	0.0082048	0.0834469	0.13877	0.0850422	0.244322	-0.0928881	0.248126	0.531534	-0.379785	1.41419e-05	0.00119491	0.0852699	0.28768	0.679261	0.157884	0.0483848	0.260981	0.468778	4.2021e-09	5.58032e-08	0.0522218	0.555431	0.792672
1522	AT1G15870	0.677506	0.205488	0.515502	0.462414	0.380468	0.626058	-0.0252695	0.962415	0.988581	-0.312592	0.565348	0.807849	0.165531	0.751942	0.935245	-0.115578	0.825421	0.940602	1.63406	0.00198319	0.00643053	0.762351	0.157647	0.42534
1523	AT1G15880	0.243316	0.246484	0.562846	0.312853	0.110419	0.291432	0.181787	0.353874	0.635971	-0.403571	0.0554662	0.266413	0.109713	0.575645	0.864949	0.237866	0.224485	0.558395	0.564432	0.0039466	0.0115906	-0.100302	0.635177	0.841438
1524	AT1G15890	-0.0622229	0.918271	0.977735	-0.531787	0.38689	0.631712	0.670391	0.292369	NA	0.79185	0.21012	0.524469	-0.402157	0.50501	NA	-0.0743271	0.901085	NA	-0.174771	0.779674	0.85334	-0.479228	0.448365	0.72282
1525	AT1G15900	-0.270354	0.405688	0.706947	-0.0321957	0.916161	0.970747	0.109188	0.730693	0.887837	0.754715	0.0228762	0.161716	0.233953	0.443999	0.792847	-0.10473	0.732536	0.900716	-0.586939	0.0603064	0.116612	-0.410676	0.218653	0.506313
1526	AT1G15910	0.298498	0.110392	0.375168	0.571727	0.00102334	0.00952954	0.0162073	0.925886	0.976108	-0.0598968	0.748696	0.905246	-0.16228	0.34666	0.731373	-0.0958342	0.578238	0.826404	-0.577294	0.000874661	0.00316311	-0.152181	0.414632	0.697214
1527	AT1G15920	-0.140137	0.353211	0.663497	-0.185857	0.185127	0.407433	0.137219	0.329606	0.614342	-0.0176197	0.907577	0.970187	0.1291	0.358952	0.739649	-0.00472096	0.973273	0.993668	0.0757223	0.588844	0.701121	-0.178069	0.244411	0.536678
1528	AT1G15930	-0.301561	0.190305	0.497896	-0.746946	0.000532682	0.00560892	-0.432298	0.0450018	0.207238	0.108236	0.638329	0.852779	-0.49674	0.0211471	0.180428	-0.485652	0.0241984	0.178427	-0.808065	0.000177751	0.000785072	-0.0629065	0.784721	0.914596
1529	AT1G15940	-0.0669781	0.74772	0.908699	-0.346957	0.0747437	0.224232	0.15162	0.436104	0.707989	0.214795	0.302677	0.621114	-0.335484	0.0836964	0.38433	-0.314379	0.105004	0.384825	-0.450822	0.0202078	0.0465506	-0.352353	0.0906264	0.312862
1530	AT1G15950	0.564052	0.00912218	0.088872	0.233722	0.247804	0.48631	-0.0728827	0.718433	0.882958	-0.106375	0.622792	0.843512	0.0410592	0.839087	0.961157	0.120842	0.550066	0.811735	-0.21912	0.278361	0.400542	-0.0980229	0.650396	0.849657
1531	AT1G15960	-0.21548	0.305542	0.622307	-0.433872	0.0277573	0.111891	-0.170887	0.383687	0.662932	0.36175	0.0840771	0.331339	-0.140371	0.484	0.814906	-0.613577	0.00243665	0.0454473	0.810308	4.16132e-05	0.000218698	0.169058	0.432418	0.711103
1532	AT1G15970	-0.096043	0.580783	0.82303	-0.141618	0.382239	0.627772	-0.267128	0.100907	0.326553	0.125407	0.471129	0.749349	0.291645	0.0710762	0.35384	0.154596	0.338821	0.662228	-0.21463	0.186053	0.292182	-0.0683256	0.696954	0.872527
1533	AT1G15980	0.344146	0.196878	0.504657	0.591354	0.0182618	0.0829785	-0.303648	0.225692	0.507052	0.229413	0.389712	0.691284	0.396636	0.11346	0.446527	-0.102666	0.682053	0.877953	-1.41967	1.51054e-08	1.76721e-07	0.387302	0.146591	0.409243
1534	AT1G15990	-0.696066	0.0559974	0.257525	-1.12048	0.00131567	0.011518	-0.287724	0.433601	0.70615	1.03997	0.00526393	0.065971	0.104374	0.782588	0.942828	-0.210678	0.582706	0.829086	-1.79012	9.63813e-06	5.9915e-05	-0.321271	0.427326	0.707065
1535	AT1G16000	0.295788	0.173226	0.476695	0.17967	0.376708	0.622441	-0.450321	0.029396	0.16231	-0.246565	0.2626	0.583464	-0.0110341	0.956328	0.992608	0.0847529	0.673836	0.873583	-0.0757736	0.710649	0.79928	-0.126308	0.566351	0.799087
1536	AT1G16010	0.00120281	0.987644	0.99898	-0.164098	0.0225661	0.0967807	0.248895	0.00053208	0.0117964	-0.0567167	0.467111	0.747635	0.00230442	0.974466	0.996256	-0.0342319	0.634337	0.855076	0.592259	2.05479e-16	1.05626e-14	0.138635	0.0796105	0.290462
1537	AT1G16020	-0.0742526	0.697276	0.88513	-0.207136	0.244624	0.482601	-0.153017	0.390779	0.669664	0.16541	0.386451	0.68871	0.155996	0.380832	0.753971	-0.0797463	0.654331	0.864158	-0.948046	1.10435e-07	1.08777e-06	-0.0330701	0.862808	0.94945
1538	AT1G16022	-0.313218	0.571306	0.817739	-0.0467938	0.931875	0.978265	0.213051	0.709714	NA	0.950442	0.0928295	0.347849	-0.221853	0.677197	0.910086	-0.465117	0.383911	0.699868	0.384074	0.479888	0.604487	0.0202811	0.971064	0.991519
1539	AT1G16030	0.141491	0.644862	0.859375	-0.279833	0.334908	0.58074	0.363858	0.211784	0.490669	0.020664	0.94672	0.986408	0.0384044	0.894218	0.975493	-0.00459279	0.987312	0.997673	0.371082	0.19946	0.308575	-0.112369	0.715251	0.882271
1540	AT1G16040	-0.164542	0.297061	0.61479	-0.0672381	0.647347	0.831143	0.3793	0.0095432	0.0811011	-0.0866955	0.585068	0.820412	-0.00936551	0.948987	0.990856	0.0649147	0.656651	0.865697	0.561861	0.000122408	0.000566512	-0.11325	0.486259	0.749053
1541	AT1G16060	0.902085	2.26788e-05	0.00154007	-0.0675941	0.735492	0.882272	0.281719	0.165428	0.430093	0.672516	0.00187149	0.034793	-0.023928	0.904176	0.978241	-0.132152	0.506292	0.783006	-0.533088	0.00783937	0.0208023	-0.15872	0.461417	0.732029
1542	AT1G16070	-0.276329	0.341191	0.654448	-1.10888	0.000106891	0.00155684	0.30297	0.321407	0.607581	1.5495	4.47665e-07	9.04045e-05	-0.891371	0.000680929	0.0214356	-0.766798	0.00339492	0.0559268	-0.610578	0.0230334	0.0521443	-0.406499	0.158523	0.426659
1543	AT1G16080	0.247761	0.216006	0.526825	0.169875	0.363491	0.609408	-0.362971	0.052315	0.2249	-0.0785001	0.695166	0.881944	0.0777017	0.67764	0.910373	-0.207303	0.267486	0.6043	-0.996929	9.94711e-08	9.87648e-07	-0.0514494	0.7974	0.921393
1544	AT1G16090	-0.562273	0.158357	0.45608	-0.998047	0.00891468	0.0486757	0.530076	0.164682	0.428926	0.363296	0.362284	0.67199	-0.103199	0.787446	0.944693	0.140281	0.713809	0.892445	0.941768	0.0137436	0.033541	0.0039351	0.992161	0.998158
1545	AT1G16110	0.129636	0.816645	0.937995	0.2265	0.681876	0.85099	0.890428	0.107283	0.338456	-0.38079	0.496247	0.76618	0.451531	0.414717	0.775365	0.416049	0.45233	0.749096	1.84631	0.000857015	0.00310645	0.4955	0.37712	0.664248
1546	AT1G16120	0.20191	0.740481	0.905979	0.131607	0.829987	0.932679	-0.488193	0.42008	0.694334	-0.084238	0.888821	0.963615	0.0931464	0.878486	0.971394	0.515331	0.396059	0.708321	1.89446	0.00191895	0.00625677	0.28137	0.648136	0.848489
1547	AT1G16130	0.205348	0.73447	0.903252	0.431191	0.485973	0.715361	0.125175	0.839699	0.94111	-0.344517	0.569253	0.809786	0.33124	0.592349	0.871565	0.166326	0.788031	0.925254	0.978023	0.113873	0.19654	0.764585	0.20632	0.489703
1548	AT1G16150	1.35568	0.0268278	0.169072	0.48883	0.42674	0.665243	0.732629	0.231203	0.513601	-0.280844	0.646781	0.857167	-0.602685	0.321465	0.711549	0.419103	0.4902	0.773794	-0.305897	0.614781	0.723243	-1.02343	0.092347	0.316456
1549	AT1G16160	-0.278181	0.612244	0.841332	0.677015	0.207662	0.437474	0.913318	0.0874276	0.301823	-0.460354	0.39936	0.699624	0.387147	0.479919	0.81255	0.664173	0.223957	0.557942	1.87722	0.000590618	0.00224766	1.04411	0.0619239	0.252814
1550	AT1G16170	0.231206	0.226533	0.539098	0.317088	0.0749486	0.2247	0.662785	0.00022563	0.00665839	0.34882	0.0712731	0.303252	-0.22778	0.196485	0.580711	-0.447487	0.0112916	0.114868	-0.16287	0.361568	0.488467	0.239215	0.214253	0.500342
1551	AT1G16180	0.131204	0.399191	0.701957	0.606024	2.79958e-05	0.000519217	0.091382	0.527059	0.773836	-0.279561	0.0720496	0.304838	0.0767894	0.595042	0.872781	0.288311	0.045873	0.255208	0.644542	8.13945e-06	5.14287e-05	0.20553	0.186514	0.464026
1552	AT1G16190	-0.0071577	0.961441	0.990936	-0.00836736	0.951509	0.987036	-0.286989	0.0388993	0.190623	0.0676987	0.648754	0.858033	-0.0633756	0.641683	0.894353	-0.0167853	0.901812	0.968522	-0.793383	9.9186e-09	1.2098e-07	-0.0251258	0.865956	0.95097
1553	AT1G16210	0.0241274	0.858541	0.954559	0.0335508	0.789552	0.913119	0.130227	0.300226	0.586128	0.0996534	0.461613	0.744452	-0.0286647	0.81927	0.955527	-0.0967438	0.440607	0.740195	0.0326762	0.794545	0.864022	-0.215655	0.111588	0.353234
1554	AT1G16220	-1.01644	0.00145402	0.0275201	-1.2706	3.04772e-05	0.000554977	0.11887	0.699386	0.8738	0.239859	0.458462	0.742537	-0.340433	0.251783	0.643873	-0.206004	0.487326	0.771895	-0.550236	0.0668116	0.126975	-0.390713	0.221716	0.51101
1555	AT1G16225	0.0745825	0.905107	NA	0.219531	0.730805	NA	0.589961	0.351687	NA	0.576469	0.354818	NA	-0.120864	0.851591	NA	0.349592	0.588818	NA	-0.138895	0.826344	0.885889	0.333425	0.589209	NA
1556	AT1G16240	0.0278082	0.893905	0.968603	0.244299	0.209646	0.440321	-0.0667167	0.731924	0.888148	-0.526904	0.011573	0.108781	0.164365	0.398639	0.766478	0.141572	0.467197	0.757967	0.43966	0.0239386	0.0538406	0.0308016	0.882807	0.958836
1557	AT1G16250	-0.160538	0.491781	0.76693	-0.225521	0.302239	0.547563	0.425542	0.0524815	0.225423	-0.0413773	0.860451	0.952357	0.000988111	0.996398	0.999645	-0.00494238	0.981978	0.996372	0.550844	0.0121808	0.0302198	0.28142	0.234657	0.524492
1558	AT1G16260	-0.725918	0.0769292	0.307006	-0.119448	0.760848	0.897148	0.604681	0.123261	0.365922	0.716204	0.0805192	0.323749	-0.0321632	0.935689	0.987053	0.498441	0.20968	0.540519	0.778393	0.0504705	0.100658	0.307655	0.462411	0.732591
1559	AT1G16270	0.0254783	0.814537	0.937563	0.062447	0.535069	0.753696	0.0958156	0.339592	0.62273	0.0154023	0.886971	0.963121	-0.0042361	0.966337	0.994684	0.0863812	0.388851	0.70269	0.623115	5.04361e-10	8.02741e-09	0.349712	0.0013312	0.0219414
1560	AT1G16280	-0.150681	0.506557	0.776585	-0.0928054	0.661974	0.839364	-0.361642	0.0900493	0.306572	-0.0759159	0.738408	0.900816	-0.298079	0.157275	0.525793	-0.242032	0.250526	0.585728	-0.629618	0.00295907	0.00906198	0.0466709	0.836948	0.938959
1561	AT1G16290	0.483726	0.439781	0.729352	-0.115998	0.855251	0.944814	-0.0683652	0.914412	NA	-0.482611	0.437064	0.727619	0.0719631	0.91017	NA	-0.0444418	0.944449	0.983237	1.56735	0.0145897	0.0352962	0.433912	0.48646	0.749138
1562	AT1G16300	0.108062	0.703662	0.887535	-0.175025	0.514057	0.737415	0.355267	0.18965	0.461877	0.369215	0.198445	0.511169	0.0474254	0.857961	0.965026	0.0860191	0.745361	0.906432	1.28208	1.33448e-06	1.02853e-05	-0.150608	0.597201	0.818351
1563	AT1G16310	-0.0352675	0.895854	0.969135	0.0935803	0.71165	0.868698	-0.421822	0.0906452	0.30741	0.183062	0.486065	0.759277	0.166882	0.511714	0.830102	-0.00408314	0.98724	0.997673	0.958929	0.000160385	0.000715487	0.599426	0.0296213	0.166219
1564	AT1G16320	0.238833	0.163964	0.463816	0.0126428	0.936983	0.980492	-0.225849	0.157009	0.417291	-0.123265	0.471945	0.750143	0.153154	0.337468	0.72413	-0.0284922	0.858409	0.951756	-0.475897	0.00283991	0.00874856	-0.179396	0.295268	0.589923
1565	AT1G16330	-0.885728	0.107347	0.369083	-0.0856678	0.874254	0.95369	0.0974876	0.860699	0.951225	1.55672	0.00502346	0.0637647	-0.252534	0.638397	0.893096	-0.503942	0.348725	0.670711	-0.721392	0.184853	0.290744	0.24413	0.657046	0.853352
1566	AT1G16340	0.0144081	0.957341	0.989765	0.121434	0.631301	0.822696	0.149014	0.557843	0.794446	0.57961	0.0317772	0.196544	-0.0121891	0.961345	0.993306	-0.242581	0.33487	0.65921	-0.998343	7.73217e-05	0.000376777	-0.167227	0.534036	0.78079
1567	AT1G16350	-0.0451547	0.793917	0.930095	-0.352959	0.0284711	0.113861	0.117167	0.469569	0.734214	0.327631	0.0592669	0.276187	-0.368544	0.021686	0.182442	-0.401092	0.0124638	0.12232	0.00320773	0.984159	0.993302	0.220631	0.204207	0.487068
1568	AT1G16360	-1.2689	0.0130434	0.109538	-0.42996	0.382739	0.62822	-0.394075	0.436496	0.708244	0.68975	0.173617	0.477996	0.463199	0.337089	0.7238	0.803105	0.0949994	0.365137	-0.0599749	0.902063	0.938747	0.190516	0.704991	0.876473
1569	AT1G16370	0.299375	0.605672	0.837543	0.356498	0.535957	0.754027	0.271853	0.637788	0.842767	0.242352	0.676718	0.873408	1.18777	0.0397622	0.258685	1.66429	0.00394259	0.0609944	1.57397	0.00652284	0.0177911	-0.159017	0.786064	0.915186
1570	AT1G16390	-0.359521	0.378918	0.685862	-1.00316	0.0108319	0.0564889	-0.952523	0.0155987	0.111955	0.0748078	0.854578	0.950295	0.421214	0.277488	0.670618	0.414344	0.285368	0.620217	-1.42148	0.000266033	0.00112262	0.496905	0.220528	0.509373
1571	AT1G16400	0.884255	0.0197891	0.14274	0.284102	0.433107	0.671491	0.270062	0.455692	0.72333	-0.0514726	0.892204	0.964159	0.196194	0.587136	0.86971	0.0305494	0.932632	0.979773	0.0367595	0.919084	0.94952	0.37281	0.326193	0.619329
1572	AT1G16410	1.65125	5.18887e-05	0.00266943	1.09988	0.00491208	0.0313666	0.313074	0.423368	0.697262	0.174601	0.668735	0.868829	0.143431	0.713737	0.921508	0.0377968	0.922988	0.976955	0.146987	0.707	0.796435	0.869825	0.033031	0.177469
1573	AT1G16420	-0.232239	0.662034	0.8679	0.00117038	0.998206	1	-0.519715	0.317163	0.603304	-0.778002	0.142203	0.43122	-1.09074	0.0369375	0.249778	0.510336	0.326414	0.652289	0.455913	0.379877	0.507511	-1.55851	0.00351153	0.0431032
1574	AT1G16430	0.0341722	0.851622	0.952027	-0.359322	0.038023	0.14047	-0.196932	0.275914	0.560878	0.0150622	0.937055	0.982328	-0.0880885	0.598707	0.875045	-0.256941	0.125776	0.422586	-0.769999	5.68987e-06	3.74311e-05	-0.239224	0.193285	0.473005
1575	AT1G16440	-0.899343	0.0756528	0.304349	-0.863965	0.0792114	0.232689	-0.0364211	0.943751	NA	0.596612	0.246327	0.565472	-0.330075	0.508488	0.828421	-0.591084	0.241177	0.574797	-1.35849	0.0125723	0.0310403	-0.538658	0.324937	0.618061
1576	AT1G16445	-0.576566	0.0950366	0.344523	-0.395004	0.228112	0.462882	-0.520904	0.118678	0.358223	0.827885	0.0170759	0.136052	-0.175899	0.590307	0.871054	-0.745497	0.022875	0.172678	-0.896715	0.00679528	0.0184378	0.314889	0.364564	0.653397
1577	AT1G16460	-0.0486207	0.841232	0.948262	0.0579815	0.798781	0.917895	0.0181717	0.936325	0.979157	-0.166103	0.493841	0.764632	0.131113	0.564869	0.859964	-0.103686	0.649063	0.860759	0.173868	0.445709	0.572837	0.354428	0.145483	0.407524
1578	AT1G16470	0.262587	0.0839371	0.321613	0.304587	0.0311386	0.122022	0.080773	0.568521	0.800915	-0.00506977	0.973448	0.994297	0.0565977	0.688374	0.914072	0.175695	0.212876	0.545178	0.251429	0.075402	0.140082	0.0344217	0.821693	0.932667
1579	AT1G16480	0.0926329	0.639883	0.85662	-0.195471	0.294157	0.539655	0.219645	0.283939	0.568977	0.300889	0.165015	0.464822	0.0357467	0.838339	0.961086	-0.109782	0.531983	0.800375	0.21335	0.273621	0.395409	0.115149	0.594338	0.816848
1580	AT1G16490	-0.0559894	0.856087	0.953915	-0.0967508	0.74147	0.885428	0.119464	0.683877	0.866116	-0.0953398	0.75883	0.909511	0.124397	0.672856	0.908548	-0.387247	0.190901	0.515413	0.149919	0.606274	0.716392	-0.211478	0.497651	0.757858
1581	AT1G16500	0.0276299	0.936672	0.983605	-0.14884	0.652003	0.833606	0.0133566	0.967676	0.990378	0.0122174	0.971953	0.99362	-0.348358	0.293288	0.68498	0.389021	0.23895	0.572516	-0.0702387	0.831855	0.889766	-0.166746	0.633699	0.841092
1582	AT1G16510	-0.590445	0.252834	0.570207	-0.60422	0.232238	0.467739	-0.688128	0.171222	0.438744	-1.44486	0.00500175	0.0636246	-0.700148	0.165414	0.53756	-0.0322806	0.948904	0.985118	1.39044	0.00566815	0.0158124	-1.10814	0.0320053	0.173937
1583	AT1G16515	0.389473	0.292289	0.610656	0.724555	0.0391551	0.143452	0.263195	0.450116	0.719205	-0.484762	0.186415	0.494795	0.422046	0.230428	0.621703	0.15329	0.663394	0.868272	1.55174	9.09644e-06	5.68788e-05	0.459519	0.212822	0.498407
1584	AT1G16520	-0.453272	0.110942	0.375995	-0.579393	0.0309893	0.12161	0.161825	0.543677	0.785609	0.674326	0.0169047	0.135088	-0.501189	0.0582259	0.317395	-0.456763	0.0841604	0.344965	0.551837	0.0371472	0.0778884	0.0331379	0.906708	0.967699
1585	AT1G16530	-0.968227	0.0618184	0.270633	-1.52414	0.00314224	0.0222988	-0.858176	0.091304	0.308463	-0.28775	0.576161	0.814608	-0.897418	0.0720569	0.356466	-0.999135	0.045264	0.252863	-0.968195	0.0527887	0.104448	-0.972562	0.0577356	0.243872
1586	AT1G16540	-0.327731	0.13066	0.411231	-0.301666	0.13643	0.335356	0.18373	0.366194	0.646423	0.245668	0.258717	0.57902	0.223935	0.268488	0.660757	0.22696	0.261957	0.597665	1.33839	4.12085e-11	8.19704e-10	0.205574	0.348633	0.640904
1587	AT1G16560	0.0384671	0.815222	0.937771	0.320572	0.0362602	0.135792	0.0433433	0.777566	0.910312	-0.401964	0.0149201	0.125922	0.054994	0.719532	0.924285	0.353623	0.0207955	0.163468	0.8117	1.20835e-07	1.17591e-06	0.0549934	0.740308	0.893355
1588	AT1G16570	0.0263493	0.87983	0.963325	0.30478	0.0596747	0.19262	0.155748	0.336209	0.619736	-0.224494	0.198796	0.511414	0.12995	0.421584	0.780709	0.247526	0.12518	0.421338	0.246617	0.130246	0.219289	0.174026	0.32516	0.618219
1589	AT1G16590	-0.31009	0.0760571	0.304931	-0.37962	0.0198027	0.0879191	0.104455	0.526031	0.772912	0.0593016	0.7374	0.900332	-0.213137	0.192908	0.57633	-0.298465	0.0684215	0.311537	-0.606531	0.000249478	0.00105828	-0.111555	0.532253	0.780156
1590	AT1G16610	-0.266001	0.00459898	0.0590493	-0.663687	3.0337e-14	1.45552e-11	0.0525276	0.549117	0.789625	0.0713841	0.45036	0.736791	-0.439406	3.53834e-07	8.12394e-05	-0.461681	8.59946e-08	2.85727e-05	-0.205938	0.0175658	0.0413287	-0.439345	3.51906e-06	0.000248928
1591	AT1G16630	-1.18984	0.00267685	0.0410835	-1.87842	1.52136e-06	4.62018e-05	0.208212	0.608519	0.82517	1.50963	0.000227036	0.00812104	-1.16662	0.00156868	0.0382182	-1.00922	0.00616193	0.0790407	-1.44522	0.000134896	0.000615809	-0.646653	0.10084	0.333165
1592	AT1G16640	-0.189361	0.611481	0.841097	-0.754694	0.0551761	0.182187	0.448836	0.20615	0.483614	-0.410151	0.282187	0.603475	-0.796433	0.0141578	0.143904	-0.652593	0.0425048	0.244077	-1.51818	2.82001e-06	2.00994e-05	-0.675568	0.0474339	0.218507
1593	AT1G16650	-0.381363	0.078834	0.310968	-0.509093	0.0121535	0.0614649	-0.186444	0.362344	0.643115	-0.026913	0.901992	0.968513	-0.157933	0.435124	0.788633	-0.179829	0.374031	0.690599	-0.416498	0.0412083	0.0848436	-0.338419	0.124915	0.375035
1594	AT1G16670	0.821558	3.23554e-05	0.00190422	0.539212	0.00351445	0.0243299	0.405108	0.0284043	0.159159	-0.57389	0.00403377	0.0550446	-0.225759	0.221924	0.612931	0.515244	0.00509808	0.0708953	0.438173	0.0173101	0.0408117	-0.41515	0.0376343	0.191072
1595	AT1G16680	-0.148493	0.273114	0.591002	0.0428435	0.733406	0.881077	0.166855	0.186235	0.457592	0.112523	0.407643	0.705609	0.118517	0.344198	0.728579	-0.0974305	0.43743	0.738082	-0.272488	0.0310041	0.0669498	0.0971755	0.476847	0.742329
1596	AT1G16690	0.0569947	0.652223	0.862933	-0.0352397	0.76429	0.898853	0.0813398	0.49809	0.754412	0.27283	0.033918	0.203553	0.0268258	0.818039	0.955527	-0.224564	0.0550846	0.277757	-0.625305	1.62556e-07	1.54418e-06	-0.0797765	0.537601	0.782178
1597	AT1G16700	0.0625474	0.660507	0.867024	0.0307257	0.816458	0.926391	-0.160322	0.227096	0.508481	-0.0627329	0.660217	0.86485	0.00550816	0.966688	0.99473	0.0508165	0.699919	0.887461	0.0809373	0.540461	0.659251	-0.154753	0.279164	0.573664
1598	AT1G16705	-1.36427	0.00159132	0.0294202	-1.77502	4.47165e-05	0.000760904	0.44245	0.361548	0.64249	0.400067	0.412582	0.709862	0.881327	0.03613	0.24706	0.571551	0.176218	0.496902	0.893279	0.0528402	0.104541	0.143215	0.772713	0.908276
1599	AT1G16710	0.0628214	0.487362	0.764578	0.244156	0.00349764	0.0242364	0.163583	0.0498506	0.218733	-0.226032	0.0124824	0.113884	0.214361	0.0103323	0.120471	0.240145	0.00403445	0.0618836	0.81362	3.82695e-22	4.47277e-20	0.483909	1.35326e-07	1.84361e-05
1600	AT1G16720	0.159423	0.557933	0.808802	0.376195	0.141372	0.342564	-0.176622	0.489833	0.748971	0.0756493	0.78095	0.920753	0.283879	0.267015	0.659668	-0.273352	0.285198	0.620153	-0.771111	0.00257111	0.00805662	0.212481	0.434781	0.71339
1601	AT1G16730	-0.0246046	0.906691	0.972903	-0.254906	0.193695	0.419021	-0.10555	0.589921	0.81351	-0.248989	0.235186	0.552012	0.0920697	0.63881	0.893288	0.032312	0.869158	0.956348	-1.02208	1.83039e-07	1.71998e-06	-0.421468	0.0446282	0.210909
1602	AT1G16740	-0.0895061	0.515066	0.782497	-0.104471	0.413681	0.654151	-0.19099	0.13487	0.385084	0.126972	0.354808	0.665641	-0.100472	0.430278	0.785682	-0.240646	0.0589619	0.287385	-0.579506	5.59071e-06	3.68889e-05	-0.158899	0.248522	0.540806
1603	AT1G16750	-0.135616	0.653389	0.863491	-0.0570743	0.84103	0.938115	-0.277434	0.329308	0.614233	0.0792483	0.7925	0.926123	0.492501	0.0823486	0.381149	0.379429	0.180833	0.503216	0.0537862	0.849915	0.902672	0.446928	0.138792	0.397554
1604	AT1G16760	0.0313288	0.937834	NA	0.0378724	0.925752	NA	0.16151	0.689162	NA	0.296731	0.457748	NA	-0.128515	0.753954	NA	0.136975	0.740509	NA	0.217525	0.594815	NA	-0.133681	0.736837	NA
1605	AT1G16770	-0.26562	0.327182	0.642601	-0.781463	0.0030788	0.0219908	0.1942	0.441593	0.713244	0.0991546	0.715443	0.891476	-0.234805	0.364307	0.743565	-0.662411	0.0120443	0.119862	-1.11504	1.16221e-05	7.08056e-05	-0.639101	0.0212828	0.137182
1606	AT1G16780	0.0252606	0.912089	0.975339	0.261799	0.22103	0.454622	-0.000912229	0.99661	0.999705	0.0426677	0.852369	0.949591	0.0789022	0.711704	0.92117	-0.0455945	0.830934	0.94258	0.0587587	0.784534	0.857015	0.406776	0.0769868	0.285355
1607	AT1G16790	-0.163821	0.261584	0.579583	-0.404118	0.00296124	0.0213437	-0.153632	0.278085	0.563007	0.448632	0.00273743	0.0432773	-0.436941	0.00108789	0.0295367	-0.672066	5.32271e-07	0.000114955	-1.20255	2.27014e-18	1.63589e-16	-0.490594	0.000927037	0.0170925
1608	AT1G16800	-0.310303	0.173537	0.476957	0.0163716	0.938667	0.981363	0.322896	0.132623	0.380823	0.99342	1.38545e-05	0.00118245	0.0887093	0.67591	0.909553	-0.117739	0.579265	0.826532	0.0041632	0.984486	0.993451	0.631642	0.00582481	0.0603821
1609	AT1G16810	0.100379	0.394887	0.698857	0.280947	0.0102768	0.0542477	-0.00628647	0.954397	0.985525	-0.264983	0.0253961	0.17172	-0.0111123	0.919217	0.982424	-0.000582025	0.99576	1	0.240203	0.0288367	0.0630814	-0.00349529	0.976599	0.993479
1610	AT1G16820	-0.495862	0.144858	0.435977	-0.474649	0.140617	0.341394	0.109722	0.739029	0.891208	0.16969	0.624332	0.844665	1.32653	5.86531e-05	0.00394324	0.934135	0.00491802	0.0690601	1.14034	0.0006022	0.00228396	0.891465	0.0121812	0.0972313
1611	AT1G16825	0.146612	0.364439	0.671945	0.270367	0.0715201	0.218134	-0.209989	0.176618	0.444853	0.0733187	0.656825	0.862916	0.103974	0.487605	0.815976	-0.135061	0.369956	0.687616	-0.460128	0.00281193	0.00868041	0.188499	0.257091	0.550552
1612	AT1G16830	0.102853	0.701444	0.886597	0.135533	0.591374	0.794523	0.503467	0.0511273	0.222035	-0.109404	0.695479	0.88219	0.0440156	0.857351	0.964904	-0.0349633	0.886594	0.963071	-0.0465101	0.855898	0.906772	0.233185	0.400599	0.685047
1613	AT1G16840	-0.0182386	0.928847	0.980611	0.0805411	0.672536	0.844689	0.41838	0.0286233	0.159744	-0.0877417	0.668821	0.868829	0.27885	0.144245	0.503388	0.142336	0.45618	0.751009	1.01796	1.11101e-07	1.09296e-06	-0.0340535	0.869361	0.952944
1614	AT1G16850	0.997393	0.0522028	0.247714	0.833948	0.0970104	0.267694	-0.546981	0.276618	0.561785	-0.437726	0.39435	0.695764	1.72019	0.00068674	0.0215223	1.83754	0.00028623	0.0111987	3.30391	6.88818e-11	1.31026e-09	1.34925	0.00935519	0.0820791
1615	AT1G16860	0.300634	0.107717	0.369993	0.778664	7.63044e-06	0.000176339	-0.401497	0.0213792	0.135339	-0.257271	0.168993	0.470918	0.551249	0.00152917	0.0376903	0.418035	0.0162665	0.142911	0.406521	0.0199472	0.0460314	0.611103	0.00112946	0.0195225
1616	AT1G16870	0.0805716	0.530399	0.79346	-0.0501619	0.674314	0.845911	-0.014265	0.906829	0.970485	-0.192715	0.14312	0.432284	-0.145491	0.210886	0.598328	-0.136231	0.241078	0.574739	-0.239943	0.0453288	0.0918461	0.122017	0.348809	0.640956
1617	AT1G16880	0.241539	0.0985018	0.351848	0.30775	0.0235921	0.0997466	-0.494027	0.000280476	0.00770926	0.121737	0.404985	0.704203	-0.104328	0.44276	0.79231	-0.280585	0.039006	0.23355	-1.25905	2.13272e-20	1.94193e-18	0.0558845	0.702322	0.875365
1618	AT1G16890	0.167263	0.111364	0.376704	0.235632	0.0156368	0.0744721	0.102287	0.293798	0.578971	-0.0272491	0.795472	0.927225	-0.101482	0.297378	0.689404	0.00794999	0.934869	0.98043	0.261756	0.00705008	0.0190194	-0.165398	0.117263	0.362059
1619	AT1G16900	-0.180451	0.10063	0.356066	0.113756	0.261359	0.502489	0.160499	0.122131	0.364065	0.144315	0.196611	0.508939	0.00209926	0.983156	0.997361	-0.0624479	0.530091	0.799398	-0.0227849	0.824352	0.884884	0.194123	0.0834689	0.29818
1620	AT1G16905	0.0304657	0.942021	NA	-0.163582	0.698497	NA	0.392374	0.350958	NA	0.202427	0.624946	NA	-0.220901	0.604788	NA	0.197883	0.645793	NA	0.0901878	0.83246	0.890129	-0.286083	0.486945	NA
1621	AT1G16910	0.368288	0.507259	NA	-0.0649306	0.907175	NA	-0.59485	0.288466	NA	-0.779431	0.156264	NA	-0.180066	0.743618	NA	0.021835	0.968646	NA	-0.0669536	0.902354	0.938925	-0.0539188	0.918355	NA
1622	AT1G16916	0.0314237	0.900375	0.970605	0.238871	0.310568	0.556758	-0.47189	0.0466571	0.210677	-0.3801	0.131865	0.415039	0.19727	0.402173	0.769115	0.0446431	0.849724	0.949189	-0.786349	0.00093949	0.00337047	-0.0875845	0.729557	0.888594
1623	AT1G16920	-0.358032	0.095902	0.345899	-0.380031	0.0587997	0.190475	-0.639195	0.00166586	0.0254034	0.714435	0.000912659	0.021612	-0.210483	0.293586	0.685361	-0.300395	0.133941	0.435848	-1.12713	2.3808e-08	2.6812e-07	-0.0838171	0.697417	0.872645
1624	AT1G16930	-0.0211982	0.905581	0.972483	0.143911	0.388944	0.633741	0.0944862	0.574755	0.80464	-0.0843281	0.641243	0.854242	0.142447	0.385969	0.756576	0.470979	0.00384254	0.0603983	-0.0780526	0.635983	0.74073	0.0747898	0.678828	0.864796
1625	AT1G16950	0	1	1	0	1	1	0.457695	0.364289	NA	0.251174	0.611905	0.836362	-0.698194	0.169045	0.543042	-0.585516	0.249122	0.584368	1.56186	0.00214087	0.00687537	-0.312553	0.526973	0.777114
1626	AT1G16960	0.462229	0.12391	0.398835	0.202456	0.474554	0.706232	0.041339	0.885337	0.961445	-0.415763	0.174708	0.478716	0.790328	0.00538972	0.0822	0.70546	0.0130123	0.125059	0.984876	0.000610482	0.00231285	0.957054	0.00186383	0.0278691
1627	AT1G16970	0.0413833	0.786173	0.925952	-0.230888	0.104999	0.281972	0.179585	0.210959	0.48967	-0.346472	0.0258354	0.173546	-0.217181	0.12453	0.467718	0.0249622	0.859458	0.951915	0.0599427	0.673674	0.770848	-0.0328456	0.832184	0.937002
1628	AT1G16980	-0.155463	0.489891	NA	-0.155814	0.490708	NA	0	1	NA	0.0465998	0.835791	NA	0.055827	0.804983	NA	-0.0398947	0.85998	NA	0.0402511	0.858487	NA	0.0525861	0.815056	NA
1629	AT1G17000	-0.625497	0.261008	NA	0.164569	0.777807	NA	0.258713	0.639979	NA	0.417365	0.443001	NA	0.970699	0.0976091	NA	0.284287	0.623839	NA	0.593855	0.293049	0.416928	0.315715	0.553911	NA
1630	AT1G17020	-0.381988	0.537676	0.797863	-0.661105	0.288788	0.533664	-0.584903	0.347317	0.629856	-0.477729	0.440427	0.729992	-0.688304	0.26877	0.660907	0.124797	0.841044	0.94639	1.58221	0.0109904	0.0277025	-1.69375	0.0062722	0.0636741
1631	AT1G17030	-0.970079	0.113889	0.380895	-1.73675	0.00533704	0.0334232	-0.373956	0.548556	NA	0.170977	0.781387	0.921021	-0.577362	0.336304	0.723162	0.0973583	0.870468	0.95685	0.450964	0.460432	0.586991	0.65908	0.281637	0.576247
1632	AT1G17040	-0.162885	0.28088	0.598577	-0.314621	0.0259019	0.106672	0.242284	0.0865219	0.300031	-0.141398	0.356274	0.66726	-0.0287321	0.838185	0.961086	0.016028	0.909129	0.971377	0.181645	0.196794	0.305255	0.0454467	0.768913	0.906478
1633	AT1G17050	-0.0303551	0.898329	0.969587	0.00288856	0.989644	1	-0.843753	0.000146873	0.00489778	-0.0386604	0.870541	0.955777	-0.00508359	0.981771	0.997207	-0.126804	0.56875	0.821576	-1.07894	1.20749e-06	9.39282e-06	-0.0424271	0.858092	0.947415
1634	AT1G17060	-0.92319	0.0271669	0.170285	-0.0480951	0.902851	0.965367	-0.445338	0.255065	0.539011	0.0101849	0.979807	0.996199	-0.454265	0.235185	0.62651	0.113995	0.763075	0.914619	0.484858	0.197633	0.306151	-0.108057	0.787562	0.916166
1635	AT1G17065	0.034828	0.943093	NA	0.052384	0.915868	NA	-0.539462	0.271844	NA	-0.0694186	0.887246	NA	-0.0893926	0.858445	NA	0.0105696	0.983228	NA	-0.07934	0.873904	0.919051	-0.466718	0.329433	NA
1636	AT1G17070	0.487833	6.94797e-05	0.00331636	0.399082	0.000461283	0.00499534	0.276502	0.0146797	0.107735	-0.172879	0.162048	0.460047	-0.0187991	0.866016	0.966999	0.0982349	0.376444	0.692785	0.593357	1.43085e-07	1.37142e-06	0.447277	0.000308964	0.00796594
1637	AT1G17080	0.182762	0.181546	0.487861	0.278516	0.0283364	0.113479	-0.0125292	0.921258	0.97473	-0.32904	0.0161127	0.13181	0.114915	0.365352	0.744123	0.406702	0.00132741	0.0316424	0.433097	0.000627274	0.0023695	-0.134615	0.327455	0.620551
1638	AT1G17090	-0.252608	0.3397	0.653691	-0.289151	0.254885	0.49536	-0.281593	0.270975	0.555218	0.00640536	0.980895	0.996418	0.256027	0.293652	0.685361	0.239666	0.326525	0.652294	-0.253057	0.30327	0.428022	0.0468334	0.860591	0.948477
1639	AT1G17100	-0.286472	0.184707	0.491409	-0.510198	0.0115168	0.0589596	-0.340795	0.091037	0.308218	0.296176	0.169739	0.471865	-0.321927	0.110535	0.440089	-0.507204	0.0119345	0.119163	-1.79008	6.97107e-19	5.47707e-17	-0.388436	0.0717586	0.274656
1640	AT1G17110	-0.023116	0.856556	0.954108	0.0354806	0.765178	0.899073	0.139257	0.241236	0.523722	-0.0236841	0.853222	0.949708	-0.130843	0.268975	0.660992	-0.156834	0.18511	0.508499	0.424134	0.000343951	0.00140866	0.186857	0.144667	0.406053
1641	AT1G17120	0.132461	0.304422	0.621257	0.591666	6.77806e-07	2.36322e-05	-0.115074	0.332924	0.617155	-0.242145	0.0590647	0.275769	0.198302	0.0958612	0.410499	0.178156	0.134524	0.43659	0.326699	0.00612023	0.0168613	0.368306	0.00446127	0.0504572
1642	AT1G17130	0.195804	0.0241977	0.159893	0.234296	0.00360034	0.0247846	-0.140861	0.0798483	0.286695	-0.168285	0.0528604	0.259829	-0.00953855	0.905483	0.978398	0.0773397	0.334587	0.659179	-0.00749832	0.925503	0.953202	0.0605453	0.489721	0.752115
1643	AT1G17140	-0.877693	0.0201772	0.144253	-0.317761	0.377651	0.623405	-0.814973	0.0237548	0.143253	0.0507798	0.893067	0.96471	0.132793	0.712559	0.921483	0.129535	0.719297	0.895266	-0.673803	0.0618657	0.119078	0.390199	0.302226	0.596453
1644	AT1G17145	0.0711431	0.663706	0.868877	0.0617828	0.684853	0.85259	0.261134	0.0917326	0.309483	-0.040559	0.808104	0.933703	0.0512618	0.736624	0.929783	-0.00284643	0.985103	0.997311	0.193128	0.209375	0.320997	0.112056	0.503732	0.762037
1645	AT1G17147	0.0753257	0.845449	0.950191	0.876714	0.016911	0.0785738	-0.170125	0.650625	0.849988	-0.880494	0.0265985	0.176656	0.161089	0.65989	0.902788	0.653696	0.0735593	0.32349	-0.150182	0.68192	0.7767	-0.567062	0.143648	0.404171
1646	AT1G17150	0.100327	0.796048	NA	0	1	NA	0	1	NA	0.0890397	0.816907	NA	-0.011392	0.977239	NA	0.0856256	0.830685	NA	0.383629	0.331803	NA	0.0701656	0.854815	NA
1647	AT1G17160	-0.0886665	0.782842	0.924329	0.25884	0.394592	0.63823	0.139794	0.645522	0.846911	-0.287958	0.370561	0.677622	0.0441704	0.884622	0.973089	0.0806225	0.791077	0.926714	0.350557	0.249779	0.368234	-0.0119393	0.970497	0.991247
1648	AT1G17170	-0.678691	0.255061	0.573096	0.234667	0.692985	0.857835	-0.976585	0.100177	0.325508	-1.40918	0.0179588	0.140301	0.353239	0.551761	0.851177	0.66288	0.263929	0.60004	1.48148	0.0124691	0.030831	-1.44572	0.0153598	0.112398
1649	AT1G17180	-0.990008	0.122498	0.396588	0.270361	0.677173	0.848196	0.613573	0.347802	NA	0.872431	0.173764	0.477996	1.99801	0.00207653	NA	1.00363	0.12331	0.418116	2.31337	0.000360441	0.00146699	0.271781	0.671839	0.862464
1650	AT1G17190	1.27657	0.00857936	0.0855895	-0.044197	0.926959	0.976003	0.412561	0.405257	0.682248	0.462602	0.359602	0.66957	0.964295	0.0354882	0.24476	1.04354	0.0228401	0.172565	1.09728	0.017548	0.0412981	0.682729	0.153388	0.418861
1651	AT1G17200	0.143721	0.429516	0.722793	0.594545	0.00043734	0.00479012	-0.516706	0.00223478	0.0306921	-0.476498	0.00861292	0.090217	0.532383	0.00153788	0.0378169	0.536919	0.00139671	0.0323916	-0.658739	9.6897e-05	0.000459829	0.449852	0.0129842	0.101311
1652	AT1G17210	0.131731	0.103149	0.361331	0.271169	0.000286047	0.00344224	-0.0170793	0.817798	0.9313	-0.150126	0.0613017	0.281041	0.145397	0.0511135	0.295488	0.073729	0.322683	0.649546	0.213401	0.00415688	0.0121203	0.349297	1.57256e-05	0.000803693
1653	AT1G17220	0.127333	0.544905	0.801565	0.185446	0.345323	0.591095	-0.254021	0.196198	0.471011	0.202767	0.335035	0.648699	0.240197	0.221587	0.612442	-0.107043	0.585963	0.83142	-0.926035	2.46685e-06	1.78366e-05	0.327332	0.119697	0.366653
1654	AT1G17230	-0.197138	0.35945	0.668634	-0.23803	0.237933	0.474949	0.197805	0.321956	0.607791	0.00843331	0.968555	0.99271	-0.235522	0.236915	0.628218	-0.0945071	0.634611	0.855119	0.501354	0.0114563	0.028683	-0.0557806	0.79431	0.919865
1655	AT1G17235	-0.0865326	0.87595	0.961562	0.420424	0.440483	0.677784	0.216183	0.696274	NA	0.00233825	0.996672	1	0.749546	0.16506	0.53756	0.38598	0.476972	0.765101	0.847268	0.131687	0.221255	1.12536	0.0491228	0.222753
1656	AT1G17240	2.74618	5.69298e-06	0.000541569	0.520231	0.394709	0.638325	0.651998	0.286322	0.571313	-0.0224826	0.970683	0.993137	0.0382323	0.94879	0.990856	-0.186387	0.75423	0.910211	-0.261277	0.660936	0.760219	-0.13935	0.81535	0.929146
1657	AT1G17250	-0.617654	0.268285	0.586026	0.197159	0.720102	0.873099	0.152012	0.782371	0.91297	0.0323109	0.953771	0.988344	-0.0478018	0.933018	0.986413	0.0174041	0.975555	0.994341	0.685022	0.230328	0.34594	0.652375	0.262145	0.554914
1658	AT1G17260	-0.209907	0.588692	0.827649	-0.428535	0.249877	0.488942	-0.36802	0.333183	0.617155	0.298518	0.44711	0.735025	-0.570127	0.119789	0.458306	-0.510475	0.16332	0.479046	-2.06879	4.79585e-08	5.07039e-07	-0.246099	0.526694	0.77709
1659	AT1G17270	0.328972	0.0849722	0.323532	0.21862	0.219733	0.453268	0.193239	0.284522	0.569411	-0.0457693	0.813694	0.936033	0.16917	0.340514	0.725253	0.227535	0.199304	0.525865	0.0504183	0.778754	0.852549	0.154581	0.426415	0.706222
1660	AT1G17280	0.231312	0.0202293	0.144299	0.116747	0.206446	0.435554	0.0754288	0.41504	0.690308	-0.115388	0.249414	0.569065	0.0996176	0.283768	0.676221	0.0723635	0.435694	0.736707	0.214273	0.0206358	0.0474433	-0.0616565	0.543071	0.785879
1661	AT1G17285	0.389661	0.541227	NA	0.0619819	0.923958	NA	0.59428	0.357837	NA	0.516744	0.41328	NA	-0.321969	0.616877	NA	0.733772	0.258941	NA	0.392721	0.542529	0.661293	0.266081	0.670448	NA
1662	AT1G17290	0.70034	1.2932e-05	0.00101209	0.598052	6.29313e-05	0.00100499	-0.0198115	0.894646	0.964794	-0.311085	0.0530246	0.26052	0.27154	0.0690942	0.34899	0.451564	0.00249976	0.0461431	0.68433	4.71272e-06	3.17224e-05	0.117185	0.466268	0.734934
1663	AT1G17300	-0.0124914	0.972255	NA	-0.117902	0.744845	NA	0.282295	0.435753	NA	0.110957	0.757312	NA	0.0849784	0.815163	NA	0.104948	0.773285	NA	-0.0175602	0.96136	0.978055	0.228986	0.522782	NA
1664	AT1G17310	0.124695	0.806789	NA	0.24282	0.640515	NA	0.575029	0.266867	NA	0.271375	0.591146	NA	-0.0405274	0.93853	NA	0.66398	0.212361	NA	0.866036	0.102028	0.179714	-0.321759	0.52242	NA
1665	AT1G17330	-0.0147964	0.905524	0.972483	0.0110264	0.924049	0.974705	0.0534822	0.645906	0.847279	-0.160392	0.202488	0.515763	-0.057144	0.622554	0.886312	0.131906	0.25419	0.590041	0.267049	0.02097	0.0481129	-0.0686524	0.588438	0.812531
1666	AT1G17340	0.499424	0.000311227	0.00991165	0.359768	0.00518254	0.032717	0.454827	0.000450557	0.0107253	-0.275992	0.0493279	0.250153	0.161119	0.210757	0.598123	0.369163	0.00408182	0.0622124	1.16095	2.33511e-19	1.95916e-17	0.0481568	0.732314	0.889744
1667	AT1G17345	-0.964483	0.131963	0.413545	-1.79219	0.00591077	0.0359971	0	1	NA	0.860999	0.177485	0.48258	0.29488	0.651354	NA	0.666995	0.30636	0.636996	-0.668027	0.307204	0.432379	-0.206118	0.747452	0.896867
1668	AT1G17350	-0.339959	0.0586142	0.263517	-0.121568	0.467228	0.700929	-0.228106	0.184912	0.455683	0.100633	0.580962	0.817093	-0.0611487	0.712339	0.92136	-0.0737361	0.656345	0.865496	-0.662768	9.49272e-05	0.000451606	-0.182654	0.318913	0.612556
1669	AT1G17360	0.241122	0.266851	0.58502	0.472589	0.0198786	0.0881849	0.0299318	0.882801	0.96041	0.686252	0.00157065	0.0312009	0.513021	0.0114547	0.127664	0.312782	0.123222	0.418116	-0.409567	0.0437429	0.0891169	0.730991	0.00076414	0.0149648
1670	AT1G17370	0.179654	0.0536015	0.251263	0.114877	0.183267	0.404793	0.117856	0.171769	0.439363	-0.0143768	0.877229	0.95839	0.0306819	0.722543	0.9258	-0.0417415	0.629078	0.852012	0.0323946	0.706955	0.796423	-0.17079	0.0670275	0.26487
1671	AT1G17380	0.516696	0.348734	0.660763	0.350363	0.519517	0.741639	0.59447	0.274809	0.559632	0.547865	0.320754	0.637068	0.338973	0.533405	0.841457	0.722423	0.18433	0.507972	1.6667	0.00218651	0.00700661	-1.00968	0.0674171	0.265838
1672	AT1G17400	-0.653252	0.195446	0.503256	0.41756	0.392338	0.63676	0.766829	0.107578	NA	0.228566	0.642955	0.85518	1.02546	0.0351224	0.243322	0.842565	0.0812866	0.340486	1.66684	0.000490639	0.00191336	0.160782	0.75532	0.900055
1673	AT1G17410	-0.251446	0.238585	0.553223	-0.598003	0.00285337	0.0207219	-0.147432	0.462737	0.729171	-0.344451	0.109759	0.378014	-0.102588	0.608129	0.879829	-0.127614	0.523453	0.795026	-0.234325	0.242168	0.359676	-0.163932	0.449401	0.723714
1674	AT1G17420	0.767593	0.0482004	0.236396	0.285023	0.44249	0.679452	0.112239	0.762556	0.903614	0.257647	0.507667	0.772864	0.479754	0.196565	0.580867	1.06516	0.00412942	0.0625847	1.48638	6.25855e-05	0.000314091	-0.121389	0.755166	0.900055
1675	AT1G17430	-0.0305647	0.941177	0.985017	0.125342	0.752496	0.892486	-0.169826	0.67095	0.859328	-0.12881	0.756812	0.908701	-1.03608	0.00932017	0.113777	-0.104494	0.792348	0.927197	-0.180931	0.649377	0.751558	-0.228887	0.581996	0.808813
1676	AT1G17440	0.433105	0.00108632	0.022877	0.429532	0.000483907	0.00518942	0.204961	0.0949692	0.316329	-0.263818	0.0465218	0.24287	-0.0169677	0.890339	0.974538	0.282132	0.0216447	0.166915	0.54179	1.02247e-05	6.2945e-05	0.064155	0.629532	0.838682
1677	AT1G17450	0.380906	0.0946338	0.34391	0.588685	0.00571841	0.0352431	0.433158	0.042088	0.199653	-0.463808	0.0425954	0.231148	0.0601639	0.776909	0.940977	0.284326	0.180222	0.502901	0.410901	0.0537964	0.106102	-0.0487194	0.831547	0.936852
1678	AT1G17455	0.155587	0.559225	0.809371	0.266905	0.28546	0.530286	-0.0967223	0.713295	0.880314	-0.382375	0.173803	0.477996	0.200458	0.423582	0.781835	0.334828	0.180553	0.503066	0.184674	0.478448	0.603142	-0.0146271	0.958937	0.986199
1679	AT1G17460	-0.152571	0.620606	0.845284	-0.00829995	0.977197	0.996339	0.825784	0.00497615	0.0525073	0.8084	0.00947016	0.0957867	-0.313856	0.280131	0.672335	-0.055114	0.849358	0.949185	0.283962	0.330066	0.456274	0.493652	0.111471	0.353011
1680	AT1G17470	0.0343524	0.800094	0.932192	0.15276	0.225503	0.459624	-0.239152	0.0572222	0.236037	-0.178413	0.187404	0.496266	-0.0605535	0.6304	0.889498	-0.0922461	0.463511	0.755848	-0.264944	0.0353764	0.0747435	0.198457	0.1436	0.40417
1681	AT1G17480	-0.547973	0.0258319	0.165297	-0.589198	0.0112343	0.0579325	0.616868	0.0190497	0.126411	1.83192	4.85823e-12	1.19135e-08	-0.501583	0.0241093	0.195982	-0.309785	0.161479	0.476409	-0.547527	0.0160646	0.0382864	-0.812214	0.00115635	0.0198212
1682	AT1G17490	0.654489	5.20262e-05	0.00267027	0.791179	1.5093e-07	6.77037e-06	0.1757	0.242585	0.525461	-0.211601	0.192087	0.50301	-0.128613	0.390585	0.759978	0.188736	0.206076	0.536349	0.131224	0.380219	0.507881	-0.165686	0.309438	0.604257
1683	AT1G17500	0.189546	0.475631	0.755138	0.440309	0.0775128	0.22941	0.0786487	0.753777	0.899157	-0.325467	0.223225	0.53919	0.0701215	0.778436	0.941545	0.47395	0.0570112	0.283246	0.932159	0.00019594	0.000852727	0.0112627	0.966466	0.989342
[truncated: 22,757 more rows]
