# Supplementary material for: Transcriptomics Reveals Fast Changes in Salicylate and Jasmonate Signaling Pathways in Shoots of Carbonate-Tolerant Arabidopsis thaliana under Bicarbonate Exposure
Source: Int J Mol Sci. 2021 Jan 27;22(3):1226. doi: 10.3390/ijms22031226 (PMC7865540; doi:10.3390/ijms22031226)
Supplement: Supplementary file 1 [file ijms-22-01226-s001.zip › S4.xlsx]

## Sheet: Hoja1
Dataset S4 Slim GO from DGEs (LFC>|1| & adj p-value < 0.05) in pairwise comparison treatments bic8.3 vs pH5.9 and pH8.3 vs pH5.9 at different time points (3h and 48h) from A1(c+) and T6(c-) demes
Treatment	GO description	GO code	Complete GO	DGE number	FDR	-LOG(FDR)
A1(c+)_bic 8.3_3h	Biological proces	GO:0050789	regulation of biological proces	80	0.0023	2.63827
A1(c+)_bic 8.3_3h	Biological proces	GO:0065007	biological regulation	89	0.021	1.67778
A1(c+)_bic 8.3_3h	Biological proces	GO:0050896	response to stimulus	118	2.4e-08	7.61979
A1(c+)_bic 8.3_3h	Molecular funtion	GO:0005488	binding	180	0.023	1.63827
A1(c+)_bic 8.3_48h	Biological proces	GO:0050896	response to stimulus	96	2.1e-05	4.67778
A1(c+)_bic 8.3_48h	Cellular component	GO:0005623	cell	238	0.0015	2.82391
A1(c+)_bic 8.3_48h	Cellular component	GO:0044464	cell part	238	0.0015	2.82391
A1(c+)_bic 8.3_48h	Biological proces	GO:0065007	biological regulation	79	0.0017	2.76955
A1(c+)_bic 8.3_48h	Molecular funtion	GO:0003824	catalytic activity	164	0.0024	2.61979
A1(c+)_bic 8.3_48h	Molecular funtion	GO:0030528	transcription regulator activity	55	0.0026	2.58503
A1(c+)_bic 8.3_48h	Cellular component	GO:0005576	extracellular region	12	0.0078	2.10791
A1(c+)_bic 8.3_48h	Biological proces	GO:0050789	regulation of biological proces	70	0.024	1.61979
A1(c+)_bic 8.3_48h	Biological proces	GO:0051234	establishment of localization	40	0.033	1.48149
A1(c+)_pH8.3_3h	Biological proces	GO:0032501	multicellular organismal process	86	0.03	1.52288
A1(c+)_pH8.3_3h	Biological proces	GO:0050789	regulation of biological proces	152	0.00076	3.11919
A1(c+)_pH8.3_3h	Biological proces	GO:0065007	biological regulation	167	0.011	1.95861
A1(c+)_pH8.3_3h	Biological proces	GO:0050896	response to stimulus	163	0.001	3
A1(c+)_pH8.3_3h	Molecular funtion	GO:0030528	transcription regulator activity	118	1.3e-05	4.88606
A1(c+)_pH8.3_3h	Cellular component	GO:0005623	cell	504	0.0026	2.58503
A1(c+)_pH8.3_3h	Cellular component	GO:0044464	cell part	504	0.0026	2.58503
A1(c+)_pH8.3_3h	Cellular component	GO:0005576	extracellular region	19	0.0026	2.58503
A1(c+)_pH8.3_48h	Biological proces	GO:0016043	cellular component organization	57	8.3e-06	5.08092
A1(c+)_pH8.3_48h	Biological proces	GO:0050789	regulation of biological proces	115	0.00043	3.36653
A1(c+)_pH8.3_48h	Molecular funtion	GO:0003824	catalytic activity	250	0.00093	3.03152
A1(c+)_pH8.3_48h	Biological proces	GO:0065007	biological regulation	125	0.00098	3.00877
A1(c+)_pH8.3_48h	Molecular funtion	GO:0030234	enzyme regulator activity	20	0.0034	2.46852
A1(c+)_pH8.3_48h	Molecular funtion	GO:0005488	binding	278	0.0075	2.12494
A1(c+)_pH8.3_48h	Biological proces	GO:0009987	cellular process	287	0.011	1.95861
A1(c+)_pH8.3_48h	Biological proces	GO:0032501	multicellular organismal process	65	0.027	1.56864
T6(c-)_bic 8.3_3h	Biological proces	GO:0051234	establishment of localization	44	1.2e-05	4.92082
T6(c-)_bic 8.3_3h	Biological proces	GO:0051179	localization	45	1.2e-05	4.92082
T6(c-)_bic 8.3_3h	Biological proces	GO:0050896	response to stimulus	76	8.6e-05	4.0655
T6(c-)_bic 8.3_3h	Molecular funtion	GO:0005215	transporter activity	33	0.0025	2.60206
T6(c-)_bic 8.3_3h	Molecular funtion	GO:0016209	antioxidant activity	9	0.003	2.52288
T6(c-)_bic 8.3_3h	Molecular funtion	GO:0003824	catalytic activity	133	0.0025	2.60206
T6(c-)_bic 8.3_3h	Molecular funtion	GO:0009055	electron carrier activity	15	0.00021	3.67778
T6(c-)_bic 8.3_3h	Cellular component	GO:0005623	cell	186	0.0065	2.18709
T6(c-)_bic 8.3_3h	Cellular component	GO:0044464	cell part	186	0.0065	2.18709
T6(c-)_bic 8.3_48h	Biological proces	GO:0050896	response to stimulus	765	3.5e-35	34.4559
T6(c-)_bic 8.3_48h	Cellular component	GO:0005623	cell	2115	4.2e-27	26.3768
T6(c-)_bic 8.3_48h	Cellular component	GO:0044464	cell part	2115	4.2e-27	26.3768
T6(c-)_bic 8.3_48h	Molecular funtion	GO:0003824	catalytic activity	1434	1.434e-24	23.8435
T6(c-)_bic 8.3_48h	Cellular component	GO:0044422	organelle part	422	4.5e-11	10.3468
T6(c-)_bic 8.3_48h	Cellular component	GO:0043226	organelle	1143	4.8e-10	9.31876
T6(c-)_bic 8.3_48h	Biological proces	GO:0008152	metabolic process	1409	6.8e-08	7.16749
T6(c-)_bic 8.3_48h	Biological proces	GO:0065007	biological regulation	600	6.3e-06	5.20066
T6(c-)_bic 8.3_48h	Biological proces	GO:0051704	multi-organism process	144	5e-05	4.30103
T6(c-)_bic 8.3_48h	Biological proces	GO:0009987	cellular process	1487	0.00011	3.95861
T6(c-)_bic 8.3_48h	Biological proces	GO:0050789	regulation of biological proces	516	0.00055	3.25964
T6(c-)_bic 8.3_48h	Molecular funtion	GO:0009055	electron carrier activity	66	0.00057	3.24413
T6(c-)_bic 8.3_48h	Molecular funtion	GO:0030528	transcription regulator activity	354	0.00087	3.06048
T6(c-)_bic 8.3_48h	Cellular component	GO:0005576	extracellular region	59	0.00093	3.03152
T6(c-)_bic 8.3_48h	Molecular funtion	GO:0005215	transporter activity	224	0.0064	2.19382
T6(c-)_pH8.3_3h	Biological proces	GO:0032502	developmental process	39	0.022	1.65758
T6(c-)_pH8.3_3h	Biological proces	GO:0032501	multicellular organismal process	36	0.025	1.60206
T6(c-)_pH8.3_3h	Biological proces	GO:0050789	regulation of biological proces	56	0.025	1.60206
T6(c-)_pH8.3_3h	Biological proces	GO:0065007	biological regulation	73	0.0025	2.60206
T6(c-)_pH8.3_3h	Biological proces	GO:0051234	establishment of localization	43	6.9e-05	4.16115
T6(c-)_pH8.3_3h	Biological proces	GO:0051179	localization	44	6.9e-05	4.16115
T6(c-)_pH8.3_3h	Biological proces	GO:0050896	response to stimulus	77	1.4e-05	4.85387
T6(c-)_pH8.3_3h	Molecular funtion	GO:0005215	transporter activity	36	0.00027	3.56864
T6(c-)_pH8.3_3h	Molecular funtion	GO:0030528	transcription regulator activity	47	0.0011	2.95861
T6(c-)_pH8.3_3h	Molecular funtion	GO:0003824	catalytic activity	127	0.0082	2.08619
T6(c-)_pH8.3_3h	Cellular component	GO:0005623	cell	189	0.0037	2.4318
T6(c-)_pH8.3_3h	Cellular component	GO:0044464	cell part	189	0.0037	2.4318
T6(c-)_pH8.3_48h	Molecular funtion	GO:0003824	catalytic activity	274	3.8e-10	9.42022
T6(c-)_pH8.3_48h	Biological proces	GO:0050896	response to stimulus	136	7.9e-07	6.10237
T6(c-)_pH8.3_48h	Molecular funtion	GO:0030528	transcription regulator activity	80	0.00021	3.67778
T6(c-)_pH8.3_48h	Molecular funtion	GO:0016209	antioxidant activity	11	0.0075	2.12494
T6(c-)_pH8.3_48h	Biological proces	GO:0065007	biological regulation	110	0.012	1.92082
T6(c-)_pH8.3_48h	Biological proces	GO:0050789	regulation of biological proces	98	0.017	1.76955
T6(c-)_pH8.3_48h	Cellular component	GO:0005623	cell	330	0.036	1.4437
T6(c-)_pH8.3_48h	Cellular component	GO:0044464	cell part	330	0.036	1.4437
T6(c-)_pH8.3_48h	Cellular component	GO:0005576	extracellular region	14	0.043	1.36653
