# Supplementary material for: Transcriptomics Reveals Fast Changes in Salicylate and Jasmonate Signaling Pathways in Shoots of Carbonate-Tolerant Arabidopsis thaliana under Bicarbonate Exposure
Source: Int J Mol Sci. 2021 Jan 27;22(3):1226. doi: 10.3390/ijms22031226 (PMC7865540; doi:10.3390/ijms22031226)
Supplement: Supplementary file 1 [file ijms-22-01226-s001.zip › S5.xlsx]

## Sheet: Hoja1
Dataset S5 Complete GO from DGEs (LCF> |1| & adj p-value < 0.05) in pairwise comparison treatments bic8.3 vs pH5.9 and pH8.3 vs pH5.9 at different time points (3h and 48h) from A1(c+) and T6(c-) demes.
A1(c+) 3h bic 8.3									A1(c+) 3h pH 8.3									T6(c-) 3h bic 8.3									T6(c-) 3h pH 8.3												A1(c+)_48h_bic 8.3									A1(c+)_48h_pH 8.3
GO code	Process	Go description	DGE number	Reference number	Over-represented	p-value	FDR		GO code	Biological ProcessroCellular comBiological Processonentess	Go description	DGE number	Reference number	Over-represented	p-value	FDR		GO term	Biological ProcessroCellular comBiological Processonentess	Description	Number in input list	Number in BG/Ref	Over-represented	p-value	FDR		GO code	Biological ProcessroCellular comBiological Processonentess	Go description	DGE number	Reference number	Over-represented	p-value	FDR		GO code	Biological ProcessroCellular comBiological Processonentess	Go description	DGE number	Reference number	Over-represented	p-value	FDR		GO term	Biological ProcessroCellular comBiological Processonentess	Description	Number in input list	Number in BG/Ref
GO:0016538	Molecular funtion	cyclin-dependent protein kinase regulator activity	6	37	106.939	3.8e-05	0.016		GO:0015630	Cellular comBiological Processonent	microtubule cytoskeleton	12	117	21.0388	0.00028	0.0099		GO:0005618	Cellular comBiological Processonent	cell wall	13	403	1.95309	0.00028	0.0067		GO:0009505	Cellular comBiological Processonent	plant-type cell wall	10	254	3.78201	0.00035	0.0082		GO:0009521	Cellular comBiological Processonent	photosystem	6	66	33.6088	0.0003	0.0067		GO:0000794	Cellular comBiological Processonent	condensed nuclear chromosome	5	13
GO:0019887	Molecular funtion	protein kinase regulator activity	6	47	66.2743	0.00012	0.021		GO:0044430	Cellular comBiological Processonent	cytoskeletal part	13	160	12.1875	0.0012	0.029		GO:0030312	Cellular comBiological Processonent	external encapsulating structure	13	407	1.91489	0.00031	0.0067		GO:0005618	Cellular comBiological Processonent	cell wall	15	403	2.25357	2.4e-05	0.0018		GO:0048046	Cellular comBiological Processonent	apoplast	8	182	5.89301	0.003	0.044		GO:0000793	Cellular comBiological Processonent	condensed chromosome	6	16
GO:0019207	Molecular funtion	kinase regulator activity	6	51	56.286	0.00019	0.021		GO:0005856	Cellular comBiological Processonent	cytoskeleton	16	192	10.4167	0.00027	0.0099		GO:0012505	Cellular comBiological Processonent	endomembrane system	69	3416	0.144279	1.6e-08	1.7e-06		GO:0030312	Cellular comBiological Processonent	external encapsulating structure	15	407	2.20949	2.6e-05	0.0018		GO:0031225	Cellular comBiological Processonent	anchored to membrane	15	272	4.94702	4.5e-06	0.0004		GO:0000775	Cellular comBiological Processonent	chromosome, centromeric region	6	19
GO:0015036	Molecular funtion	disulfide oxidoreductase activity	6	60	40.6667	0.00042	0.023		GO:0031225	Cellular comBiological Processonent	anchored to membrane	25	272	8.10986	1.2e-06	0.00034		GO:0016020	Cellular comBiological Processonent	membrane	62	4068	0.0914155	0.00049	0.009		GO:0016021	Cellular comBiological Processonent	integral to membrane	11	395	1.72024	0.0027	0.043		GO:0009505	Cellular comBiological Processonent	plant-type cell wall	13	254	4.91661	4.1e-05	0.0015		GO:0005875	Cellular comBiological Processonent	microtubule associated complex	15	42
GO:0015238	Molecular funtion	drug transmembrane transporter activity	7	74	31.1907	0.00019	0.021		GO:0009505	Cellular comBiological Processonent	plant-type cell wall	18	254	6.69601	0.00071	0.02		GO:0044464	Cellular comBiological Processonent	cell part	186	15217	0.0195995	0.00018	0.0065		GO:0044425	Cellular comBiological Processonent	membrane part	26	1360	0.342993	0.0017	0.029		GO:0034357	Cellular comBiological Processonent	photosynthetic membrane	13	273	4.25606	8.2e-05	0.0024		GO:0000228	Cellular comBiological Processonent	nuclear chromosome	6	35
GO:0003777	Molecular funtion	microtubule motor activity	7	78	28.0736	0.00026	0.023		GO:0005576	Cellular comBiological Processonent	extracellular region	19	285	5.61404	0.001	0.026		GO:0005623	Cellular comBiological Processonent	cell	186	15217	0.0195995	0.00018	0.0065		GO:0012505	Cellular comBiological Processonent	endomembrane system	55	3416	0.115005	0.00041	0.0082		GO:0055035	Cellular comBiological Processonent	plastid thylakoid membrane	9	231	4.11537	0.0037	0.048		GO:0009524	Cellular comBiological Processonent	phragmoplast	9	52
GO:0003774	Molecular funtion	motor activity	7	101	16.7435	0.0011	0.048		GO:0005618	Cellular comBiological Processonent	cell wall	28	403	4.1377	3.9e-05	0.0026		GO:0015035	Molecular funtion	protein disulfide oxidoreductase activity	5	46	57.656	0.00014	0.0058		GO:0016020	Cellular comBiological Processonent	membrane	66	4068	0.0973132	8e-05	0.0037		GO:0009535	Cellular comBiological Processonent	chloroplast thylakoid membrane	9	231	4.11537	0.0037	0.048		GO:0005819	Cellular comBiological Processonent	spindle	5	43
GO:0016667	Molecular funtion	oxidoreductase activity, acting on sulfur group of donors	8	109	16.4296	0.00035	0.023		GO:0030312	Cellular comBiological Processonent	external encapsulating structure	28	407	4.05677	4.5e-05	0.0026		GO:0015036	Molecular funtion	disulfide oxidoreductase activity	6	60	40.6667	4.8e-05	0.003		GO:0044464	Cellular comBiological Processonent	cell part	189	15217	0.0199156	0.00013	0.0037		GO:0042651	Cellular comBiological Processonent	thylakoid membrane	10	244	4.09836	0.0016	0.026		GO:0015630	Cellular comBiological Processonent	microtubule cytoskeleton	22	117
GO:0009055	Molecular funtion	electron carrier activity	13	294	3.66977	0.00069	0.033		GO:0031224	Cellular comBiological Processonent	intrinsic to membrane	41	806	1.51469	0.00054	0.017		GO:0050660	Molecular funtion	FAD binding	5	79	19.5481	0.0015	0.034		GO:0005623	Cellular comBiological Processonent	cell	189	15217	0.0199156	0.00013	0.0037		GO:0005576	Cellular comBiological Processonent	extracellular region	12	285	3.6048	0.00044	0.0078		GO:0044430	Cellular comBiological Processonent	cytoskeletal part	24	160
GO:0003824	Molecular funtion	catalytic activity	180	9638	0.0472812	0.00039	0.023		GO:0044425	Cellular comBiological Processonent	membrane part	59	1360	0.765571	0.0017	0.038		GO:0016667	Molecular funtion	oxidoreductase activity, acting on sulfur group of donors	6	109	12.3222	0.00099	0.027		GO:0015238	Molecular funtion	drug transmembrane transporter activity	6	74	26.7348	0.00015	0.0046		GO:0044436	Cellular comBiological Processonent	thylakoid part	11	307	2.84778	0.0026	0.04		GO:0044427	Cellular comBiological Processonent	chromosomal part	13	133
GO:0016144	Biological Process	S-glycoside biosynthetic process	8	41	116.121	5.5e-07	0.00011		GO:0012505	Cellular comBiological Processonent	endomembrane system	135	3416	0.277657	0.00015	0.0071		GO:0016684	Molecular funtion	oxidoreductase activity, acting on peroxide as acceptor	8	127	12.1024	6.1e-05	0.003		GO:0005543	Molecular funtion	phospholipid binding	6	115	11.0699	0.0014	0.023		GO:0030312	Cellular comBiological Processonent	external encapsulating structure	19	407	2.79869	2.6e-06	0.00035		GO:0005856	Cellular comBiological Processonent	cytoskeleton	26	192
GO:0019761	Biological Process	glucosinolate biosynthetic process	8	41	116.121	5.5e-07	0.00011		GO:0044464	Cellular comBiological Processonent	cell part	504	15217	0.0522377	2.9e-05	0.0026		GO:0004601	Molecular funtion	peroxidase activity	8	127	12.1024	6.1e-05	0.003		GO:0042626	Molecular funtion	ATPase activity, coupled to transmembrane movement of substances	10	181	7.44788	2.4e-05	0.0012		GO:0005618	Cellular comBiological Processonent	cell wall	18	403	2.70428	8.6e-06	0.00057		GO:0005694	Cellular comBiological Processonent	chromosome	17	177
GO:0019758	Biological Process	glycosinolate biosynthetic process	8	41	116.121	5.5e-07	0.00011		GO:0005623	Cellular comBiological Processonent	cell	504	15217	0.0522377	2.9e-05	0.0026		GO:0016209	Molecular funtion	antioxidant activity	9	150	9.76	3e-05	0.003		GO:0043492	Molecular funtion	ATPase activity, coupled to movement of substances	10	181	7.44788	2.4e-05	0.0012		GO:0009579	Cellular comBiological Processonent	thylakoid	15	376	2.58884	0.00016	0.0042		GO:0043232	Cellular comBiological Processonent	intracellular non-membrane-bounded organelle	46	1040
GO:0019760	Biological Process	glucosinolate metabolic process	8	62	50.7804	8.8e-06	0.00088		GO:0016538	Molecular funtion	cyclin-dependent protein kinase regulator activity	11	37	192.841	6.7e-08	1.5e-05		GO:0005506	Molecular funtion	iron ion binding	8	161	7.53057	0.00029	0.01		GO:0016820	Molecular funtion	hydrolase activity, acting on acid anhydrides, catalyzing transmembrane movement of substances	10	183	7.28597	2.7e-05	0.0012		GO:0044434	Cellular comBiological Processonent	chloroplast part	25	746	1.09611	2.1e-05	0.0011		GO:0043228	Cellular comBiological Processonent	non-membrane-bounded organelle	46	1040
GO:0016143	Biological Process	S-glycoside metabolic process	8	62	50.7804	8.8e-06	0.00088		GO:0019887	Molecular funtion	protein kinase regulator activity	11	47	119.511	5.2e-07	7.8e-05		GO:0009055	Molecular funtion	electron carrier activity	15	294	4.23435	5.2e-07	0.00021		GO:0015297	Molecular funtion	antiporter activity	8	170	6.75433	0.00044	0.0086		GO:0044435	Cellular comBiological Processonent	plastid part	30	867	0.973807	1.7e-06	0.00035		GO:0043234	Cellular comBiological Processonent	protein complex	52	1443
GO:0019757	Biological Process	glycosinolate metabolic process	8	62	50.7804	8.8e-06	0.00088		GO:0019207	Molecular funtion	kinase regulator activity	11	51	101.499	1.1e-06	0.00012		GO:0016747	Molecular funtion	transferase activity, transferring acyl groups other than amino-acyl groups	10	290	2.90131	0.00085	0.026		GO:0016298	Molecular funtion	lipase activity	7	161	6.58925	0.0015	0.025		GO:0009507	Cellular comBiological Processonent	chloroplast	57	2740	0.185252	0.00026	0.0061		GO:0016538	Molecular funtion	cyclin-dependent protein kinase regulator activity	13	37
GO:0016138	Biological Process	glycoside biosynthetic process	9	79	35.1867	6.1e-06	0.00088		GO:0003700	Molecular funtion	transcription factor activity	109	2173	0.554011	3.5e-08	1.3e-05		GO:0008289	Molecular funtion	lipid binding	11	323	2.57263	0.00052	0.017		GO:0015405	Molecular funtion	P-P-bond-hydrolysis-driven transmembrane transporter activity	10	243	4.13216	0.00025	0.006		GO:0009536	Cellular comBiological Processonent	plastid	60	2965	0.16653	0.00035	0.0069		GO:0019887	Molecular funtion	protein kinase regulator activity	13	47
GO:0016137	Biological Process	glycoside metabolic process	9	104	20.3033	4.6e-05	0.003		GO:0030528	Molecular funtion	transcription regulator activity	118	2417	0.484775	3.7e-08	1.3e-05		GO:0016746	Molecular funtion	transferase activity, transferring acyl groups	10	324	2.32434	0.0019	0.039		GO:0008415	Molecular funtion	acyltransferase activity	9	231	4.11537	0.00073	0.014		GO:0016020	Cellular comBiological Processonent	membrane	77	4068	0.113532	0.00037	0.0069		GO:0019207	Molecular funtion	kinase regulator activity	13	51
GO:0044272	Biological Process	sulfur compound biosynthetic process	10	115	18.4499	1.7e-05	0.0014		GO:0003677	Molecular funtion	DNA binding	130	2892	0.373042	5.8e-07	7.8e-05		GO:0004091	Molecular funtion	carboxylesterase activity	11	378	1.87845	0.0018	0.039		GO:0015399	Molecular funtion	primary active transmembrane transporter activity	10	244	4.09836	0.00026	0.006		GO:0044464	Cellular comBiological Processonent	cell part	238	15217	0.0250789	4.4e-05	0.0015		GO:0008017	Molecular funtion	microtubule binding	6	36
GO:0051726	Biological Process	regulation of cell cycle	10	127	15.128	3.7e-05	0.0027		GO:0010876	Biological Process	lipid localization	13	24	541.667	1.1e-11	1.4e-08		GO:0016798	Molecular funtion	hydrolase activity, acting on glycosyl bonds	14	526	1.23466	0.001	0.027		GO:0016747	Molecular funtion	transferase activity, transferring acyl groups other than amino-acyl groups	12	290	3.48157	5.8e-05	0.0023		GO:0005623	Cellular comBiological Processonent	cell	238	15217	0.0250789	4.4e-05	0.0015		GO:0003777	Molecular funtion	microtubule motor activity	27	78
GO:0007017	Biological Process	microtubule-based process	8	114	15.02	0.00046	0.021		GO:0009556	Biological Process	microsporogenesis	5	19	332.41	0.00046	0.019		GO:0022804	Molecular funtion	active transmembrane transporter activity	16	664	0.88547	0.0013	0.032		GO:0016746	Molecular funtion	transferase activity, transferring acyl groups	12	324	2.78921	0.00016	0.0046		GO:0016679	Molecular funtion	oxidoreductase activity, acting on diphenols and related substances as donors	5	42	69.161	0.00031	0.015		GO:0015631	Molecular funtion	tubulin binding	8	44
GO:0034637	Biological Process	cellular carbohydrate biosynthetic process	12	177	9.34597	2.6e-05	0.002		GO:0048236	Biological Process	plant-type spore development	5	21	272.109	0.00068	0.025		GO:0022857	Molecular funtion	transmembrane transporter activity	26	1128	0.498592	9e-05	0.004		GO:0008289	Molecular funtion	lipid binding	10	323	2.33876	0.002	0.031		GO:0004650	Molecular funtion	polygalacturonase activity	6	77	24.6922	0.00065	0.027		GO:0015035	Molecular funtion	protein disulfide oxidoreductase activity	6	46
GO:0009611	Biological Process	response to wounding	11	197	6.91592	0.00028	0.015		GO:0009886	Biological Process	post-embryonic morphogenesis	8	35	156.735	2.2e-05	0.0014		GO:0005215	Molecular funtion	transporter activity	33	1477	0.369099	1.9e-05	0.0025		GO:0004091	Molecular funtion	carboxylesterase activity	13	378	2.21998	0.00017	0.0047		GO:0004553	Molecular funtion	hydrolase activity, hydrolyzing O-glycosyl compounds	24	476	2.58456	3.3e-08	9.6e-06		GO:0003774	Molecular funtion	motor activity	28	101
GO:0006790	Biological Process	sulfur metabolic process	11	220	5.54545	0.00068	0.025		GO:0051726	Biological Process	regulation of cell cycle	18	127	26.7841	1.4e-07	3.8e-05		GO:0016491	Molecular funtion	oxidoreductase activity	32	1463	0.364797	3.7e-05	0.003		GO:0015291	Molecular funtion	secondary active transmembrane transporter activity	10	345	2.04999	0.0032	0.047		GO:0016798	Molecular funtion	hydrolase activity, acting on glycosyl bonds	25	526	2.20474	5.1e-08	9.6e-06		GO:0015036	Molecular funtion	disulfide oxidoreductase activity	6	60
GO:0007049	Biological Process	cell cycle	16	275	5.16231	7.8e-06	0.00088		GO:0048646	Biological Process	anatomical structure formation involved in morphogenesis	14	122	22.5746	2.9e-05	0.0018		GO:0003824	Molecular funtion	catalytic activity	133	9638	0.0349356	1.4e-05	0.0025		GO:0016798	Molecular funtion	hydrolase activity, acting on glycosyl bonds	15	526	1.32285	0.0004	0.0082		GO:0003700	Molecular funtion	transcription factor activity	53	2173	0.273871	7.9e-06	0.00098		GO:0008092	Molecular funtion	cytoskeletal protein binding	10	100
GO:0016051	Biological Process	carbohydrate biosynthetic process	13	277	4.13403	0.00041	0.019		GO:0007017	Biological Process	microtubule-based process	11	114	20.3139	0.00079	0.028		GO:0010876	Biological Process	lipid localization	13	24	550.694	1.9e-17	1.4e-14		GO:0022804	Molecular funtion	active transmembrane transporter activity	21	664	1.16218	6.7e-06	0.00078		GO:0030528	Molecular funtion	transcription regulator activity	55	2417	0.22972	3.5e-05	0.0026		GO:0005507	Molecular funtion	copper ion binding	8	113
GO:0009409	Biological Process	response to cold	17	328	3.85559	1.7e-05	0.0014		GO:0015979	Biological Process	photosynthesis	18	162	16.4609	3.4e-06	0.00046		GO:0010025	Biological Process	wax biosynthetic process	5	23	230.624	7.3e-06	0.00049		GO:0022857	Molecular funtion	transmembrane transporter activity	31	1128	0.594475	8e-07	0.00027		GO:0003677	Molecular funtion	DNA binding	60	2892	0.175043	0.00019	0.011		GO:0046527	Molecular funtion	glucosyltransferase activity	9	136
GO:0006970	Biological Process	response to osmotic stress	16	408	2.34525	0.00062	0.024		GO:0007167	Biological Process	enzyme linked receptor protein signaling pathway	13	140	15.9184	0.00038	0.017		GO:0010166	Biological Process	wax metabolic process	5	24	211.806	8.7e-06	0.0005		GO:0005215	Molecular funtion	transporter activity	36	1477	0.402653	1.6e-06	0.00027		GO:0016787	Molecular funtion	hydrolase activity	69	3468	0.139985	0.0002	0.011		GO:0004386	Molecular funtion	helicase activity	12	182
GO:0044262	Biological Process	cellular carbohydrate metabolic process	16	417	2.24511	0.00077	0.027		GO:0007169	Biological Process	transmembrane receptor protein tyrosine kinase signaling pathway	13	140	15.9184	0.00038	0.017		GO:0055066	Biological Process	di-, tri-valent inorganic cation homeostasis	5	65	28.8757	0.00064	0.017		GO:0003700	Molecular funtion	transcription factor activity	44	2173	0.227365	1.2e-05	0.001		GO:0003824	Molecular funtion	catalytic activity	164	9638	0.0430784	2.5e-05	0.0024		GO:0030234	Molecular funtion	enzyme regulator activity	20	367
GO:0009266	Biological Process	response to temperature stimulus	19	485	1.97088	0.0002	0.012		GO:0007166	Biological Process	cell surface receptor linked signaling pathway	14	172	11.3575	0.00079	0.028		GO:0045454	Biological Process	cell redox homeostasis	6	72	28.2407	0.00012	0.004		GO:0030528	Molecular funtion	transcription regulator activity	47	2417	0.196306	1.6e-05	0.0011		GO:0010476	Biological Process	gibberellin mediated signaling pathway	5	40	76.25	0.00025	0.016		GO:0017111	Molecular funtion	nucleoside-triphosphatase activity	54	792
GO:0051707	Biological Process	response to other organism	21	599	1.42809	0.0004	0.019		GO:0007049	Biological Process	cell cycle	28	275	8.88595	4e-08	1.6e-05		GO:0015833	Biological Process	peptide transport	5	68	26.3841	0.00078	0.019		GO:0003677	Molecular funtion	DNA binding	47	2892	0.137117	0.00092	0.016		GO:0009740	Biological Process	gibberellic acid mediated signaling pathway	5	40	76.25	0.00025	0.016		GO:0016462	Molecular funtion	pyrophosphatase activity	55	832
GO:0009607	Biological Process	response to biotic stimulus	22	638	1.31878	0.00037	0.019		GO:0048366	Biological Process	leaf development	19	233	8.39949	9.8e-05	0.0052		GO:0006857	Biological Process	oligopeptide transport	5	68	26.3841	0.00078	0.019		GO:0016787	Molecular funtion	hydrolase activity	58	3468	0.117668	0.00011	0.0037		GO:0010224	Biological Process	response to UV-B	6	48	63.5417	6.1e-05	0.0057		GO:0016818	Molecular funtion	hydrolase activity, acting on acid anhydrides, in phosphorus-containing anhydrides	55	837
GO:0009791	Biological Process	post-embryonic development	23	705	1.12912	0.00057	0.023		GO:0009887	Biological Process	organ morphogenesis	18	241	7.43789	0.0004	0.017		GO:0055080	Biological Process	cation homeostasis	7	90	21.0864	5e-05	0.0022		GO:0003824	Molecular funtion	catalytic activity	127	9638	0.0333595	0.00038	0.0082		GO:0010218	Biological Process	response to far red light	5	57	37.55	0.0011	0.033		GO:0016817	Molecular funtion	hydrolase activity, acting on acid anhydrides	55	839
GO:0006952	Biological Process	defense response	24	766	0.99803	0.00075	0.027		GO:0009733	Biological Process	response to auxin stimulus	39	360	7.22222	1.7e-11	1.4e-08		GO:0030003	Biological Process	cellular cation homeostasis	6	84	20.7483	0.00027	0.008		GO:0010876	Biological Process	lipid localization	10	24	423.611	9.1e-13	8.3e-10		GO:0010114	Biological Process	response to red light	8	77	32.9229	1.3e-05	0.0014		GO:0016757	Molecular funtion	transferase activity, transferring glycosyl groups	23	544
GO:0009719	Biological Process	response to endogenous stimulus	36	1068	0.770105	9e-06	0.00088		GO:0048827	Biological Process	phyllome development	20	258	7.21111	0.00012	0.0063		GO:0006873	Biological Process	cellular ion homeostasis	7	96	18.533	7.4e-05	0.003		GO:0015893	Biological Process	drug transport	8	76	33.795	2e-06	0.00023		GO:0009411	Biological Process	response to UV	6	83	21.2513	0.00094	0.031		GO:0004672	Molecular funtion	protein kinase activity	35	953
GO:0009725	Biological Process	response to hormone stimulus	30	982	0.759081	0.00026	0.015		GO:0048367	Biological Process	shoot development	28	355	5.33228	4.5e-06	0.00057		GO:0050801	Biological Process	ion homeostasis	8	103	18.3995	1.5e-05	0.00078		GO:0042493	Biological Process	response to drug	8	77	32.9229	2.2e-06	0.00023		GO:0080134	Biological Process	regulation of response to stress	6	83	21.2513	0.00094	0.031		GO:0005524	Molecular funtion	ATP binding	67	1377
GO:0010033	Biological Process	response to organic substance	40	1342	0.541932	4.4e-05	0.003		GO:0022621	Biological Process	shoot system development	28	358	5.24328	5.2e-06	0.00057		GO:0055082	Biological Process	cellular chemical homeostasis	7	97	18.1528	7.9e-05	0.0031		GO:0006855	Biological Process	multidrug transport	7	73	32.051	1.6e-05	0.00095		GO:0042545	Biological Process	cell wall modification	8	123	12.9024	0.00027	0.016		GO:0032559	Molecular funtion	adenyl ribonucleotide binding	67	1384
GO:0006950	Biological Process	response to stress	77	2320	0.349064	9.8e-11	5.7e-08		GO:0009409	Biological Process	response to cold	21	328	4.68471	0.00092	0.032		GO:0006869	Biological Process	lipid transport	13	163	11.9387	2.4e-08	8.4e-06		GO:0055080	Biological Process	cation homeostasis	5	90	15.0617	0.0027	0.039		GO:0009739	Biological Process	response to gibberellin stimulus	13	159	12.547	3.3e-07	6.3e-05		GO:0001882	Molecular funtion	nucleoside binding	67	1465
GO:0042221	Biological Process	response to chemical stimulus	62	2085	0.347992	3.5e-07	0.00011		GO:0009653	Biological Process	anatomical structure morphogenesis	39	637	2.30673	2e-05	0.0014		GO:0048878	Biological Process	chemical homeostasis	8	136	10.5536	9.5e-05	0.0034		GO:0050801	Biological Process	ion homeostasis	6	103	13.7996	0.0008	0.016		GO:0048878	Biological Process	chemical homeostasis	8	136	10.5536	0.00051	0.021		GO:0001883	Molecular funtion	purine nucleoside binding	67	1465
GO:0050896	Biological Process	response to stimulus	118	4057	0.174929	2.1e-12	2.4e-09		GO:0009791	Biological Process	post-embryonic development	37	705	1.78663	0.00058	0.023		GO:0019725	Biological Process	cellular homeostasis	13	174	10.4769	5e-08	8.5e-06		GO:0006873	Biological Process	cellular ion homeostasis	5	96	13.2378	0.0035	0.05		GO:0006633	Biological Process	fatty acid biosynthetic process	8	140	9.95918	0.00062	0.023		GO:0030554	Molecular funtion	adenyl nucleotide binding	67	1465
GO:0050794	Biological Process	regulation of cellular process	76	3375	0.162801	0.00025	0.015		GO:0048513	Biological Process	organ development	50	838	1.70881	2.9e-06	0.00044		GO:0006633	Biological Process	fatty acid biosynthetic process	8	140	9.95918	0.00012	0.0039		GO:0055082	Biological Process	cellular chemical homeostasis	5	97	12.9663	0.0036	0.05		GO:0015979	Biological Process	photosynthesis	10	162	9.29736	7.3e-05	0.0063		GO:0032555	Molecular funtion	purine ribonucleotide binding	71	1631
GO:0050789	Biological Process	regulation of biological process	80	3697	0.142817	0.00057	0.023		GO:0048731	Biological Process	system development	50	839	1.70474	3e-06	0.00044		GO:0042592	Biological Process	homeostatic process	14	216	7.32167	8.1e-08	1e-05		GO:0003002	Biological Process	regionalization	6	112	11.6709	0.0012	0.022		GO:0009639	Biological Process	response to red or far red light	10	210	5.53288	0.00053	0.021		GO:0032553	Molecular funtion	ribonucleotide binding	71	1631
GO:0065007	Biological Process	biological regulation	89	4188	0.123813	0.00047	0.021		GO:0009725	Biological Process	response to hormone stimulus	60	982	1.49327	1.4e-07	3.8e-05		GO:0006631	Biological Process	fatty acid metabolic process	11	225	5.30173	2.5e-05	0.0012		GO:0042545	Biological Process	cell wall modification	6	123	9.67678	0.0019	0.031		GO:0042592	Biological Process	homeostatic process	10	216	5.22977	0.00065	0.024		GO:0017076	Molecular funtion	purine nucleotide binding	71	1713
									GO:0009719	Biological Process	response to endogenous stimulus	66	1068	1.38871	2.2e-08	1.2e-05		GO:0010038	Biological Process	response to metal ion	9	238	3.87684	0.00082	0.019		GO:0048878	Biological Process	chemical homeostasis	7	136	9.23443	0.0006	0.012		GO:0009733	Biological Process	response to auxin stimulus	18	360	3.38889	1.9e-06	0.00031		GO:0016301	Molecular funtion	kinase activity	52	1641
									GO:0006355	Biological Process	regulation of transcription, DNA-dependent	48	987	1.18255	0.00049	0.02		GO:0010035	Biological Process	response to inorganic substance	12	279	3.76151	3.6e-05	0.0017		GO:0006869	Biological Process	lipid transport	10	163	9.18364	1e-05	0.00067		GO:0009755	Biological Process	hormone-mediated signaling pathway	12	321	2.84159	0.0012	0.034		GO:0000166	Molecular funtion	nucleotide binding	85	2267
									GO:0051252	Biological Process	regulation of RNA metabolic process	48	996	1.16127	0.00059	0.023		GO:0006979	Biological Process	response to oxidative stress	11	332	2.43504	0.00065	0.017		GO:0007389	Biological Process	pattern specification process	7	150	7.59111	0.001	0.019		GO:0032870	Biological Process	cellular response to hormone stimulus	12	321	2.84159	0.0012	0.034		GO:0016772	Molecular funtion	transferase activity, transferring phosphorus-containing groups	58	1887
									GO:0006351	Biological Process	transcription, DNA-dependent	52	1039	1.15607	0.00015	0.0074		GO:0009409	Biological Process	response to cold	10	328	2.268	0.0021	0.04		GO:0006633	Biological Process	fatty acid biosynthetic process	6	140	7.46939	0.0035	0.05		GO:0009314	Biological Process	response to radiation	24	613	1.5584	2.6e-06	0.00036		GO:0003677	Molecular funtion	DNA binding	94	2892
									GO:0032774	Biological Process	RNA biosynthetic process	52	1040	1.15385	0.00016	0.0074		GO:0006970	Biological Process	response to osmotic stress	14	408	2.0521	8.8e-05	0.0033		GO:0006631	Biological Process	fatty acid metabolic process	12	225	5.7837	5.3e-06	0.00044		GO:0009416	Biological Process	response to light stimulus	22	596	1.51119	1.6e-05	0.0016		GO:0016740	Molecular funtion	transferase activity	96	3321
									GO:0010033	Biological Process	response to organic substance	71	1342	0.94616	1.7e-06	0.00031		GO:0009651	Biological Process	response to salt stress	11	366	2.00364	0.0014	0.03		GO:0019725	Biological Process	cellular homeostasis	7	174	5.64143	0.0024	0.036		GO:0009725	Biological Process	response to hormone stimulus	37	982	0.9362	1.3e-08	4.8e-06		GO:0016787	Molecular funtion	hydrolase activity	100	3468
									GO:0045449	Biological Process	regulation of transcription	86	1802	0.635624	6.7e-06	0.00069		GO:0032787	Biological Process	monocarboxylic acid metabolic process	13	408	1.90552	0.00031	0.0086		GO:0042592	Biological Process	homeostatic process	9	216	4.70679	0.00046	0.0098		GO:0009719	Biological Process	response to endogenous stimulus	40	1068	0.855672	3.8e-09	2.1e-06		GO:0003824	Molecular funtion	catalytic activity	250	9638
									GO:0010556	Biological Process	regulation of macromolecule biosynthetic process	87	1843	0.614724	8.8e-06	0.00081		GO:0033036	Biological Process	macromolecule localization	14	462	1.60042	0.0003	0.0086		GO:0009753	Biological Process	response to jasmonic acid stimulus	8	215	4.22282	0.0019	0.031		GO:0051716	Biological Process	cellular response to stimulus	22	840	0.760771	0.0016	0.045		GO:0005488	Molecular funtion	binding	278	11258
									GO:0019219	Biological Process	regulation of nucleobase, nucleoside, nucleotide and nucleic acid metabolic process	86	1847	0.605029	1.6e-05	0.0013		GO:0008610	Biological Process	lipid biosynthetic process	12	439	1.51929	0.0019	0.037		GO:0055085	Biological Process	transmembrane transport	10	244	4.09836	0.00026	0.0059		GO:0010033	Biological Process	response to organic substance	42	1342	0.569029	1.9e-07	4.4e-05		GO:0000075	Biological Process	cell cycle checkpoint	5	6
									GO:0006350	Biological Process	transcription	91	1923	0.590601	5e-06	0.00057		GO:0065008	Biological Process	regulation of biological quality	18	665	0.99316	0.00017	0.0053		GO:0010035	Biological Process	response to inorganic substance	11	279	3.44805	0.00018	0.0045		GO:0009628	Biological Process	response to abiotic stimulus	41	1471	0.462326	4.6e-06	0.00057		GO:0032776	Biological Process	DNA methylation on cytosine	5	8
									GO:0009889	Biological Process	regulation of biosynthetic process	87	1881	0.590137	1.8e-05	0.0013		GO:0044255	Biological Process	cellular lipid metabolic process	15	618	0.958306	0.0017	0.035		GO:0009415	Biological Process	response to water	8	240	3.38889	0.0036	0.05		GO:0042221	Biological Process	response to chemical stimulus	59	2085	0.331154	1.9e-08	5.3e-06		GO:0010332	Biological Process	response to gamma radiation	6	10
									GO:0031326	Biological Process	regulation of cellular biosynthetic process	87	1881	0.590137	1.8e-05	0.0013		GO:0006629	Biological Process	lipid metabolic process	25	841	0.862458	2e-06	0.00015		GO:0009409	Biological Process	response to cold	14	328	3.17519	1e-05	0.00067		GO:0045449	Biological Process	regulation of transcription	41	1802	0.30808	0.00036	0.017		GO:0010212	Biological Process	response to ionizing radiation	9	16
									GO:0048856	Biological Process	anatomical structure development	72	1726	0.580046	0.0015	0.05		GO:0009725	Biological Process	response to hormone stimulus	20	982	0.506054	0.0024	0.046		GO:0006970	Biological Process	response to osmotic stress	18	408	2.63841	3.6e-07	6.9e-05		GO:0019219	Biological Process	regulation of nucleobase, nucleoside, nucleotide and nucleic acid metabolic process	42	1847	0.300404	0.00031	0.017		GO:0070192	Biological Process	chromosome organization involved in meiosis	5	12
									GO:0051171	Biological Process	regulation of nitrogen compound metabolic process	86	1888	0.579036	3.4e-05	0.0021		GO:0009719	Biological Process	response to endogenous stimulus	22	1068	0.47062	0.0013	0.029		GO:0009651	Biological Process	response to salt stress	14	366	2.55009	3.3e-05	0.0015		GO:0010556	Biological Process	regulation of macromolecule biosynthetic process	41	1843	0.294526	0.00056	0.022		GO:0007129	Biological Process	synapsis	5	12
									GO:0080090	Biological Process	regulation of primary metabolic process	87	1952	0.547988	6.4e-05	0.0035		GO:0009628	Biological Process	response to abiotic stimulus	28	1471	0.315735	0.00099	0.022		GO:0032787	Biological Process	monocarboxylic acid metabolic process	14	408	2.0521	0.0001	0.0029		GO:0051171	Biological Process	regulation of nitrogen compound metabolic process	43	1888	0.294343	0.00025	0.016		GO:0007346	Biological Process	regulation of mitotic cell cycle	7	16
									GO:0042221	Biological Process	response to chemical stimulus	99	2085	0.546556	1.6e-06	0.00031		GO:0006810	Biological Process	transport	44	1846	0.31505	1.3e-07	1.2e-05		GO:0009737	Biological Process	response to abscisic acid stimulus	11	378	1.87845	0.002	0.031		GO:0009889	Biological Process	regulation of biosynthetic process	42	1881	0.289642	0.00044	0.019		GO:0000087	Biological Process	M phase of mitotic cell cycle	8	24
									GO:0010468	Biological Process	regulation of gene expression	89	2001	0.533466	5.6e-05	0.0032		GO:0051234	Biological Process	establishment of localization	44	1851	0.31335	1.3e-07	1.2e-05		GO:0009266	Biological Process	response to temperature stimulus	16	485	1.65969	5.2e-05	0.0021		GO:0031326	Biological Process	regulation of cellular biosynthetic process	42	1881	0.289642	0.00044	0.019		GO:0007067	Biological Process	mitosis	8	24
									GO:0031323	Biological Process	regulation of cellular metabolic process	91	2036	0.526862	3.9e-05	0.0023		GO:0051179	Biological Process	localization	45	1922	0.297232	1.5e-07	1.2e-05		GO:0065008	Biological Process	regulation of biological quality	19	665	1.04834	6.9e-05	0.0025		GO:0006810	Biological Process	transport	40	1846	0.286409	0.0011	0.033		GO:0007131	Biological Process	reciprocal meiotic recombination	5	19
									GO:0060255	Biological Process	regulation of macromolecule metabolic process	89	2060	0.503346	0.00015	0.0073		GO:0042221	Biological Process	response to chemical stimulus	49	2085	0.275026	3.4e-08	8.4e-06		GO:0009653	Biological Process	anatomical structure morphogenesis	16	637	0.962124	0.00097	0.018		GO:0051234	Biological Process	establishment of localization	40	1851	0.284864	0.0011	0.033		GO:0000280	Biological Process	nuclear division	10	28
									GO:0007275	Biological Process	multicellular organismal development	83	2020	0.488187	0.001	0.035		GO:0006950	Biological Process	response to stress	46	2320	0.208532	8.6e-06	0.0005		GO:0048513	Biological Process	organ development	23	838	0.799152	2.2e-05	0.0011		GO:0006350	Biological Process	transcription	43	1923	0.283726	0.00037	0.017		GO:0010876	Biological Process	lipid localization	7	24
									GO:0032501	Biological Process	multicellular organismal process	86	2094	0.470713	0.00085	0.03		GO:0050896	Biological Process	response to stimulus	76	4057	0.112666	5.7e-08	8.5e-06		GO:0048731	Biological Process	system development	23	839	0.797249	2.3e-05	0.0011		GO:0080090	Biological Process	regulation of primary metabolic process	44	1952	0.281762	0.00027	0.016		GO:0010564	Biological Process	regulation of cell cycle process	8	26
									GO:0019222	Biological Process	regulation of metabolic process	93	2210	0.456993	0.00025	0.011											GO:0009791	Biological Process	post-embryonic development	16	705	0.785474	0.0026	0.039		GO:0031323	Biological Process	regulation of cellular metabolic process	45	2036	0.264879	0.00034	0.017		GO:0007127	Biological Process	meiosis I	9	28
									GO:0050794	Biological Process	regulation of cellular process	145	3375	0.305514	1.4e-06	0.00031											GO:0006629	Biological Process	lipid metabolic process	22	841	0.758963	6.6e-05	0.0025		GO:0019222	Biological Process	regulation of metabolic process	46	2210	0.229807	0.001	0.033		GO:0006302	Biological Process	double-strand break repair	8	27
									GO:0050789	Biological Process	regulation of biological process	152	3697	0.266905	7.8e-06	0.00076											GO:0009725	Biological Process	response to hormone stimulus	24	982	0.607265	8.7e-05	0.0027		GO:0050794	Biological Process	regulation of cellular process	68	3375	0.145664	0.00016	0.013		GO:0007059	Biological Process	chromosome segregation	8	27
									GO:0050896	Biological Process	response to stimulus	163	4057	0.237678	1.2e-05	0.001											GO:0009719	Biological Process	response to endogenous stimulus	28	1068	0.59897	6.5e-06	0.0005		GO:0050896	Biological Process	response to stimulus	96	4057	0.142315	3.5e-09	2.1e-06		GO:0033205	Biological Process	cytokinesis during cell cycle	7	26
									GO:0065007	Biological Process	biological regulation	167	4188	0.228515	1.4e-05	0.0011											GO:0006355	Biological Process	regulation of transcription, DNA-dependent	23	987	0.576081	0.00024	0.0056		GO:0050789	Biological Process	regulation of biological process	70	3697	0.124965	0.00069	0.024		GO:0000911	Biological Process	cytokinesis by cell plate formation	5	23
																											GO:0051252	Biological Process	regulation of RNA metabolic process	23	996	0.565717	0.00027	0.006		GO:0065007	Biological Process	biological regulation	79	4188	0.109901	0.00034	0.017		GO:0051327	Biological Process	M phase of meiotic cell cycle	15	43
																											GO:0006351	Biological Process	transcription, DNA-dependent	25	1039	0.565065	7.9e-05	0.0026											GO:0007126	Biological Process	meiosis	15	43
																											GO:0032774	Biological Process	RNA biosynthetic process	25	1040	0.563979	8e-05	0.0026											GO:0007018	Biological Process	microtubule-based movement	17	46
																											GO:0010033	Biological Process	response to organic substance	30	1342	0.406449	5.7e-05	0.0023											GO:0000910	Biological Process	cytokinesis	13	43
																											GO:0009628	Biological Process	response to abiotic stimulus	33	1471	0.372116	2.3e-05	0.0011											GO:0042127	Biological Process	regulation of cell proliferation	5	29
																											GO:0006810	Biological Process	transport	43	1846	0.30789	4.6e-07	6.9e-05											GO:0033043	Biological Process	regulation of organelle organization	6	34
																											GO:0051234	Biological Process	establishment of localization	43	1851	0.306228	5e-07	6.9e-05											GO:0000278	Biological Process	mitotic cell cycle	13	51
																											GO:0048856	Biological Process	anatomical structure development	37	1726	0.303047	1.9e-05	0.0011											GO:0006306	Biological Process	DNA methylation	7	39
																											GO:0051179	Biological Process	localization	44	1922	0.290627	5.3e-07	6.9e-05											GO:0006305	Biological Process	DNA alkylation	7	39
																											GO:0042221	Biological Process	response to chemical stimulus	51	2085	0.286252	7.6e-09	3.5e-06											GO:0000279	Biological Process	M phase	25	74
																											GO:0045449	Biological Process	regulation of transcription	36	1802	0.27051	9.8e-05	0.0029											GO:0006304	Biological Process	DNA modification	7	41
																											GO:0010556	Biological Process	regulation of macromolecule biosynthetic process	37	1843	0.265791	7.1e-05	0.0025											GO:0051052	Biological Process	regulation of DNA metabolic process	5	36
																											GO:0019219	Biological Process	regulation of nucleobase, nucleoside, nucleotide and nucleic acid metabolic process	36	1847	0.257489	0.00016	0.0041											GO:0006310	Biological Process	DNA recombination	12	56
																											GO:0006350	Biological Process	transcription	39	1923	0.257333	3.6e-05	0.0016											GO:0051321	Biological Process	meiotic cell cycle	16	66
																											GO:0009889	Biological Process	regulation of biosynthetic process	37	1881	0.255161	0.00011	0.0029											GO:0051128	Biological Process	regulation of cellular component organization	7	45
																											GO:0031326	Biological Process	regulation of cellular biosynthetic process	37	1881	0.255161	0.00011	0.0029											GO:0022403	Biological Process	cell cycle phase	28	93
																											GO:0051171	Biological Process	regulation of nitrogen compound metabolic process	36	1888	0.246427	0.00024	0.0056											GO:0022603	Biological Process	regulation of anatomical structure morphogenesis	5	40
																											GO:0080090	Biological Process	regulation of primary metabolic process	37	1952	0.236936	0.00022	0.0054											GO:0000226	Biological Process	microtubule cytoskeleton organization	7	51
																											GO:0010468	Biological Process	regulation of gene expression	37	2001	0.225474	0.00035	0.0075											GO:0048285	Biological Process	organelle fission	10	63
																											GO:0031323	Biological Process	regulation of cellular metabolic process	37	2036	0.217789	0.00048	0.0099											GO:0009933	Biological Process	meristem structural organization	6	53
																											GO:0060255	Biological Process	regulation of macromolecule metabolic process	37	2060	0.212744	0.00059	0.012											GO:0022402	Biological Process	cell cycle process	41	149
																											GO:0007275	Biological Process	multicellular organismal development	35	2020	0.209293	0.0015	0.025											GO:0007017	Biological Process	microtubule-based process	24	114
																											GO:0032501	Biological Process	multicellular organismal process	36	2094	0.200327	0.0015	0.025											GO:0048532	Biological Process	anatomical structure arrangement	6	57
																											GO:0006950	Biological Process	response to stress	43	2320	0.194932	0.00011	0.0029											GO:0051726	Biological Process	regulation of cell cycle	28	127
																											GO:0019222	Biological Process	regulation of metabolic process	37	2210	0.184845	0.002	0.031											GO:0051301	Biological Process	cell division	16	99
																											GO:0032502	Biological Process	developmental process	39	2304	0.179263	0.0012	0.022											GO:0016570	Biological Process	histone modification	7	66
																											GO:0050896	Biological Process	response to stimulus	77	4057	0.114149	4.8e-08	1.4e-05											GO:0008283	Biological Process	cell proliferation	7	66
																											GO:0050794	Biological Process	regulation of cellular process	53	3375	0.113532	0.00092	0.018											GO:0016569	Biological Process	covalent chromatin modification	7	71
																											GO:0065007	Biological Process	biological regulation	73	4188	0.101555	2.7e-06	0.00025											GO:0016568	Biological Process	chromatin modification	9	95
																											GO:0050789	Biological Process	regulation of biological process	56	3697	0.0999721	0.0015	0.025											GO:0006260	Biological Process	DNA replication	13	117
																																													GO:0007049	Biological Process	cell cycle	61	275
																																													GO:0007010	Biological Process	cytoskeleton organization	15	145
																																													GO:0006281	Biological Process	DNA repair	24	214
																																													GO:0009555	Biological Process	pollen development	11	148
																																													GO:0006974	Biological Process	response to DNA damage stimulus	24	221
																																													GO:0051276	Biological Process	chromosome organization	21	216
																																													GO:0006259	Biological Process	DNA metabolic process	47	405
																																													GO:0048229	Biological Process	gametophyte development	13	233
																																													GO:0022607	Biological Process	cellular component assembly	16	265
																																													GO:0033554	Biological Process	cellular response to stress	27	399
																																													GO:0006996	Biological Process	organelle organization	44	640
																																													GO:0009791	Biological Process	post-embryonic development	31	705
																																													GO:0051716	Biological Process	cellular response to stimulus	38	840
																																													GO:0016043	Biological Process	cellular component organization	57	1179
																																													GO:0032501	Biological Process	multicellular organismal process	65	2094
																																													GO:0006139	Biological Process	nucleobase, nucleoside, nucleotide and nucleic acid metabolic process	98	3198
																																													GO:0050794	Biological Process	regulation of cellular process	109	3375
																																													GO:0050789	Biological Process	regulation of biological process	115	3697
																																													GO:0006807	Biological Process	nitrogen compound metabolic process	107	3826
																																													GO:0065007	Biological Process	biological regulation	125	4188
																																													GO:0009987	Biological Process	cellular process	287	11684
[truncated: 19 more columns]
