# Supplementary material for: Transcriptomics Reveals Fast Changes in Salicylate and Jasmonate Signaling Pathways in Shoots of Carbonate-Tolerant Arabidopsis thaliana under Bicarbonate Exposure
Source: Int J Mol Sci. 2021 Jan 27;22(3):1226. doi: 10.3390/ijms22031226 (PMC7865540; doi:10.3390/ijms22031226)
Supplement: Supplementary file 1 [file ijms-22-01226-s001.zip › S6.xlsx]

## Sheet: Hoja1
Dataset S6 Keeg pathway from DGEs (LFC> |1| & p-value < 0.05) in pairwise comparation treatments bic vs pH5.9 and pH8.3 vs pH5.9 at different time points (3h and 48h) from A1(c+) and T6(c-) demes.
Treatment	Category	Term	Count	%	p-value	Fold Enrichment	FDR
T6(c-) bic 8.3 3h	KEGG_PATHWAY	Fatty acid elongation	6	1.6	2.2e-05	16.7	0.0013
T6(c-) bic 8.3 3h	KEGG_PATHWAY	Biosynthesis of secondary metabolites	22	5.8	0.00062	2	0.018
T6(c-) bic 8.3 3h	KEGG_PATHWAY	Phenylpropanoid biosynthesis	7	1.9	0.0052	4.2	0.1
A1(c+) 48h bic 8.3	KEGG_PATHWAY	Pentose and glucuronate interconversions	7	1.4	0.0029	4.8	0.19
A1(c+) 48h bic 8.3	KEGG_PATHWAY	Plant hormone signal transduction	12	2.4	0.01	2.4	0.35
A1(c+) 48h bic 8.3	KEGG_PATHWAY	Circadian rhythm - plant	4	0.8	0.029	5.8	0.49
A1(c+) 48h bic 8.3	KEGG_PATHWAY	Starch and sucrose metabolism	7	1.4	0.03	2.9	0.49
A1(c+) 48h bic 8.3	KEGG_PATHWAY	Nitrogen metabolism	4	0.8	0.044	5	0.53
A1(c+) bic 8.3 3h	KEGG_PATHWAY	alpha-Linolenic acid metabolism	6	1	0.00053	8.7	0.026
A1(c+) bic 8.3 3h	KEGG_PATHWAY	2-Oxocarboxylic acid metabolism	7	1.2	0.0026	4.9	0.068
A1(c+) bic 8.3 3h	KEGG_PATHWAY	Glucosinolate biosynthesis	3	0.5	0.021	13	0.4
A1(c+) bic 8.3 3h	KEGG_PATHWAY	Fatty acid metabolism	5	0.9	0.043	3.7	0.64
A1(c+) pH 8.3 3h	KEGG_PATHWAY	Pentose and glucuronate interconversions	8	0.7	0.0092	3.3	0.39
A1(c+) pH 8.3 48h	KEGG_PATHWAY	Homologous recombination	10	1.3	2.1e-06	8.3	0.00013
A1(c+) pH 8.3 48h	KEGG_PATHWAY	Pyrimidine metabolism	8	1	0.0096	3.3	0.3
A1(c+) pH 8.3 48h	KEGG_PATHWAY	Ubiquitin mediated proteolysis	8	1	0.039	2.5	0.77
A1(c+) pH 8.3 48h	KEGG_PATHWAY	Mismatch repair	4	0.5	0.05	4.8	0.77
T6(c-) bic 8.3 48 h	KEGG_PATHWAY	Photosynthesis - antenna proteins	20	0.5	4.2e-12	5.1	3.8e-10
T6(c-) bic 8.3 48 h	KEGG_PATHWAY	Photosynthesis	39	0.9	1.7e-10	2.8	6.2e-09
T6(c-) bic 8.3 48 h	KEGG_PATHWAY	Carbon fixation in photosynthetic organisms	29	0.7	6.4e-06	2.4	0.00012
T6(c-) bic 8.3 48 h	KEGG_PATHWAY	Glyoxylate and dicarboxylate metabolism	28	0.6	8.8e-05	2.1	0.0014
T6(c-) bic 8.3 48 h	KEGG_PATHWAY	Carotenoid biosynthesis	15	0.3	0.00015	2.9	0.0021
T6(c-) bic 8.3 48 h	KEGG_PATHWAY	alpha-Linolenic acid metabolism	17	0.4	0.00018	2.7	0.0022
T6(c-) bic 8.3 48 h	KEGG_PATHWAY	Porphyrin and chlorophyll metabolism	17	0.4	0.0067	2	0.057
T6(c-) bic 8.3 48 h	KEGG_PATHWAY	Nitrogen metabolism	15	0.3	0.011	2	0.08
T6(c-) bic 8.3 48 h	KEGG_PATHWAY	Insulin resistance	13	0.3	0.022	2	0.14
T6(c-) bic 8.3 48 h	KEGG_PATHWAY	Diterpenoid biosynthesis	9	0.2	0.03	2.3	0.17
T6(c-) bic 8.3 48 h	KEGG_PATHWAY	Isoquinoline alkaloid biosynthesis	9	0.2	0.039	2.2	0.17
T6(c-) bic 8.3 48 h	KEGG_PATHWAY	Ascorbate and aldarate metabolism	14	0.3	0.021	1.9	0.14
T6(c-) bic 8.3 48 h	KEGG_PATHWAY	Insulin resistance	13	0.3	0.022	2	0.14
T6(c-) bic 8.3 48 h	KEGG_PATHWAY	DNA replication	16	0.4	0.023	1.8	0.14
T6(c-) bic 8.3 48 h	KEGG_PATHWAY	Diterpenoid biosynthesis	9	0.2	0.03	2.3	0.17
T6(c-) bic 8.3 48 h	KEGG_PATHWAY	Biosynthesis of amino acids	58	1.3	0.03	1.3	0.17
T6(c-) bic 8.3 48 h	KEGG_PATHWAY	Alanine, aspartate and glutamate metabolism	15	0.3	0.035	1.8	0.17
T6(c-) bic 8.3 48 h	KEGG_PATHWAY	Phenylalanine, tyrosine and tryptophan biosynthesis	17	0.4	0.036	1.7	0.17
T6(c-) bic 8.3 48 h	KEGG_PATHWAY	Phenylpropanoid biosynthesis	38	0.9	0.037	1.4	0.17
T6(c-) bic 8.3 48 h	KEGG_PATHWAY	Isoquinoline alkaloid biosynthesis	9	0.2	0.039	2.2	0.17
T6(c-) bic 8.3 48 h	KEGG_PATHWAY	Arginine and proline metabolism	16	0.4	0.039	1.7	0.17
T6(c-) bic 8.3 48 h	KEGG_PATHWAY	Tropane, piperidine and pyridine alkaloid biosynthesis	12	0.3	0.043	1.9	0.18
T6(c-) bic 8.3 48 h	KEGG_PATHWAY	Fatty acid degradation	13	0.3	0.048	1.8	0.2
T6(c-) pH 8.3 3h	KEGG_PATHWAY	Fatty acid elongation	7	1.9	5.1e-07	21.6	2.5e-05
T6(c-) pH 8.3 3h	KEGG_PATHWAY	Cutin, suberine and wax biosynthesis	4	1.1	0.0019	15.6	0.046
T6(c-) pH 8.3 48h	KEGG_PATHWAY	Phenylpropanoid biosynthesis	15	2.1	2.2e-06	4.7	0.00016
T6(c-) pH 8.3 48h	KEGG_PATHWAY	Flavonoid biosynthesis	5	0.7	0.0007	11.7	0.017
T6(c-) pH 8.3 48h	KEGG_PATHWAY	ABC transporters	4	0.5	0.012	8.2	0.21
T6(c-) pH 8.3 48h	KEGG_PATHWAY	Phenylpropanoid biosynthesis	15	2.1	2.2e-06	4.7	0.00016
T6(c-) pH 8.3 48h	KEGG_PATHWAY	Biosynthesis of secondary metabolites	39	5.3	3.1e-05	1.9	0.0011
T6(c-) pH 8.3 48h	KEGG_PATHWAY	Flavonoid biosynthesis	5	0.7	0.0007	11.7	0.017
T6(c-) pH 8.3 48h	KEGG_PATHWAY	ABC transporters	4	0.5	0.012	8.2	0.21
T6(c-) pH 8.3 48h	KEGG_PATHWAY	Metabolic pathways	48	6.6	0.021	1.3	0.3
