# Supplementary material for: Transcriptomics Reveals Fast Changes in Salicylate and Jasmonate Signaling Pathways in Shoots of Carbonate-Tolerant Arabidopsis thaliana under Bicarbonate Exposure
Source: Int J Mol Sci. 2021 Jan 27;22(3):1226. doi: 10.3390/ijms22031226 (PMC7865540; doi:10.3390/ijms22031226)
Supplement: Supplementary file 1 [file ijms-22-01226-s001.zip › S7.xlsx]

## Sheet: Hoja1
Dataset S7 Slim GO from up-regulated and down-regulated DGEs (LFC> |1| & adj p-value < 0.05) in pairwise comparation bic vs pH5.9 , from A1(c+) and T6(c-) at 3h and 48h.
Treatments	Process	GO description	GO code	DGE number	FDR	-log(FDR)
A1(c+)_3h_bic 8.3_Down	Biological proces	multicellular organismal process	GO:0032501	36	0.028	1.55284
A1(c+)_3h_bic 8.3_Down	Biological proces	developmental process	GO:0032502	37	0.043	1.36653
A1(c+)_3h_bic 8.3_Down	Biological proces	regulation of biological process	GO:0050789	56	0.028	1.55284
A1(c+)_3h_bic 8.3_Down	Biological proces	response to stimulus	GO:0050896	59	0.031	1.50864
A1(c+)_3h_bic 8.3_Down	Biological proces	biological regulation	GO:0065007	61	0.028	1.55284
A1(c+)_3h_bic 8.3_Down	Molecular funtion	electron carrier activity	GO:0009055	11	0.0065	2.18709
A1(c+)_3h_bic 8.3_Down	Molecular funtion	transcription regulator activity	GO:0030528	39	0.034	1.46852
A1(c+)_3h_bic 8.3_Down	Biological proces	response to stimulus	GO:0050896	59	1.6e-10	9.79588
A1(c+)_3h_bic 8.3_Down	Molecular funtion	catalytic activity	GO:0003824	75	0.022	1.65758
T6(c-)_ 3h_bic 8.3_Down	Biological proces	establishment of localization	GO:0051234	28	1.8e-05	4.74473
T6(c-)_ 3h_bic 8.3_Down	Biological proces	localization	GO:0051179	29	1.8e-05	4.74473
T6(c-)_ 3h_bic 8.3_Down	Biological proces	biological regulation	GO:0065007	37	0.018	1.74473
T6(c-)_ 3h_bic 8.3_Down	Biological proces	response to stimulus	GO:0050896	38	0.0051	2.29243
T6(c-)_ 3h_bic 8.3_Down	Cellular component	cell	GO:0005623	106	0.00064	3.19382
T6(c-)_ 3h_bic 8.3_Down	Cellular component	cell part	GO:0044464	106	0.00064	3.19382
T6(c-)_ 3h_bic 8.3_Down	Molecular funtion	antioxidant activity	GO:0016209	6	0.0046	2.33724
T6(c-)_ 3h_bic 8.3_Down	Molecular funtion	electron carrier activity	GO:0009055	10	0.00065	3.18709
T6(c-)_ 3h_bic 8.3_Up	Molecular funtion	transporter activity	GO:0005215	18	0.013	1.88606
T6(c-)_ 3h_bic 8.3_Up	Molecular funtion	catalytic activity	GO:0003824	77	0.00018	3.74473
T6(c-)_ 3h_bic 8.3_Up	Biological proces	response to stimulus	GO:0050896	38	0.0023	2.63827
Treatments	Process	GO description	GO code	DGE number	FDR	-log(FDR)
T6(c-)_48h_bic 8.3_Down	Cellular componenet	organelle part	GO:0044422	343	3.4e-50	49.4685
T6(c-)_48h_bic 8.3_Down	Cellular componenet	organelle	GO:0043226	729	1.3e-47	46.8861
T6(c-)_48h_bic 8.3_Up	Biological proces	response to stimulus	GO:0050896	495	1.4e-43	42.8539
T6(c-)_48h_bic 8.3_Down	Cellular componenet	cell	GO:0005623	1114	1.7e-40	39.7696
T6(c-)_48h_bic 8.3_Down	Cellular componenet	cell part	GO:0044464	1114	1.7e-40	39.7696
T6(c-)_48h_bic 8.3_Up	Molecular funtion	catalytic activity	GO:0003824	867	2e-32	31.699
T6(c-)_48h_bic 8.3_Down	Cellular componenet	macromolecular complex	GO:0032991	200	8.3e-12	11.0809
T6(c-)_48h_bic 8.3_Up	Biological proces	multi-organism process	GO:0051704	99	1.8e-08	7.74473
T6(c-)_48h_bic 8.3_Down	Biological proces	cellular process	GO:0009987	761	2.5e-08	7.60206
T6(c-)_48h_bic 8.3_Down	Biological proces	metabolic process	GO:0008152	700	2.5e-08	7.60206
T6(c-)_48h_bic 8.3_Up	Molecular funtion	transporter activity	GO:0005215	156	5.7e-08	7.24413
T6(c-)_48h_bic 8.3_Down	Molecular funtion	structural molecule activity	GO:0005198	79	1.1e-07	6.95861
T6(c-)_48h_bic 8.3_Down	Biological proces	cellular component biogenesis	GO:0044085	67	2.9e-06	5.5376
A1(c+)_48h_bic 8.3_Down	Cellular componenet	cell	GO:0005623	158	3.3e-06	5.48149
A1(c+)_48h_bic 8.3_Down	Cellular componenet	cell part	GO:0044464	158	3.3e-06	5.48149
A1(c+)_48h_bic 8.3_Up	Molecular funtion	transcription regulator activity	GO:0030528	34	2.2e-05	4.65758
A1(c+)_48h_bic 8.3_Down	Cellular componenet	extracellular region	GO:0005576	12	5.1e-05	4.29243
T6(c-)_48h_bic 8.3_Down	Cellular componenet	membrane-enclosed lumen	GO:0031974	56	9.1e-05	4.04096
T6(c-)_48h_bic 8.3_Down	Cellular componenet	extracellular region	GO:0005576	35	0.00016	3.79588
T6(c-)_48h_bic 8.3_Down	Biological proces	biological regulation	GO:0065007	288	0.00051	3.29243
A1(c+)_48h_bic 8.3_Down	Biological proces	response to stimulus	GO:0050896	55	0.00063	3.20066
T6(c-)_48h_bic 8.3_Down	Molecular funtion	electron carrier activity	GO:0009055	35	0.0024	2.61979
A1(c+)_48h_bic 8.3_Up	Biological proces	regulation of biological process	GO:0050789	38	0.0037	2.4318
A1(c+)_48h_bic 8.3_Up	Biological proces	biological regulation	GO:0065007	42	0.0037	2.4318
A1(c+)_48h_bic 8.3_Up	Biological proces	response to stimulus	GO:0050896	41	0.0037	2.4318
T6(c-)_48h_bic 8.3_Down	Biological proces	regulation of biological process	GO:0050789	251	0.0038	2.42022
T6(c-)_48h_bic 8.3_Down	Biological proces	response to stimulus	GO:0050896	270	0.0063	2.20066
T6(c-)_48h_bic 8.3_Up	Molecular funtion	transcription regulator activity	GO:0030528	193	0.0064	2.19382
A1(c+)_48h_bic 8.3_Down	Cellular componenet	organelle part	GO:0044422	34	0.0073	2.13668
T6(c-)_48h_bic 8.3_Up	Biological proces	biological regulation	GO:0065007	312	0.011	1.95861
T6(c-)_48h_bic 8.3_Down	Cellular componenet	symplast	GO:0055044	6	0.011	1.95861
A1(c+)_48h_bic 8.3_Down	Biological proces	establishment of localization	GO:0051234	28	0.013	1.88606
A1(c+)_48h_bic 8.3_Down	Molecular funtion	catalytic activity	GO:0003824	98	0.017	1.76955
A1(c+)_48h_bic 8.3_Down	Biological proces	localization	GO:0051179	28	0.022	1.65758
T6(c-)_48h_bic 8.3_Up	Biological proces	establishment of localization	GO:0051234	147	0.039	1.40894
T6(c-)_48h_bic 8.3_Up	Biological proces	death	GO:0016265	32	0.046	1.33724
