# Supplementary material for: Transcriptomics Reveals Fast Changes in Salicylate and Jasmonate Signaling Pathways in Shoots of Carbonate-Tolerant Arabidopsis thaliana under Bicarbonate Exposure
Source: Int J Mol Sci. 2021 Jan 27;22(3):1226. doi: 10.3390/ijms22031226 (PMC7865540; doi:10.3390/ijms22031226)
Supplement: Supplementary file 1 [file ijms-22-01226-s001.zip › S8.xlsx]

## Sheet: Hoja1
Dataset S8 Complete GO from up-regulated and down-regulated DGEs (LFC> |1| & adj p-value < 0.05) in pairwise comparation bic vs pH5.9 , from A1(c+) and T6(c-) at 3h and 48h.
Treatment	GO term	BiologiCellular Compartmental ProCellular CompartmentessroCellular Compartmentess	GO description	DGE number	Reference number	Over-representation	p-value	FDR		Treatment	GO term	BiologiCellular Compartmental ProCellular CompartmentessroCellular Compartmentess	GO description	DGE number	Reference number	Over-representation	p-value	FDR		Treatment	GO term	BiologiCellular Compartmental ProCellular CompartmentessroCellular Compartmentess	GO description	DGE number	Reference number	Over-representation	p-value	FDR
A1(c+)_3h_bic 8.3_Down	GO:0005856	Cellular Compartment	cytoskeleton	9	192	5.95703	0.00014	0.01		A1(c+)_3h_bic 8.3_Down	GO:0016538	MoleCellular Compartmentular funtion	cyclin-dependent protein kinase regulator activity	6	37	106.939	3.2e-06	0.0008		A1(c+)_3h_bic 8.3_Up	GO:0006950	BiologiCellular Compartmental ProCellular Compartmentess	response to stress	44	2320	0.199465	1.9e-13	1.2e-10
A1(c+)_3h_bic 8.3_Down	GO:0044430	Cellular Compartment	cytoskeletal part	8	160	7.625	0.00022	0.01		A1(c+)_3h_bic 8.3_Down	GO:0019887	MoleCellular Compartmentular funtion	protein kinase regulator activity	6	47	66.2743	1.1e-05	0.0011		A1(c+)_3h_bic 8.3_Up	GO:0050896	BiologiCellular Compartmental ProCellular Compartmentess	response to stimulus	59	4057	0.0874645	4.8e-13	1.6e-10
A1(c+)_3h_bic 8.3_Down	GO:0015630	Cellular Compartment	microtubule cytoskeleton	7	117	12.4772	0.00019	0.01		A1(c+)_3h_bic 8.3_Down	GO:0019207	MoleCellular Compartmentular funtion	kinase regulator activity	6	51	56.286	1.7e-05	0.0011		A1(c+)_3h_bic 8.3_Up	GO:0009409	BiologiCellular Compartmental ProCellular Compartmentess	response to cold	16	328	3.62879	5.9e-11	1.3e-08
T6(c-)_3h_bic 8.3_Down	GO:0012505	Cellular Compartment	endomembrane system	41	3416	0.085731	2.1e-07	1.8e-05		A1(c+)_3h_bic 8.3_Down	GO:0003777	MoleCellular Compartmentular funtion	microtubule motor activity	7	78	28.0736	1.7e-05	0.0011		A1(c+)_3h_bic 8.3_Up	GO:0016144	BiologiCellular Compartmental ProCellular Compartmentess	S-glycoside biosynthetic process	8	41	116.121	2e-10	2.2e-08
T6(c-)_3h_bic 8.3_Down	GO:0044464	Cellular Compartment	cell part	106	15217	0.0111696	2.2e-05	0.00064		A1(c+)_3h_bic 8.3_Down	GO:0003774	MoleCellular Compartmentular funtion	motor activity	7	101	16.7435	8e-05	0.0038		A1(c+)_3h_bic 8.3_Up	GO:0019761	BiologiCellular Compartmental ProCellular Compartmentess	glucosinolate biosynthetic process	8	41	116.121	2e-10	2.2e-08
T6(c-)_3h_bic 8.3_Down	GO:0005623	Cellular Compartment	cell	106	15217	0.0111696	2.2e-05	0.00064		A1(c+)_3h_bic 8.3_Down	GO:0008092	MoleCellular Compartmentular funtion	cytoskeletal protein binding	6	100	14.64	0.00054	0.017		A1(c+)_3h_bic 8.3_Up	GO:0019758	BiologiCellular Compartmental ProCellular Compartmentess	glycosinolate biosynthetic process	8	41	116.121	2e-10	2.2e-08
T6(c-)_3h_bic 8.3_Down	GO:0030312	Cellular Compartment	external encapsulating structure	10	407	1.47299	5.8e-05	0.00099		A1(c+)_3h_bic 8.3_Down	GO:0009055	MoleCellular Compartmentular funtion	electron carrier activity	11	294	3.10519	0.00018	0.0065		A1(c+)_3h_bic 8.3_Up	GO:0009266	BiologiCellular Compartmental ProCellular Compartmentess	response to temperature stimulus	17	485	1.76342	1.9e-09	1.7e-07
T6(c-)_3h_bic 8.3_Down	GO:0005618	Cellular Compartment	cell wall	10	403	1.50238	5.3e-05	0.00099		A1(c+)_3h_bic 8.3_Down	GO:0030528	MoleCellular Compartmentular funtion	transcription regulator activity	39	2417	0.162893	0.0012	0.034		A1(c+)_3h_bic 8.3_Up	GO:0016143	BiologiCellular Compartmental ProCellular Compartmentess	S-glycoside metabolic process	8	62	50.7804	3.8e-09	2.5e-07
T6(c-)_3h_bic 8.3_Down	GO:0009505	Cellular Compartment	plant-type cell wall	6	254	2.2692	0.0022	0.031		A1(c+)_3h_bic 8.3_Down	GO:0003677	MoleCellular Compartmentular funtion	DNA binding	49	2892	0.142952	9e-05	0.0038		A1(c+)_3h_bic 8.3_Up	GO:0019760	BiologiCellular Compartmental ProCellular Compartmentess	glucosinolate metabolic process	8	62	50.7804	3.8e-09	2.5e-07
T6(c-)_3h_bic 8.3_Down	GO:0016020	Cellular Compartment	membrane	34	4068	0.0501311	0.0027	0.033		A1(c+)_3h_bic 8.3_Up	GO:0016667	MoleCellular Compartmentular funtion	oxidoreductase activity, acting on sulfur group of donors	5	109	10.2685	0.00036	0.022		A1(c+)_3h_bic 8.3_Up	GO:0019757	BiologiCellular Compartmental ProCellular Compartmentess	glycosinolate metabolic process	8	62	50.7804	3.8e-09	2.5e-07
A1(c+)_48h_bic 8.3_Down	GO:0044435	Cellular Compartment	plastid part	27	867	0.876426	8.9e-10	2.1e-07		A1(c+)_3h_bic 8.3_Up	GO:0004888	MoleCellular Compartmentular funtion	transmembrane receptor activity	6	171	5.00667	0.00038	0.022		A1(c+)_3h_bic 8.3_Up	GO:0044272	BiologiCellular Compartmental ProCellular Compartmentess	sulfur compound biosynthetic process	9	115	16.6049	2.3e-08	1.2e-06
A1(c+)_48h_bic 8.3_Down	GO:0016020	Cellular Compartment	membrane	62	4068	0.0914155	4.7e-08	3.3e-06		A1(c+)_3h_bic 8.3_Up	GO:0004872	MoleCellular Compartmentular funtion	receptor activity	6	212	3.25739	0.0011	0.048		A1(c+)_3h_bic 8.3_Up	GO:0016138	BiologiCellular Compartmental ProCellular Compartmentess	glycoside biosynthetic process	8	79	31.277	2.2e-08	1.2e-06
A1(c+)_48h_bic 8.3_Down	GO:0031225	Cellular Compartment	anchored to membrane	14	272	4.61721	3.7e-08	3.3e-06		A1(c+)_3h_bic 8.3_Up	GO:0003824	MoleCellular Compartmentular funtion	catalytic activity	75	9638	0.0197005	0.00016	0.022		A1(c+)_3h_bic 8.3_Up	GO:0016137	BiologiCellular Compartmental ProCellular Compartmentess	glycoside metabolic process	8	104	18.0473	1.6e-07	7.9e-06
A1(c+)_48h_bic 8.3_Down	GO:0044434	Cellular Compartment	chloroplast part	22	746	0.964572	8.6e-08	3.3e-06		A1(c+)_48h_bic 8.3_Down	GO:0016835	MoleCellular Compartmentular funtion	carbon-oxygen lyase activity	7	163	6.42854	0.00029	0.016		A1(c+)_3h_bic 8.3_Up	GO:0009719	BiologiCellular Compartmental ProCellular Compartmentess	response to endogenous stimulus	21	1068	0.449228	3.9e-07	1.8e-05
A1(c+)_48h_bic 8.3_Down	GO:0044464	Cellular Compartment	cell part	158	15217	0.016649	7.9e-08	3.3e-06		A1(c+)_48h_bic 8.3_Down	GO:0004553	MoleCellular Compartmentular funtion	hydrolase activity, hydrolyzing O-glycosyl compounds	19	476	2.04611	7.2e-09	7.9e-07		A1(c+)_3h_bic 8.3_Up	GO:0006790	BiologiCellular Compartmental ProCellular Compartmentess	sulfur metabolic process	10	220	5.04132	4.7e-07	2e-05
A1(c+)_48h_bic 8.3_Down	GO:0005623	Cellular Compartment	cell	158	15217	0.016649	7.9e-08	3.3e-06		A1(c+)_48h_bic 8.3_Down	GO:0016798	MoleCellular Compartmentular funtion	hydrolase activity, acting on glycosyl bonds	20	526	1.7638	6.3e-09	7.9e-07		A1(c+)_3h_bic 8.3_Up	GO:0034637	BiologiCellular Compartmental ProCellular Compartmentess	cellular carbohydrate biosynthetic process	9	177	7.00948	7.3e-07	3e-05
A1(c+)_48h_bic 8.3_Down	GO:0030312	Cellular Compartment	external encapsulating structure	16	407	2.35679	1.4e-07	4.5e-06		A1(c+)_48h_bic 8.3_Down	GO:0016829	MoleCellular Compartmentular funtion	lyase activity	11	430	1.4516	0.0005	0.018		A1(c+)_3h_bic 8.3_Up	GO:0042221	BiologiCellular Compartmental ProCellular Compartmentess	response to chemical stimulus	30	2085	0.168383	8.6e-07	3.2e-05
A1(c+)_48h_bic 8.3_Down	GO:0034357	Cellular Compartment	photosynthetic membrane	13	273	4.25606	2.7e-07	7.3e-06		A1(c+)_48h_bic 8.3_Down	GO:0016787	MoleCellular Compartmentular funtion	hydrolase activity	46	3468	0.0933232	0.00011	0.0079		A1(c+)_3h_bic 8.3_Up	GO:0009628	BiologiCellular Compartmental ProCellular Compartmentess	response to abiotic stimulus	24	1471	0.27063	1.5e-06	5.3e-05
A1(c+)_48h_bic 8.3_Down	GO:0009579	Cellular Compartment	thylakoid	15	376	2.58884	2.9e-07	7.3e-06		A1(c+)_48h_bic 8.3_Down	GO:0003824	MoleCellular Compartmentular funtion	catalytic activity	98	9638	0.025742	0.00038	0.017		A1(c+)_3h_bic 8.3_Up	GO:0009611	BiologiCellular Compartmental ProCellular Compartmentess	response to wounding	9	197	5.65848	1.7e-06	5.8e-05
A1(c+)_48h_bic 8.3_Down	GO:0005618	Cellular Compartment	cell wall	15	403	2.25357	6.6e-07	1.5e-05		A1(c+)_48h_bic 8.3_Up	GO:0003700	MoleCellular Compartmentular funtion	transcription factor activity	32	2173	0.165356	2.1e-07	2.2e-05		A1(c+)_3h_bic 8.3_Up	GO:0019748	BiologiCellular Compartmental ProCellular Compartmentess	secondary metabolic process	13	489	1.32653	3.2e-06	0.0001
A1(c+)_48h_bic 8.3_Down	GO:0009536	Cellular Compartment	plastid	46	2965	0.127673	2.3e-06	4.7e-05		A1(c+)_48h_bic 8.3_Up	GO:0030528	MoleCellular Compartmentular funtion	transcription regulator activity	34	2417	0.142009	2.4e-07	2.2e-05		A1(c+)_3h_bic 8.3_Up	GO:0010033	BiologiCellular Compartmental ProCellular Compartmentess	response to organic substance	22	1342	0.298063	3.9e-06	0.00012
A1(c+)_48h_bic 8.3_Down	GO:0005576	Cellular Compartment	extracellular region	12	285	3.6048	2.6e-06	5.1e-05		A1(c+)_48h_bic 8.3_Up	GO:0003677	MoleCellular Compartmentular funtion	DNA binding	36	2892	0.105026	1.8e-06	0.00011		A1(c+)_3h_bic 8.3_Up	GO:0042538	BiologiCellular Compartmental ProCellular Compartmentess	hyperosmotic salinity response	5	54	41.8381	1.6e-05	0.00046
A1(c+)_48h_bic 8.3_Down	GO:0009507	Cellular Compartment	chloroplast	43	2740	0.139752	3.8e-06	6.8e-05		T6(c-)_3h_bic 8.3_Down	GO:0015035	MoleCellular Compartmentular funtion	protein disulfide oxidoreductase activity	5	46	57.656	6.1e-06	0.00065		A1(c+)_3h_bic 8.3_Up	GO:0006970	BiologiCellular Compartmental ProCellular Compartmentess	response to osmotic stress	11	408	1.61236	1.6e-05	0.00046
A1(c+)_48h_bic 8.3_Down	GO:0009521	Cellular Compartment	photosystem	6	66	33.6088	1.6e-05	0.00025		T6(c-)_3h_bic 8.3_Down	GO:0015036	MoleCellular Compartmentular funtion	disulfide oxidoreductase activity	5	60	33.8889	2e-05	0.0014		A1(c+)_3h_bic 8.3_Up	GO:0016053	BiologiCellular Compartmental ProCellular Compartmentess	organic acid biosynthetic process	11	417	1.54351	2e-05	0.00048
A1(c+)_48h_bic 8.3_Down	GO:0044425	Cellular Compartment	membrane part	26	1360	0.342993	1.6e-05	0.00025		T6(c-)_3h_bic 8.3_Down	GO:0016667	MoleCellular Compartmentular funtion	oxidoreductase activity, acting on sulfur group of donors	5	109	10.2685	0.0003	0.0079		A1(c+)_3h_bic 8.3_Up	GO:0044262	BiologiCellular Compartmental ProCellular Compartmentess	cellular carbohydrate metabolic process	11	417	1.54351	2e-05	0.00048
A1(c+)_48h_bic 8.3_Down	GO:0042651	Cellular Compartment	thylakoid membrane	10	244	4.09836	2.2e-05	0.00032		T6(c-)_3h_bic 8.3_Down	GO:0016684	MoleCellular Compartmentular funtion	oxidoreductase activity, acting on peroxide as acceptor	6	127	9.07682	6.2e-05	0.0022		A1(c+)_3h_bic 8.3_Up	GO:0006952	BiologiCellular Compartmental ProCellular Compartmentess	defense response	15	766	0.623769	2e-05	0.00048
A1(c+)_48h_bic 8.3_Down	GO:0044436	Cellular Compartment	thylakoid part	11	307	2.84778	2.9e-05	0.00039		T6(c-)_3h_bic 8.3_Down	GO:0004601	MoleCellular Compartmentular funtion	peroxidase activity	6	127	9.07682	6.2e-05	0.0022		A1(c+)_3h_bic 8.3_Up	GO:0046394	BiologiCellular Compartmental ProCellular Compartmentess	carboxylic acid biosynthetic process	11	417	1.54351	2e-05	0.00048
A1(c+)_48h_bic 8.3_Down	GO:0009505	Cellular Compartment	plant-type cell wall	10	254	3.78201	3.1e-05	0.0004		T6(c-)_3h_bic 8.3_Down	GO:0005506	MoleCellular Compartmentular funtion	iron ion binding	7	161	6.58925	2.5e-05	0.0014		A1(c+)_3h_bic 8.3_Up	GO:0016051	BiologiCellular Compartmental ProCellular Compartmentess	carbohydrate biosynthetic process	9	277	2.86202	2.4e-05	0.00055
A1(c+)_48h_bic 8.3_Down	GO:0055035	Cellular Compartment	plastid thylakoid membrane	9	231	4.11537	8.4e-05	0.00097		T6(c-)_3h_bic 8.3_Down	GO:0016209	MoleCellular Compartmentular funtion	antioxidant activity	6	150	6.50667	0.00015	0.0046		A1(c+)_3h_bic 8.3_Up	GO:0009605	BiologiCellular Compartmental ProCellular Compartmentess	response to external stimulus	11	429	1.45837	2.6e-05	0.00057
A1(c+)_48h_bic 8.3_Down	GO:0009535	Cellular Compartment	chloroplast thylakoid membrane	9	231	4.11537	8.4e-05	0.00097		T6(c-)_3h_bic 8.3_Down	GO:0009055	MoleCellular Compartmentular funtion	electron carrier activity	10	294	2.8229	3.8e-06	0.00065		A1(c+)_3h_bic 8.3_Up	GO:0008610	BiologiCellular Compartmental ProCellular Compartmentess	lipid biosynthetic process	11	439	1.39269	3.1e-05	0.00067
A1(c+)_48h_bic 8.3_Down	GO:0048046	Cellular Compartment	apoplast	8	182	5.89301	9.4e-05	0.001		T6(c-)_3h_bic 8.3_Down	GO:0016491	MoleCellular Compartmentular funtion	oxidoreductase activity	17	1463	0.193798	0.0015	0.035		A1(c+)_3h_bic 8.3_Up	GO:0006972	BiologiCellular Compartmental ProCellular Compartmentess	hyperosmotic response	5	64	29.7852	3.4e-05	0.0007
A1(c+)_48h_bic 8.3_Down	GO:0031224	Cellular Compartment	intrinsic to membrane	17	806	0.638511	0.00016	0.0017		T6(c-)_3h_bic 8.3_Up	GO:0004497	MoleCellular Compartmentular funtion	monooxygenase activity	5	127	7.56402	0.00047	0.013		A1(c+)_3h_bic 8.3_Up	GO:0006629	BiologiCellular Compartmental ProCellular Compartmentess	lipid metabolic process	15	841	0.517475	5.7e-05	0.0012
A1(c+)_48h_bic 8.3_Down	GO:0009526	Cellular Compartment	plastid envelope	10	331	2.22707	0.00026	0.0026		T6(c-)_3h_bic 8.3_Up	GO:0015297	MoleCellular Compartmentular funtion	antiporter activity	5	170	4.22145	0.0016	0.033		A1(c+)_3h_bic 8.3_Up	GO:0009725	BiologiCellular Compartmental ProCellular Compartmentess	response to hormone stimulus	16	982	0.404843	9.2e-05	0.0018
A1(c+)_48h_bic 8.3_Down	GO:0009534	Cellular Compartment	chloroplast thylakoid	9	290	2.61118	0.00043	0.0041		T6(c-)_3h_bic 8.3_Up	GO:0008415	MoleCellular Compartmentular funtion	acyltransferase activity	8	231	3.6581	2.3e-05	0.0012		A1(c+)_3h_bic 8.3_Up	GO:0006633	BiologiCellular Compartmental ProCellular Compartmentess	fatty acid biosynthetic process	6	140	7.46939	0.00013	0.0025
A1(c+)_48h_bic 8.3_Down	GO:0031976	Cellular Compartment	plastid thylakoid	9	293	2.55798	0.00046	0.0042		T6(c-)_3h_bic 8.3_Up	GO:0016705	MoleCellular Compartmentular funtion	oxidoreductase activity, acting on paired donors, with incorporation or reduction of molecular oxygen	5	198	3.11193	0.0031	0.048		A1(c+)_3h_bic 8.3_Up	GO:0006631	BiologiCellular Compartmental ProCellular Compartmentess	fatty acid metabolic process	7	225	3.37383	0.00025	0.0045
A1(c+)_48h_bic 8.3_Down	GO:0031984	Cellular Compartment	organelle subcompartment	9	295	2.52341	0.00048	0.0043		T6(c-)_3h_bic 8.3_Up	GO:0016747	MoleCellular Compartmentular funtion	transferase activity, transferring acyl groups other than amino-acyl groups	10	290	2.90131	2.2e-06	0.00024		A1(c+)_3h_bic 8.3_Up	GO:0009620	BiologiCellular Compartmental ProCellular Compartmentess	response to fungus	6	158	5.86444	0.00025	0.0045
A1(c+)_48h_bic 8.3_Down	GO:0044422	Cellular Compartment	organelle part	34	2562	0.126389	0.00092	0.0073		T6(c-)_3h_bic 8.3_Up	GO:0016746	MoleCellular Compartmentular funtion	transferase activity, transferring acyl groups	10	324	2.32434	5.7e-06	0.00041		A1(c+)_3h_bic 8.3_Up	GO:0009414	BiologiCellular Compartmental ProCellular Compartmentess	response to water deprivation	7	229	3.25699	0.00028	0.0049
A1(c+)_48h_bic 8.3_Down	GO:0044446	Cellular Compartment	intracellular organelle part	34	2561	0.126488	0.00092	0.0073		T6(c-)_3h_bic 8.3_Up	GO:0015291	MoleCellular Compartmentular funtion	secondary active transmembrane transporter activity	7	345	1.43499	0.0017	0.033		A1(c+)_3h_bic 8.3_Up	GO:0009415	BiologiCellular Compartmental ProCellular Compartmentess	response to water	7	240	2.96528	0.00037	0.0062
A1(c+)_48h_bic 8.3_Down	GO:0009532	Cellular Compartment	plastid stroma	9	322	2.11797	0.00088	0.0073		T6(c-)_3h_bic 8.3_Up	GO:0004091	MoleCellular Compartmentular funtion	carboxylesterase activity	7	378	1.19538	0.0028	0.046		A1(c+)_3h_bic 8.3_Up	GO:0009607	BiologiCellular Compartmental ProCellular Compartmentess	response to biotic stimulus	11	638	0.659388	0.00074	0.012
A1(c+)_48h_bic 8.3_Down	GO:0031090	Cellular Compartment	organelle membrane	15	842	0.516246	0.002	0.015		T6(c-)_3h_bic 8.3_Up	GO:0004553	MoleCellular Compartmentular funtion	hydrolase activity, hydrolyzing O-glycosyl compounds	8	476	0.861521	0.0025	0.045		A1(c+)_3h_bic 8.3_Up	GO:0043436	BiologiCellular Compartmental ProCellular Compartmentess	oxoacid metabolic process	13	859	0.42988	0.00082	0.013
A1(c+)_48h_bic 8.3_Down	GO:0009570	Cellular Compartment	chloroplast stroma	7	249	2.75479	0.0031	0.023		T6(c-)_3h_bic 8.3_Up	GO:0022804	MoleCellular Compartmentular funtion	active transmembrane transporter activity	11	664	0.60876	0.00047	0.013		A1(c+)_3h_bic 8.3_Up	GO:0006082	BiologiCellular Compartmental ProCellular Compartmentess	organic acid metabolic process	13	860	0.42888	0.00083	0.013
A1(c+)_48h_bic 8.3_Down	GO:0005886	Cellular Compartment	plasma membrane	21	1456	0.241705	0.0036	0.026		T6(c-)_3h_bic 8.3_Up	GO:0022857	MoleCellular Compartmentular funtion	transmembrane transporter activity	14	1128	0.268472	0.0014	0.032		A1(c+)_3h_bic 8.3_Up	GO:0019752	BiologiCellular Compartmental ProCellular Compartmentess	carboxylic acid metabolic process	13	859	0.42988	0.00082	0.013
A1(c+)_48h_bic 8.3_Down	GO:0009941	Cellular Compartment	chloroplast envelope	7	265	2.43218	0.0044	0.031		T6(c-)_3h_bic 8.3_Up	GO:0005215	MoleCellular Compartmentular funtion	transporter activity	18	1477	0.201327	0.00035	0.013		A1(c+)_3h_bic 8.3_Up	GO:0042180	BiologiCellular Compartmental ProCellular Compartmentess	cellular ketone metabolic process	13	882	0.407752	0.001	0.016
A1(c+)_48h_bic 8.3_Down	GO:0031975	Cellular Compartment	envelope	11	595	0.758139	0.0059	0.039		T6(c-)_3h_bic 8.3_Up	GO:0016740	MoleCellular Compartmentular funtion	transferase activity	32	3321	0.0707949	0.00015	0.0063		A1(c+)_3h_bic 8.3_Up	GO:0009737	BiologiCellular Compartmental ProCellular Compartmentess	response to abscisic acid stimulus	8	378	1.36614	0.0011	0.016
A1(c+)_48h_bic 8.3_Down	GO:0031967	Cellular Compartment	organelle envelope	11	595	0.758139	0.0059	0.039		T6(c-)_3h_bic 8.3_Up	GO:0003824	MoleCellular Compartmentular funtion	catalytic activity	77	9638	0.0202258	8.4e-07	0.00018		A1(c+)_3h_bic 8.3_Up	GO:0009753	BiologiCellular Compartmental ProCellular Compartmentess	response to jasmonic acid stimulus	6	215	3.16712	0.0012	0.017
T6(c-)_48h_bic 8.3_Up	GO:0016020	Cellular Compartment	membrane	333	4068	0.490989	6.9e-08	2.7e-05		T6(c-)_48h_bic 8.3_Down	GO:0005528	MoleCellular Compartmentular funtion	FK506 binding	10	24	423.611	4.3e-06	0.00067		A1(c+)_3h_bic 8.3_Up	GO:0051707	BiologiCellular Compartmental ProCellular Compartmentess	response to other organism	10	599	0.680043	0.0016	0.023
T6(c-)_48h_bic 8.3_Up	GO:0031224	Cellular Compartment	intrinsic to membrane	75	806	2.81696	0.00048	0.046		T6(c-)_48h_bic 8.3_Down	GO:0005527	MoleCellular Compartmentular funtion	macrolide binding	10	24	423.611	4.3e-06	0.00067		A1(c+)_3h_bic 8.3_Up	GO:0044255	BiologiCellular Compartmental ProCellular Compartmentess	cellular lipid metabolic process	10	618	0.638871	0.002	0.028
T6(c-)_48h_bic 8.3_Up	GO:0005773	Cellular Compartment	vacuole	43	383	7.15255	0.00026	0.046		T6(c-)_48h_bic 8.3_Down	GO:0016168	MoleCellular Compartmentular funtion	chlorophyll binding	21	38	354.848	4e-13	4.9e-10		A1(c+)_3h_bic 8.3_Up	GO:0005975	BiologiCellular Compartmental ProCellular Compartmentess	carbohydrate metabolic process	12	866	0.390423	0.0027	0.036
T6(c-)_48h_bic 8.3_Up	GO:0005886	Cellular Compartment	plasma membrane	123	1456	1.4157	0.00039	0.046		T6(c-)_48h_bic 8.3_Down	GO:0008187	MoleCellular Compartmentular funtion	poly-pyrimidine tract binding	11	28	342.347	2.3e-06	0.00047		A1(c+)_3h_bic 8.3_Up	GO:0045087	BiologiCellular Compartmental ProCellular Compartmentess	innate immune response	7	347	1.4185	0.0029	0.039
T6(c-)_48h_bic 8.3_Down	GO:0009536	Cellular Compartment	plastid	508	2965	1.40995	1.7e-115	1.2e-112		T6(c-)_48h_bic 8.3_Down	GO:0008266	MoleCellular Compartmentular funtion	poly(U) RNA binding	11	28	342.347	2.3e-06	0.00047		A1(c+)_3h_bic 8.3_Up	GO:0002376	BiologiCellular Compartmental ProCellular Compartmentess	immune system process	7	368	1.26122	0.004	0.05
T6(c-)_48h_bic 8.3_Down	GO:0009507	Cellular Compartment	chloroplast	471	2740	1.53077	1.6e-106	5.3e-104		T6(c-)_48h_bic 8.3_Down	GO:0008144	MoleCellular Compartmentular funtion	drug binding	10	27	334.705	1e-05	0.0013		A1(c+)_3h_bic 8.3_Up	GO:0006955	BiologiCellular Compartmental ProCellular Compartmentess	immune response	7	367	1.26811	0.004	0.05
T6(c-)_48h_bic 8.3_Down	GO:0044435	Cellular Compartment	plastid part	264	867	8.5695	8.7e-103	2e-100		T6(c-)_48h_bic 8.3_Down	GO:0030570	MoleCellular Compartmentular funtion	pectate lyase activity	8	27	267.764	0.00028	0.02		A1(c+)_3h_bic 8.3_Up	GO:0009651	BiologiCellular Compartmental ProCellular Compartmentess	response to salt stress	7	366	1.27505	0.0039	0.05
T6(c-)_48h_bic 8.3_Down	GO:0044434	Cellular Compartment	chloroplast part	235	746	10.3034	1.1e-93	1.9e-91		T6(c-)_48h_bic 8.3_Down	GO:0016837	MoleCellular Compartmentular funtion	carbon-oxygen lyase activity, acting on polysaccharides	8	27	267.764	0.00028	0.02		A1(c+)_3h_bic 8.3_Down	GO:0007049	BiologiCellular Compartmental ProCellular Compartmentess	cell cycle	16	275	5.16231	2.5e-08	1.7e-05
T6(c-)_48h_bic 8.3_Down	GO:0009579	Cellular Compartment	thylakoid	151	376	26.061	2.5e-71	3.4e-69		T6(c-)_48h_bic 8.3_Down	GO:0008094	MoleCellular Compartmentular funtion	DNA-dependent ATPase activity	8	28	248.98	0.00034	0.024		A1(c+)_3h_bic 8.3_Down	GO:0051726	BiologiCellular Compartmental ProCellular Compartmentess	regulation of cell cycle	10	127	15.128	8.3e-07	0.00029
T6(c-)_48h_bic 8.3_Down	GO:0034357	Cellular Compartment	photosynthetic membrane	119	273	38.9593	2.5e-59	2.8e-57		T6(c-)_48h_bic 8.3_Down	GO:0003727	MoleCellular Compartmentular funtion	single-stranded RNA binding	11	37	196.056	2e-05	0.0019		A1(c+)_3h_bic 8.3_Down	GO:0007017	BiologiCellular Compartmental ProCellular Compartmentess	microtubule-based process	8	114	15.02	2.3e-05	0.0053
T6(c-)_48h_bic 8.3_Down	GO:0044436	Cellular Compartment	thylakoid part	122	307	31.5844	2.7e-57	2.6e-55		T6(c-)_48h_bic 8.3_Down	GO:0015035	MoleCellular Compartmentular funtion	protein disulfide oxidoreductase activity	10	46	115.312	0.00043	0.028		A1(c+)_3h_bic 8.3_Down	GO:0009791	BiologiCellular Compartmental ProCellular Compartmentess	post-embryonic development	19	705	0.93275	7.7e-05	0.013
T6(c-)_48h_bic 8.3_Down	GO:0044444	Cellular Compartment	cytoplasmic part	628	6289	0.387424	7.8e-56	6.6e-54		T6(c-)_48h_bic 8.3_Down	GO:0003755	MoleCellular Compartmentular funtion	peptidyl-prolyl cis-trans isomerase activity	15	68	79.1522	1.5e-05	0.0017		A1(c+)_3h_bic 8.3_Down	GO:0007010	BiologiCellular Compartmental ProCellular Compartmentess	cytoskeleton organization	8	145	9.28419	0.00011	0.016
T6(c-)_48h_bic 8.3_Down	GO:0009534	Cellular Compartment	chloroplast thylakoid	117	290	33.9453	1.6e-55	1.2e-53		T6(c-)_48h_bic 8.3_Down	GO:0016859	MoleCellular Compartmentular funtion	cis-trans isomerase activity	15	69	76.8746	1.7e-05	0.0018		A1(c+)_3h_bic 8.3_Down	GO:0022621	BiologiCellular Compartmental ProCellular Compartmentess	shoot system development	12	358	2.28457	0.00025	0.017
T6(c-)_48h_bic 8.3_Down	GO:0031976	Cellular Compartment	plastid thylakoid	117	293	33.2537	3.8e-55	2.6e-53		T6(c-)_48h_bic 8.3_Down	GO:0046906	MoleCellular Compartmentular funtion	tetrapyrrole binding	29	136	38.2569	3.9e-09	1.2e-06		A1(c+)_3h_bic 8.3_Down	GO:0048513	BiologiCellular Compartmental ProCellular Compartmentess	organ development	20	838	0.694915	0.00024	0.017
T6(c-)_48h_bic 8.3_Down	GO:0031984	Cellular Compartment	organelle subcompartment	117	295	32.8044	6.7e-55	4.1e-53		T6(c-)_48h_bic 8.3_Down	GO:0009055	MoleCellular Compartmentular funtion	electron carrier activity	35	294	9.88014	2.7e-05	0.0024		A1(c+)_3h_bic 8.3_Down	GO:0050794	BiologiCellular Compartmental ProCellular Compartmentess	regulation of cellular process	54	3375	0.115674	0.00016	0.017
T6(c-)_48h_bic 8.3_Down	GO:0005737	Cellular Compartment	cytoplasm	655	6822	0.343406	5.6e-53	3.1e-51		T6(c-)_48h_bic 8.3_Down	GO:0003735	MoleCellular Compartmentular funtion	structural constituent of ribosome	67	494	6.69901	6.2e-11	3.8e-08		A1(c+)_3h_bic 8.3_Down	GO:0048367	BiologiCellular Compartmental ProCellular Compartmentess	shoot development	12	355	2.32335	0.00023	0.017
T6(c-)_48h_bic 8.3_Down	GO:0044446	Cellular Compartment	intracellular organelle part	343	2561	1.27604	6.4e-52	3.3e-50		T6(c-)_48h_bic 8.3_Down	GO:0005198	MoleCellular Compartmentular funtion	structural molecule activity	79	659	4.4386	2.7e-10	1.1e-07		A1(c+)_3h_bic 8.3_Down	GO:0048731	BiologiCellular Compartmental ProCellular Compartmentess	system development	20	839	0.69326	0.00024	0.017
T6(c-)_48h_bic 8.3_Down	GO:0044422	Cellular Compartment	organelle part	343	2562	1.27505	7e-52	3.4e-50		T6(c-)_48h_bic 8.3_Down	GO:0016491	MoleCellular Compartmentular funtion	oxidoreductase activity	116	1463	1.32239	3e-05	0.0024		A1(c+)_3h_bic 8.3_Down	GO:0022402	BiologiCellular Compartmental ProCellular Compartmentess	cell cycle process	7	149	7.69335	0.00076	0.028
T6(c-)_48h_bic 8.3_Down	GO:0042651	Cellular Compartment	thylakoid membrane	103	244	42.2131	2e-50	8.9e-49		T6(c-)_48h_bic 8.3_Down	GO:0003677	MoleCellular Compartmentular funtion	DNA binding	208	2892	0.606815	1.1e-05	0.0013		A1(c+)_3h_bic 8.3_Down	GO:0050789	BiologiCellular Compartmental ProCellular Compartmentess	regulation of biological process	56	3697	0.0999721	0.00047	0.028
T6(c-)_48h_bic 8.3_Down	GO:0043229	Cellular Compartment	intracellular organelle	729	8149	0.267861	2.5e-49	1e-47		T6(c-)_48h_bic 8.3_Up	GO:0016621	MoleCellular Compartmentular funtion	cinnamoyl-CoA reductase activity	6	11	1209.92	0.00025	0.0086		A1(c+)_3h_bic 8.3_Down	GO:0065007	BiologiCellular Compartmental ProCellular Compartmentess	biological regulation	61	4188	0.0848606	0.00069	0.028
T6(c-)_48h_bic 8.3_Down	GO:0043226	Cellular Compartment	organelle	729	8155	0.267467	3.2e-49	1.3e-47		T6(c-)_48h_bic 8.3_Up	GO:0016702	MoleCellular Compartmentular funtion	oxidoreductase activity, acting on single donors with incorporation of molecular oxygen, incorporation of two atoms of oxygen	8	28	248.98	0.00083	0.02		A1(c+)_3h_bic 8.3_Down	GO:0009555	BiologiCellular Compartmental ProCellular Compartmentess	pollen development	7	148	7.79766	0.00073	0.028
T6(c-)_48h_bic 8.3_Down	GO:0055035	Cellular Compartment	plastid thylakoid membrane	99	231	45.269	5.7e-49	2e-47		T6(c-)_48h_bic 8.3_Up	GO:0051213	MoleCellular Compartmentular funtion	dioxygenase activity	9	31	228.512	0.00036	0.01		A1(c+)_3h_bic 8.3_Down	GO:0032501	BiologiCellular Compartmental ProCellular Compartmentess	multicellular organismal process	36	2094	0.200327	0.00063	0.028
T6(c-)_48h_bic 8.3_Down	GO:0009535	Cellular Compartment	chloroplast thylakoid membrane	99	231	45.269	5.7e-49	2e-47		T6(c-)_48h_bic 8.3_Up	GO:0016701	MoleCellular Compartmentular funtion	oxidoreductase activity, acting on single donors with incorporation of molecular oxygen	11	36	207.099	5.6e-05	0.003		A1(c+)_3h_bic 8.3_Down	GO:0007275	BiologiCellular Compartmental ProCellular Compartmentess	multicellular organismal development	35	2020	0.209293	0.00065	0.028
T6(c-)_48h_bic 8.3_Down	GO:0043227	Cellular Compartment	membrane-bounded organelle	690	7622	0.289802	1.1e-47	3.8e-46		T6(c-)_48h_bic 8.3_Up	GO:0016759	MoleCellular Compartmentular funtion	cellulose synthase activity	10	39	160.421	0.0004	0.011		A1(c+)_3h_bic 8.3_Down	GO:0051301	BiologiCellular Compartmental ProCellular Compartmentess	cell division	6	99	14.9373	0.00051	0.028
T6(c-)_48h_bic 8.3_Down	GO:0043231	Cellular Compartment	intracellular membrane-bounded organelle	688	7615	0.289493	3.3e-47	1.1e-45		T6(c-)_48h_bic 8.3_Up	GO:0004197	MoleCellular Compartmentular funtion	cysteine-type endopeptidase activity	11	45	132.543	0.0003	0.0091		A1(c+)_3h_bic 8.3_Down	GO:0048366	BiologiCellular Compartmental ProCellular Compartmentess	leaf development	9	233	4.04502	0.00055	0.028
T6(c-)_48h_bic 8.3_Down	GO:0044424	Cellular Compartment	intracellular part	787	9302	0.221928	2.2e-45	6.9e-44		T6(c-)_48h_bic 8.3_Up	GO:0015662	MoleCellular Compartmentular funtion	ATPase activity, coupled to transmembrane movement of ions, phosphorylative mechanism	13	49	132.112	4.2e-05	0.0023		A1(c+)_3h_bic 8.3_Down	GO:0006259	BiologiCellular Compartmental ProCellular Compartmentess	DNA metabolic process	12	405	1.78509	0.00072	0.028
T6(c-)_48h_bic 8.3_Down	GO:0009532	Cellular Compartment	plastid stroma	108	322	25.4157	4.3e-45	1.3e-43		T6(c-)_48h_bic 8.3_Up	GO:0004364	MoleCellular Compartmentular funtion	glutathione transferase activity	17	57	127.67	7.6e-07	6.5e-05		A1(c+)_3h_bic 8.3_Down	GO:0050896	BiologiCellular Compartmental ProCellular Compartmentess	response to stimulus	59	4057	0.0874645	0.00088	0.031
T6(c-)_48h_bic 8.3_Down	GO:0005622	Cellular Compartment	intracellular	806	9671	0.210272	2e-44	5.7e-43		T6(c-)_48h_bic 8.3_Up	GO:0004620	MoleCellular Compartmentular funtion	phospholipase activity	10	48	105.903	0.0016	0.033		A1(c+)_3h_bic 8.3_Down	GO:0000279	BiologiCellular Compartmental ProCellular Compartmentess	M phase	5	74	22.279	0.00095	0.032
T6(c-)_48h_bic 8.3_Down	GO:0044464	Cellular Compartment	cell part	1114	15217	0.117386	6.4e-42	1.7e-40		T6(c-)_48h_bic 8.3_Up	GO:0016620	MoleCellular Compartmentular funtion	oxidoreductase activity, acting on the aldehyde or oxo group of donors, NAD or NADP as acceptor	13	56	101.148	0.00013	0.0058		A1(c+)_3h_bic 8.3_Down	GO:0048827	BiologiCellular Compartmental ProCellular Compartmentess	phyllome development	9	258	3.29908	0.0011	0.035
T6(c-)_48h_bic 8.3_Down	GO:0005623	Cellular Compartment	cell	1114	15217	0.117386	6.4e-42	1.7e-40		T6(c-)_48h_bic 8.3_Up	GO:0005529	MoleCellular Compartmentular funtion	sugar binding	14	70	69.7143	0.00029	0.0091		A1(c+)_3h_bic 8.3_Down	GO:0006281	BiologiCellular Compartmental ProCellular Compartmentess	DNA repair	8	214	4.26238	0.0014	0.039
T6(c-)_48h_bic 8.3_Down	GO:0009570	Cellular Compartment	chloroplast stroma	85	249	33.4511	3.5e-36	8.8e-35		T6(c-)_48h_bic 8.3_Up	GO:0042625	MoleCellular Compartmentular funtion	ATPase activity, coupled to transmembrane movement of ions	13	68	68.5986	0.00069	0.018		A1(c+)_3h_bic 8.3_Down	GO:0006351	BiologiCellular Compartmental ProCellular Compartmentess	transcription, DNA-dependent	21	1039	0.474655	0.0014	0.039
T6(c-)_48h_bic 8.3_Down	GO:0009526	Cellular Compartment	plastid envelope	82	331	18.262	7e-27	1.7e-25		T6(c-)_48h_bic 8.3_Up	GO:0016903	MoleCellular Compartmentular funtion	oxidoreductase activity, acting on the aldehyde or oxo group of donors	17	84	58.7868	6.1e-05	0.0031		A1(c+)_3h_bic 8.3_Down	GO:0032774	BiologiCellular Compartmental ProCellular Compartmentess	RNA biosynthetic process	21	1040	0.473743	0.0014	0.039
T6(c-)_48h_bic 8.3_Down	GO:0031090	Cellular Compartment	organelle membrane	129	842	4.43972	6.6e-24	1.5e-22		T6(c-)_48h_bic 8.3_Up	GO:0050660	MoleCellular Compartmentular funtion	FAD binding	15	79	58.6444	0.00029	0.0091		A1(c+)_3h_bic 8.3_Down	GO:0006355	BiologiCellular Compartmental ProCellular Compartmentess	regulation of transcription, DNA-dependent	20	987	0.50094	0.0017	0.043
T6(c-)_48h_bic 8.3_Down	GO:0031978	Cellular Compartment	plastid thylakoid lumen	41	89	126.297	5.6e-22	1.2e-20		T6(c-)_48h_bic 8.3_Up	GO:0015238	MoleCellular Compartmentular funtion	drug transmembrane transporter activity	13	74	57.9255	0.0014	0.032		A1(c+)_3h_bic 8.3_Down	GO:0032502	BiologiCellular Compartmental ProCellular Compartmentess	developmental process	37	2304	0.17007	0.0017	0.043
T6(c-)_48h_bic 8.3_Down	GO:0009543	Cellular Compartment	chloroplast thylakoid lumen	41	89	126.297	5.6e-22	1.2e-20		T6(c-)_48h_bic 8.3_Up	GO:0015103	MoleCellular Compartmentular funtion	inorganic anion transmembrane transporter activity	13	79	50.8252	0.0023	0.045		A1(c+)_3h_bic 8.3_Down	GO:0006974	BiologiCellular Compartmental ProCellular Compartmentess	response to DNA damage stimulus	8	221	3.99664	0.0017	0.043
T6(c-)_48h_bic 8.3_Down	GO:0031977	Cellular Compartment	thylakoid lumen	42	95	113.551	6e-22	1.3e-20		T6(c-)_48h_bic 8.3_Up	GO:0035251	MoleCellular Compartmentular funtion	UDP-glucosyltransferase activity	17	94	46.9443	0.0002	0.0072		A1(c+)_3h_bic 8.3_Down	GO:0051252	BiologiCellular Compartmental ProCellular Compartmentess	regulation of RNA metabolic process	20	996	0.491928	0.0019	0.046
T6(c-)_48h_bic 8.3_Down	GO:0009941	Cellular Compartment	chloroplast envelope	65	265	22.5845	2.2e-21	4.4e-20		T6(c-)_48h_bic 8.3_Up	GO:0046527	MoleCellular Compartmentular funtion	glucosyltransferase activity	27	136	35.6185	6.7e-07	6.3e-05		T6(c-)_3h_bic 8.3_Up	GO:0006629	BiologiCellular Compartmental ProCellular Compartmentess	lipid metabolic process	19	841	0.655468	4.3e-08	1.1e-05
T6(c-)_48h_bic 8.3_Down	GO:0009521	Cellular Compartment	photosystem	36	66	201.653	2.4e-21	4.8e-20		T6(c-)_48h_bic 8.3_Up	GO:0008509	MoleCellular Compartmentular funtion	anion transmembrane transporter activity	17	120	28.8056	0.0023	0.045		T6(c-)_3h_bic 8.3_Up	GO:0006631	BiologiCellular Compartmental ProCellular Compartmentess	fatty acid metabolic process	11	225	5.30173	2.4e-08	1.1e-05
T6(c-)_48h_bic 8.3_Down	GO:0031975	Cellular Compartment	envelope	93	595	6.40972	4.7e-18	8.9e-17		T6(c-)_48h_bic 8.3_Up	GO:0005351	MoleCellular Compartmentular funtion	sugar:hydrogen symporter activity	18	126	27.6644	0.0016	0.033		T6(c-)_3h_bic 8.3_Up	GO:0010025	BiologiCellular Compartmental ProCellular Compartmentess	wax biosynthetic process	5	23	230.624	2.2e-07	3.3e-05
T6(c-)_48h_bic 8.3_Down	GO:0031967	Cellular Compartment	organelle envelope	93	595	6.40972	4.7e-18	8.9e-17		T6(c-)_48h_bic 8.3_Up	GO:0005402	MoleCellular Compartmentular funtion	cation:sugar symporter activity	18	126	27.6644	0.0016	0.033		T6(c-)_3h_bic 8.3_Up	GO:0010166	BiologiCellular Compartmental ProCellular Compartmentess	wax metabolic process	5	24	211.806	2.7e-07	3.3e-05
T6(c-)_48h_bic 8.3_Down	GO:0010287	Cellular Compartment	plastoglobule	30	81	111.568	1.9e-14	3.5e-13		T6(c-)_48h_bic 8.3_Up	GO:0015295	MoleCellular Compartmentular funtion	solute:hydrogen symporter activity	18	126	27.6644	0.0016	0.033		T6(c-)_3h_bic 8.3_Up	GO:0006633	BiologiCellular Compartmental ProCellular Compartmentess	fatty acid biosynthetic process	8	140	9.95918	6.6e-07	6.6e-05
T6(c-)_48h_bic 8.3_Down	GO:0016020	Cellular Compartment	membrane	328	4068	0.483617	8.4e-14	1.5e-12		T6(c-)_48h_bic 8.3_Up	GO:0051119	MoleCellular Compartmentular funtion	sugar transmembrane transporter activity	20	139	25.2575	0.00083	0.02		T6(c-)_3h_bic 8.3_Up	GO:0032787	BiologiCellular Compartmental ProCellular Compartmentess	monocarboxylic acid metabolic process	12	408	1.75894	1.1e-06	8.8e-05
T6(c-)_48h_bic 8.3_Down	GO:0032991	Cellular Compartment	macromolecular complex	200	2180	1.02685	4.8e-13	8.3e-12		T6(c-)_48h_bic 8.3_Up	GO:0030246	MoleCellular Compartmentular funtion	carbohydrate binding	27	162	25.1029	1.2e-05	0.00072		T6(c-)_3h_bic 8.3_Up	GO:0006950	BiologiCellular Compartmental ProCellular Compartmentess	response to stress	29	2320	0.131466	3e-06	0.00021
T6(c-)_48h_bic 8.3_Down	GO:0009523	Cellular Compartment	photosystem II	22	45	265.086	7.3e-13	1.2e-11		T6(c-)_48h_bic 8.3_Up	GO:0016820	MoleCellular Compartmentular funtion	hydrolase activity, acting on acid anhydrides, catalyzing transmembrane movement of substances	33	183	24.0437	2.9e-07	3.8e-05		T6(c-)_3h_bic 8.3_Up	GO:0006970	BiologiCellular Compartmental ProCellular Compartmentess	response to osmotic stress	11	408	1.61236	6.8e-06	0.00042
T6(c-)_48h_bic 8.3_Down	GO:0030076	Cellular Compartment	light-harvesting complex	19	31	482.414	1.3e-12	2.2e-11		T6(c-)_48h_bic 8.3_Up	GO:0042626	MoleCellular Compartmentular funtion	ATPase activity, coupled to transmembrane movement of substances	32	181	23.8332	6.4e-07	6.3e-05		T6(c-)_3h_bic 8.3_Up	GO:0009628	BiologiCellular Compartmental ProCellular Compartmentess	response to abiotic stimulus	21	1471	0.236801	1.2e-05	0.00065
T6(c-)_48h_bic 8.3_Down	GO:0005840	Cellular Compartment	ribosome	72	524	6.39823	7e-12	1.1e-10		T6(c-)_48h_bic 8.3_Up	GO:0043492	MoleCellular Compartmentular funtion	ATPase activity, coupled to movement of substances	32	181	23.8332	6.4e-07	6.3e-05		T6(c-)_3h_bic 8.3_Up	GO:0044255	BiologiCellular Compartmental ProCellular Compartmentess	cellular lipid metabolic process	13	618	0.830532	1.3e-05	0.00066
T6(c-)_48h_bic 8.3_Down	GO:0043232	Cellular Compartment	intracellular non-membrane-bounded organelle	112	1040	2.52663	2.3e-11	3.5e-10		T6(c-)_48h_bic 8.3_Up	GO:0016298	MoleCellular Compartmentular funtion	lipase activity	24	161	22.5917	0.00017	0.0063		T6(c-)_3h_bic 8.3_Up	GO:0009415	BiologiCellular Compartmental ProCellular Compartmentess	response to water	8	240	3.38889	3e-05	0.0013
T6(c-)_48h_bic 8.3_Down	GO:0043228	Cellular Compartment	non-membrane-bounded organelle	112	1040	2.52663	2.3e-11	3.5e-10		T6(c-)_48h_bic 8.3_Up	GO:0015144	MoleCellular Compartmentular funtion	carbohydrate transmembrane transporter activity	22	156	22.0579	0.0006	0.016		T6(c-)_3h_bic 8.3_Up	GO:0050896	BiologiCellular Compartmental ProCellular Compartmentess	response to stimulus	38	4057	0.0563331	5.7e-05	0.0023
T6(c-)_48h_bic 8.3_Down	GO:0030095	Cellular Compartment	chloroplast photosystem II	16	29	464.209	2.5e-10	3.8e-09		T6(c-)_48h_bic 8.3_Up	GO:0015297	MoleCellular Compartmentular funtion	antiporter activity	25	170	21.1073	0.00015	0.0058		T6(c-)_3h_bic 8.3_Up	GO:0042221	BiologiCellular Compartmental ProCellular Compartmentess	response to chemical stimulus	24	2085	0.134707	8.4e-05	0.0032
T6(c-)_48h_bic 8.3_Down	GO:0010319	Cellular Compartment	stromule	19	49	193.086	6.1e-10	9e-09		T6(c-)_48h_bic 8.3_Up	GO:0016765	MoleCellular Compartmentular funtion	transferase activity, transferring alkyl or aryl (other than methyl) groups	21	158	20.5256	0.0015	0.033		T6(c-)_3h_bic 8.3_Up	GO:0009737	BiologiCellular Compartmental ProCellular Compartmentess	response to abscisic acid stimulus	9	378	1.53691	0.00012	0.0041
T6(c-)_48h_bic 8.3_Down	GO:0009522	Cellular Compartment	photosystem I	14	22	705.785	8.4e-10	1.2e-08		T6(c-)_48h_bic 8.3_Up	GO:0008194	MoleCellular Compartmentular funtion	UDP-glycosyltransferase activity	35	219	17.8061	1.6e-06	0.00012		T6(c-)_3h_bic 8.3_Up	GO:0042180	BiologiCellular Compartmental ProCellular Compartmentess	cellular ketone metabolic process	14	882	0.439117	0.00012	0.0041
T6(c-)_48h_bic 8.3_Down	GO:0030529	Cellular Compartment	ribonucleoprotein complex	74	703	3.65352	1.3e-07	1.8e-06		T6(c-)_48h_bic 8.3_Up	GO:0050662	MoleCellular Compartmentular funtion	coenzyme binding	26	191	17.3899	0.00033	0.0096		T6(c-)_3h_bic 8.3_Up	GO:0009414	BiologiCellular Compartmental ProCellular Compartmentess	response to water deprivation	7	229	3.25699	0.00016	0.0049
T6(c-)_48h_bic 8.3_Down	GO:0010598	Cellular Compartment	NAD(P)H dehydrogenase complex (plastoquinone)	10	15	1084.44	1.6e-07	2.3e-06		T6(c-)_48h_bic 8.3_Up	GO:0016614	MoleCellular Compartmentular funtion	oxidoreductase activity, acting on CH-OH group of donors	23	188	15.8782	0.0025	0.048		T6(c-)_3h_bic 8.3_Up	GO:0009409	BiologiCellular Compartmental ProCellular Compartmentess	response to cold	8	328	1.8144	0.00024	0.0071
T6(c-)_48h_bic 8.3_Down	GO:0009547	Cellular Compartment	plastid ribosome	15	45	180.741	2e-07	2.6e-06		T6(c-)_48h_bic 8.3_Up	GO:0016705	MoleCellular Compartmentular funtion	oxidoreductase activity, acting on paired donors, with incorporation or reduction of molecular oxygen	24	198	14.9373	0.0023	0.045		T6(c-)_3h_bic 8.3_Up	GO:0043436	BiologiCellular Compartmental ProCellular Compartmentess	oxoacid metabolic process	13	859	0.42988	0.00034	0.0082
T6(c-)_48h_bic 8.3_Down	GO:0031225	Cellular Compartment	anchored to membrane	37	272	12.2026	1e-06	1.4e-05		T6(c-)_48h_bic 8.3_Up	GO:0004722	MoleCellular Compartmentular funtion	protein serine/threonine phosphatase activity	26	207	14.8055	0.00097	0.023		T6(c-)_3h_bic 8.3_Up	GO:0006082	BiologiCellular Compartmental ProCellular Compartmentess	organic acid metabolic process	13	860	0.42888	0.00034	0.0082
T6(c-)_48h_bic 8.3_Down	GO:0009654	Cellular Compartment	oxygen evolving complex	10	21	553.288	1.7e-06	2.2e-05		T6(c-)_48h_bic 8.3_Up	GO:0005509	MoleCellular Compartmentular funtion	calcium ion binding	26	215	13.7242	0.0016	0.033		T6(c-)_3h_bic 8.3_Up	GO:0019752	BiologiCellular Compartmental ProCellular Compartmentess	carboxylic acid metabolic process	13	859	0.42988	0.00034	0.0082
T6(c-)_48h_bic 8.3_Down	GO:0009538	Cellular Compartment	photosystem I reaction center	8	11	1613.22	1.8e-06	2.4e-05		T6(c-)_48h_bic 8.3_Up	GO:0019825	MoleCellular Compartmentular funtion	oxygen binding	36	255	13.5087	1.3e-05	0.00076		T6(c-)_3h_bic 8.3_Up	GO:0008610	BiologiCellular Compartmental ProCellular Compartmentess	lipid biosynthetic process	9	439	1.13947	0.00035	0.0082
T6(c-)_48h_bic 8.3_Down	GO:0005618	Cellular Compartment	cell wall	47	403	7.06119	2.1e-06	2.6e-05		T6(c-)_48h_bic 8.3_Up	GO:0015405	MoleCellular Compartmentular funtion	P-P-bond-hydrolysis-driven transmembrane transporter activity	32	243	13.2229	0.00013	0.0058		T6(c-)_3h_bic 8.3_Up	GO:0009611	BiologiCellular Compartmental ProCellular Compartmentess	response to wounding	6	197	3.77232	0.00048	0.011
T6(c-)_48h_bic 8.3_Down	GO:0044425	Cellular Compartment	membrane part	115	1360	1.51708	2.3e-06	2.8e-05		T6(c-)_48h_bic 8.3_Up	GO:0015399	MoleCellular Compartmentular funtion	primary active transmembrane transporter activity	32	244	13.1148	0.00013	0.0058		T6(c-)_3h_bic 8.3_Up	GO:0009651	BiologiCellular Compartmental ProCellular Compartmentess	response to salt stress	8	366	1.45719	0.00049	0.011
T6(c-)_48h_bic 8.3_Down	GO:0030312	Cellular Compartment	external encapsulating structure	47	407	6.92307	2.7e-06	3.2e-05		T6(c-)_48h_bic 8.3_Up	GO:0048037	MoleCellular Compartmentular funtion	cofactor binding	31	246	12.4992	0.00032	0.0096		T6(c-)_3h_bic 8.3_Up	GO:0016053	BiologiCellular Compartmental ProCellular Compartmentess	organic acid biosynthetic process	8	417	1.12256	0.0011	0.022
T6(c-)_48h_bic 8.3_Down	GO:0043234	Cellular Compartment	protein complex	119	1443	1.39445	4.6e-06	5.4e-05		T6(c-)_48h_bic 8.3_Up	GO:0004175	MoleCellular Compartmentular funtion	endopeptidase activity	30	257	11.0827	0.0012	0.028		T6(c-)_3h_bic 8.3_Up	GO:0046394	BiologiCellular Compartmental ProCellular Compartmentess	carboxylic acid biosynthetic process	8	417	1.12256	0.0011	0.022
T6(c-)_48h_bic 8.3_Down	GO:0000313	Cellular Compartment	organellar ribosome	15	61	98.3607	4.9e-06	5.7e-05		T6(c-)_48h_bic 8.3_Up	GO:0016758	MoleCellular Compartmentular funtion	transferase activity, transferring hexosyl groups	49	340	10.3426	2.4e-07	3.5e-05		T6(c-)_3h_bic 8.3_Down	GO:0010876	BiologiCellular Compartmental ProCellular Compartmentess	lipid localization	10	24	423.611	1e-15	4.1e-13
T6(c-)_48h_bic 8.3_Down	GO:0070013	Cellular Compartment	intracellular organelle lumen	56	539	4.70327	6e-06	6.7e-05		T6(c-)_48h_bic 8.3_Up	GO:0016747	MoleCellular Compartmentular funtion	transferase activity, transferring acyl groups other than amino-acyl groups	35	290	10.1546	0.00029	0.0091		T6(c-)_3h_bic 8.3_Down	GO:0006869	BiologiCellular Compartmental ProCellular Compartmentess	lipid transport	10	163	9.18364	2.2e-08	4.3e-06
T6(c-)_48h_bic 8.3_Down	GO:0043233	Cellular Compartment	organelle lumen	56	539	4.70327	6e-06	6.7e-05		T6(c-)_48h_bic 8.3_Up	GO:0015291	MoleCellular Compartmentular funtion	secondary active transmembrane transporter activity	46	345	9.42995	3.6e-06	0.00025		T6(c-)_3h_bic 8.3_Down	GO:0019725	BiologiCellular Compartmental ProCellular Compartmentess	cellular homeostasis	10	174	8.05919	3.9e-08	5.2e-06
T6(c-)_48h_bic 8.3_Down	GO:0000311	Cellular Compartment	plastid large ribosomal subunit	10	26	360.947	7.7e-06	8.5e-05		T6(c-)_48h_bic 8.3_Up	GO:0016746	MoleCellular Compartmentular funtion	transferase activity, transferring acyl groups	39	324	9.06493	0.00014	0.0058		T6(c-)_3h_bic 8.3_Down	GO:0042592	BiologiCellular Compartmental ProCellular Compartmentess	homeostatic process	10	216	5.22977	2.6e-07	1.8e-05
T6(c-)_48h_bic 8.3_Down	GO:0031974	Cellular Compartment	membrane-enclosed lumen	56	546	4.58345	8.4e-06	9.1e-05		T6(c-)_48h_bic 8.3_Up	GO:0016791	MoleCellular Compartmentular funtion	phosphatase activity	46	407	6.77577	0.00014	0.0058		T6(c-)_3h_bic 8.3_Down	GO:0051179	BiologiCellular Compartmental ProCellular Compartmentess	localization	29	1922	0.19155	2e-07	1.8e-05
T6(c-)_48h_bic 8.3_Down	GO:0005576	Cellular Compartment	extracellular region	35	285	10.514	1.5e-05	0.00016		T6(c-)_48h_bic 8.3_Up	GO:0016757	MoleCellular Compartmentular funtion	transferase activity, transferring glycosyl groups	78	544	6.43112	9.3e-11	2.3e-08		T6(c-)_3h_bic 8.3_Down	GO:0051234	BiologiCellular Compartmental ProCellular Compartmentess	establishment of localization	28	1851	0.199405	3.1e-07	1.8e-05
T6(c-)_48h_bic 8.3_Down	GO:0046658	Cellular Compartment	anchored to plasma membrane	11	36	207.099	1.6e-05	0.00017		T6(c-)_48h_bic 8.3_Up	GO:0016829	MoleCellular Compartmentular funtion	lyase activity	47	430	6.20227	0.00024	0.0085		T6(c-)_3h_bic 8.3_Down	GO:0006810	BiologiCellular Compartmental ProCellular Compartmentess	transport	28	1846	0.200486	2.9e-07	1.8e-05
T6(c-)_48h_bic 8.3_Down	GO:0048046	Cellular Compartment	apoplast	26	182	19.1523	1.9e-05	0.00019		T6(c-)_48h_bic 8.3_Up	GO:0042578	MoleCellular Compartmentular funtion	phosphoric ester hydrolase activity	58	481	6.11685	3.8e-06	0.00025		T6(c-)_3h_bic 8.3_Down	GO:0045454	BiologiCellular Compartmental ProCellular Compartmentess	cell redox homeostasis	6	72	28.2407	2.9e-06	0.00015
T6(c-)_48h_bic 8.3_Down	GO:0009505	Cellular Compartment	plant-type cell wall	32	254	12.1024	2.2e-05	0.00022		T6(c-)_48h_bic 8.3_Up	GO:0016887	MoleCellular Compartmentular funtion	ATPase activity	50	482	5.25129	0.00048	0.013		T6(c-)_3h_bic 8.3_Down	GO:0033036	BiologiCellular Compartmental ProCellular Compartmentess	macromolecule localization	11	462	1.25747	3.3e-05	0.0015
T6(c-)_48h_bic 8.3_Down	GO:0000315	Cellular Compartment	organellar large ribosomal subunit	10	32	238.281	3.4e-05	0.00034		T6(c-)_48h_bic 8.3_Up	GO:0004553	MoleCellular Compartmentular funtion	hydrolase activity, hydrolyzing O-glycosyl compounds	47	476	5.06144	0.0017	0.036		T6(c-)_3h_bic 8.3_Down	GO:0065008	BiologiCellular Compartmental ProCellular Compartmentess	regulation of biological quality	13	665	0.717282	4.6e-05	0.0019
T6(c-)_48h_bic 8.3_Down	GO:0015934	Cellular Compartment	large ribosomal subunit	27	225	13.0133	0.00019	0.0019		T6(c-)_48h_bic 8.3_Up	GO:0008324	MoleCellular Compartmentular funtion	cation transmembrane transporter activity	52	503	5.01484	0.0004	0.011		T6(c-)_3h_bic 8.3_Down	GO:0042221	BiologiCellular Compartmental ProCellular Compartmentess	response to chemical stimulus	25	2085	0.140319	6.9e-05	0.0023
T6(c-)_48h_bic 8.3_Down	GO:0033279	Cellular Compartment	ribosomal subunit	39	389	6.28862	0.00028	0.0027		T6(c-)_48h_bic 8.3_Up	GO:0022804	MoleCellular Compartmentular funtion	active transmembrane transporter activity	89	664	4.92542	1.1e-10	2.3e-08		T6(c-)_3h_bic 8.3_Down	GO:0006979	BiologiCellular Compartmental ProCellular Compartmentess	response to oxidative stress	9	332	1.99231	6.6e-05	0.0023
T6(c-)_48h_bic 8.3_Down	GO:0044459	Cellular Compartment	plasma membrane part	26	222	12.8723	0.00035	0.0033		T6(c-)_48h_bic 8.3_Up	GO:0016798	MoleCellular Compartmentular funtion	hydrolase activity, acting on glycosyl bonds	53	526	4.67406	0.00061	0.016		T6(c-)_3h_bic 8.3_Down	GO:0050896	BiologiCellular Compartmental ProCellular Compartmentess	response to stimulus	38	4057	0.0563331	0.00016	0.0051
T6(c-)_48h_bic 8.3_Down	GO:0005694	Cellular Compartment	chromosome	21	177	16.3555	0.0011	0.01		T6(c-)_48h_bic 8.3_Up	GO:0015075	MoleCellular Compartmentular funtion	ion transmembrane transporter activity	76	655	4.32236	5e-07	6e-05		T6(c-)_3h_bic 8.3_Down	GO:0065007	BiologiCellular Compartmental ProCellular Compartmentess	biological regulation	37	4188	0.0514728	0.00062	0.018
T6(c-)_48h_bic 8.3_Down	GO:0032993	Cellular Compartment	protein-DNA complex	9	44	113.43	0.0012	0.011		T6(c-)_48h_bic 8.3_Up	GO:0022891	MoleCellular Compartmentular funtion	substrate-specific transmembrane transporter activity	96	908	2.84112	7.9e-07	6.5e-05		A1(c+)_48h_bic 8.3_Up	GO:0080090	BiologiCellular Compartmental ProCellular Compartmentess	regulation of primary metabolic process	25	1952	0.160092	5.2e-05	0.0037
T6(c-)_48h_bic 8.3_Down	GO:0055044	Cellular Compartment	symplast	6	19	405.54	0.0012	0.011		T6(c-)_48h_bic 8.3_Up	GO:0022857	MoleCellular Compartmentular funtion	transmembrane transporter activity	131	1128	2.51213	3.7e-11	1.2e-08		A1(c+)_48h_bic 8.3_Up	GO:0050789	BiologiCellular Compartmental ProCellular Compartmentess	regulation of biological process	38	3697	0.0678382	6.5e-05	0.0037
T6(c-)_48h_bic 8.3_Down	GO:0009506	Cellular Compartment	plasmodesma	6	19	405.54	0.0012	0.011		T6(c-)_48h_bic 8.3_Up	GO:0022892	MoleCellular Compartmentular funtion	substrate-specific transporter activity	105	1059	2.28448	3.5e-06	0.00025		A1(c+)_48h_bic 8.3_Up	GO:0065007	BiologiCellular Compartmental ProCellular Compartmentess	biological regulation	42	4188	0.0584286	4.3e-05	0.0037
T6(c-)_48h_bic 8.3_Down	GO:0005911	Cellular Compartment	cell-cell junction	6	21	331.973	0.0019	0.017		T6(c-)_48h_bic 8.3_Up	GO:0016788	MoleCellular Compartmentular funtion	hydrolase activity, acting on ester bonds	109	1200	1.84694	7e-05	0.0034		A1(c+)_48h_bic 8.3_Up	GO:0050794	BiologiCellular Compartmental ProCellular Compartmentess	regulation of cellular process	38	3375	0.0814003	8.9e-06	0.0037
T6(c-)_48h_bic 8.3_Down	GO:0030054	Cellular Compartment	cell junction	6	23	276.749	0.0028	0.025		T6(c-)_48h_bic 8.3_Up	GO:0016491	MoleCellular Compartmentular funtion	oxidoreductase activity	161	1463	1.83538	9.4e-12	4.1e-09		A1(c+)_48h_bic 8.3_Up	GO:0050896	BiologiCellular Compartmental ProCellular Compartmentess	response to stimulus	41	4057	0.0607804	4.6e-05	0.0037
T6(c-)_48h_bic 8.3_Down	GO:0031226	Cellular Compartment	intrinsic to plasma membrane	11	74	49.0139	0.0035	0.03		T6(c-)_48h_bic 8.3_Up	GO:0005215	MoleCellular Compartmentular funtion	transporter activity	156	1477	1.74483	3e-10	5.7e-08		A1(c+)_48h_bic 8.3_Up	GO:0031323	BiologiCellular Compartmental ProCellular Compartmentess	regulation of cellular metabolic process	26	2036	0.153041	3.8e-05	0.0037
T6(c-)_48h_bic 8.3_Down	GO:0044427	Cellular Compartment	chromosomal part	16	133	22.0702	0.0035	0.03		T6(c-)_48h_bic 8.3_Up	GO:0016301	MoleCellular Compartmentular funtion	kinase activity	139	1641	1.25947	0.00015	0.0058		A1(c+)_48h_bic 8.3_Up	GO:0019219	BiologiCellular Compartmental ProCellular Compartmentess	regulation of nucleobase, nucleoside, nucleotide and nucleic acid metabolic process	24	1847	0.171659	5.9e-05	0.0037
T6(c-)_48h_bic 8.3_Down	GO:0022626	Cellular Compartment	cytosolic ribosome	31	336	6.69997	0.0036	0.031		T6(c-)_48h_bic 8.3_Up	GO:0003700	MoleCellular Compartmentular funtion	transcription factor activity	187	2173	0.9663	4.7e-06	0.00029		A1(c+)_48h_bic 8.3_Up	GO:0042221	BiologiCellular Compartmental ProCellular Compartmentess	response to chemical stimulus	27	2085	0.151545	2.1e-05	0.0037
T6(c-)_48h_bic 8.3_Down	GO:0009295	Cellular Compartment	nucleoid	7	36	131.79	0.0053	0.045		T6(c-)_48h_bic 8.3_Up	GO:0030528	MoleCellular Compartmentular funtion	transcription regulator activity	193	2417	0.806109	0.00017	0.0064		A1(c+)_48h_bic 8.3_Up	GO:0051171	BiologiCellular Compartmental ProCellular Compartmentess	regulation of nitrogen compound metabolic process	24	1888	0.164285	8.3e-05	0.0042
										T6(c-)_48h_bic 8.3_Up	GO:0016740	MoleCellular Compartmentular funtion	transferase activity	313	3321	0.692463	1.3e-13	8.7e-11		A1(c+)_48h_bic 8.3_Up	GO:0006350	BiologiCellular Compartmental ProCellular Compartmentess	transcription	24	1923	0.158359	0.00011	0.0046
										T6(c-)_48h_bic 8.3_Up	GO:0016787	MoleCellular Compartmentular funtion	hydrolase activity	299	3468	0.606601	4e-09	6.6e-07		A1(c+)_48h_bic 8.3_Up	GO:0045449	BiologiCellular Compartmental ProCellular Compartmentess	regulation of transcription	23	1802	0.172826	0.00011	0.0046
										T6(c-)_48h_bic 8.3_Up	GO:0003824	MoleCellular Compartmentular funtion	catalytic activity	867	9638	0.227738	1.5e-35	2e-32		A1(c+)_48h_bic 8.3_Up	GO:0019222	BiologiCellular Compartmental ProCellular Compartmentess	regulation of metabolic process	26	2210	0.129891	0.00014	0.0054
																				A1(c+)_48h_bic 8.3_Up	GO:0010556	BiologiCellular Compartmental ProCellular Compartmentess	regulation of macromolecule biosynthetic process	23	1843	0.165222	0.00015	0.0054
																				A1(c+)_48h_bic 8.3_Up	GO:0051716	BiologiCellular Compartmental ProCellular Compartmentess	cellular response to stimulus	14	840	0.484127	0.0002	0.0058
																				A1(c+)_48h_bic 8.3_Up	GO:0009889	BiologiCellular Compartmental ProCellular Compartmentess	regulation of biosynthetic process	23	1881	0.158613	0.0002	0.0058
																				A1(c+)_48h_bic 8.3_Up	GO:0031326	BiologiCellular Compartmental ProCellular Compartmentess	regulation of cellular biosynthetic process	23	1881	0.158613	0.0002	0.0058
																				A1(c+)_48h_bic 8.3_Up	GO:0009719	BiologiCellular Compartmental ProCellular Compartmentess	response to endogenous stimulus	16	1068	0.342269	0.00023	0.0063
																				A1(c+)_48h_bic 8.3_Up	GO:0060255	BiologiCellular Compartmental ProCellular Compartmentess	regulation of macromolecule metabolic process	24	2060	0.137996	0.0003	0.0076
																				A1(c+)_48h_bic 8.3_Up	GO:0010033	BiologiCellular Compartmental ProCellular Compartmentess	response to organic substance	18	1342	0.243869	0.00036	0.0086
																				A1(c+)_48h_bic 8.3_Up	GO:0009755	BiologiCellular Compartmental ProCellular Compartmentess	hormone-mediated signaling pathway	8	321	1.89439	0.00039	0.0086
																				A1(c+)_48h_bic 8.3_Up	GO:0032870	BiologiCellular Compartmental ProCellular Compartmentess	cellular response to hormone stimulus	8	321	1.89439	0.00039	0.0086
																				A1(c+)_48h_bic 8.3_Up	GO:0010468	BiologiCellular Compartmental ProCellular Compartmentess	regulation of gene expression	23	2001	0.14016	0.00048	0.01
																				A1(c+)_48h_bic 8.3_Up	GO:0042545	BiologiCellular Compartmental ProCellular Compartmentess	cell wall modification	5	123	8.06398	0.00062	0.012
																				A1(c+)_48h_bic 8.3_Up	GO:0070887	BiologiCellular Compartmental ProCellular Compartmentess	cellular response to chemical stimulus	9	452	1.07487	0.00084	0.016
																				A1(c+)_48h_bic 8.3_Up	GO:0009725	BiologiCellular Compartmental ProCellular Compartmentess	response to hormone stimulus	14	982	0.354238	0.00092	0.017
																				A1(c+)_48h_bic 8.3_Up	GO:0007242	BiologiCellular Compartmental ProCellular Compartmentess	intracellular signaling cascade	11	659	0.618033	0.00096	0.017
																				A1(c+)_48h_bic 8.3_Up	GO:0006139	BiologiCellular Compartmental ProCellular Compartmentess	nucleobase, nucleoside, nucleotide and nucleic acid metabolic process	30	3198	0.0715738	0.0018	0.03
																				A1(c+)_48h_bic 8.3_Down	GO:0015979	BiologiCellular Compartmental ProCellular Compartmentess	photosynthesis	10	162	9.29736	7.1e-07	0.00019
																				A1(c+)_48h_bic 8.3_Down	GO:0009416	BiologiCellular Compartmental ProCellular Compartmentess	response to light stimulus	18	596	1.23643	9.6e-07	0.00019
																				A1(c+)_48h_bic 8.3_Down	GO:0009628	BiologiCellular Compartmental ProCellular Compartmentess	response to abiotic stimulus	30	1471	0.338287	9.7e-07	0.00019
																				A1(c+)_48h_bic 8.3_Down	GO:0009314	BiologiCellular Compartmental ProCellular Compartmentess	response to radiation	18	613	1.1688	1.4e-06	0.0002
																				A1(c+)_48h_bic 8.3_Down	GO:0010114	BiologiCellular Compartmental ProCellular Compartmentess	response to red light	7	77	28.8076	3.2e-06	0.00023
																				A1(c+)_48h_bic 8.3_Down	GO:0009719	BiologiCellular Compartmental ProCellular Compartmentess	response to endogenous stimulus	24	1068	0.513403	2.5e-06	0.00023
																				A1(c+)_48h_bic 8.3_Down	GO:0009725	BiologiCellular Compartmental ProCellular Compartmentess	response to hormone stimulus	23	982	0.581962	2.1e-06	0.00023
																				A1(c+)_48h_bic 8.3_Down	GO:0010224	BiologiCellular Compartmental ProCellular Compartmentess	response to UV-B	6	48	63.5417	3e-06	0.00023
																				A1(c+)_48h_bic 8.3_Down	GO:0009739	BiologiCellular Compartmental ProCellular Compartmentess	response to gibberellin stimulus	9	159	8.68637	5e-06	0.00032
																				A1(c+)_48h_bic 8.3_Down	GO:0050896	BiologiCellular Compartmental ProCellular Compartmentess	response to stimulus	55	4057	0.0815347	1.1e-05	0.00063
																				A1(c+)_48h_bic 8.3_Down	GO:0009733	BiologiCellular Compartmental ProCellular Compartmentess	response to auxin stimulus	12	360	2.25926	2.5e-05	0.0013
																				A1(c+)_48h_bic 8.3_Down	GO:0009411	BiologiCellular Compartmental ProCellular Compartmentess	response to UV	6	83	21.2513	5.5e-05	0.0026
																				A1(c+)_48h_bic 8.3_Down	GO:0010033	BiologiCellular Compartmental ProCellular Compartmentess	response to organic substance	24	1342	0.325159	9.4e-05	0.0041
																				A1(c+)_48h_bic 8.3_Down	GO:0010218	BiologiCellular Compartmental ProCellular Compartmentess	response to far red light	5	57	37.55	9.9e-05	0.0041
																				A1(c+)_48h_bic 8.3_Down	GO:0042221	BiologiCellular Compartmental ProCellular Compartmentess	response to chemical stimulus	32	2085	0.179609	0.00011	0.0043
																				A1(c+)_48h_bic 8.3_Down	GO:0006810	BiologiCellular Compartmental ProCellular Compartmentess	transport	28	1846	0.200486	0.00037	0.013
																				A1(c+)_48h_bic 8.3_Down	GO:0051234	BiologiCellular Compartmental ProCellular Compartmentess	establishment of localization	28	1851	0.199405	0.00038	0.013
																				A1(c+)_48h_bic 8.3_Down	GO:0051179	BiologiCellular Compartmental ProCellular Compartmentess	localization	28	1922	0.184944	0.00068	0.022
																				A1(c+)_48h_bic 8.3_Down	GO:0009639	BiologiCellular Compartmental ProCellular Compartmentess	response to red or far red light	7	210	3.87302	0.0012	0.038
																				T6(c-)_48h_bic 8.3_Up	GO:0050896	BiologiCellular Compartmental ProCellular Compartmentess	response to stimulus	495	4057	0.733812	4.1e-47	1.4e-43
																				T6(c-)_48h_bic 8.3_Up	GO:0042221	BiologiCellular Compartmental ProCellular Compartmentess	response to chemical stimulus	298	2085	1.67261	3.4e-38	6e-35
																				T6(c-)_48h_bic 8.3_Up	GO:0006950	BiologiCellular Compartmental ProCellular Compartmentess	response to stress	315	2320	1.42799	1.3e-36	1.5e-33
																				T6(c-)_48h_bic 8.3_Up	GO:0010033	BiologiCellular Compartmental ProCellular Compartmentess	response to organic substance	196	1342	2.65547	4.4e-26	3.9e-23
																				T6(c-)_48h_bic 8.3_Up	GO:0009719	BiologiCellular Compartmental ProCellular Compartmentess	response to endogenous stimulus	166	1068	3.55104	1.1e-24	7.4e-22
																				T6(c-)_48h_bic 8.3_Up	GO:0009737	BiologiCellular Compartmental ProCellular Compartmentess	response to abscisic acid stimulus	82	378	14.003	5.1e-20	3e-17
																				T6(c-)_48h_bic 8.3_Up	GO:0009725	BiologiCellular Compartmental ProCellular Compartmentess	response to hormone stimulus	140	982	3.54238	4.5e-18	2.2e-15
																				T6(c-)_48h_bic 8.3_Up	GO:0009415	BiologiCellular Compartmental ProCellular Compartmentess	response to water	61	240	25.8403	5.3e-18	2.3e-15
																				T6(c-)_48h_bic 8.3_Up	GO:0019748	BiologiCellular Compartmental ProCellular Compartmentess	secondary metabolic process	90	489	9.18364	8.2e-18	3.2e-15
																				T6(c-)_48h_bic 8.3_Up	GO:0009414	BiologiCellular Compartmental ProCellular Compartmentess	response to water deprivation	58	229	26.9865	4e-17	1.4e-14
																				T6(c-)_48h_bic 8.3_Up	GO:0009611	BiologiCellular Compartmental ProCellular Compartmentess	response to wounding	51	197	32.0647	1.5e-15	4.7e-13
																				T6(c-)_48h_bic 8.3_Up	GO:0006970	BiologiCellular Compartmental ProCellular Compartmentess	response to osmotic stress	73	408	10.7002	3.6e-14	1.1e-11
																				T6(c-)_48h_bic 8.3_Up	GO:0009605	BiologiCellular Compartmental ProCellular Compartmentess	response to external stimulus	75	429	9.94344	4.6e-14	1.2e-11
																				T6(c-)_48h_bic 8.3_Up	GO:0010876	BiologiCellular Compartmental ProCellular Compartmentess	lipid localization	20	24	847.222	6.6e-14	1.6e-11
																				T6(c-)_48h_bic 8.3_Up	GO:0009628	BiologiCellular Compartmental ProCellular Compartmentess	response to abiotic stimulus	169	1471	1.90569	1.1e-13	2.6e-11
																				T6(c-)_48h_bic 8.3_Up	GO:0009607	BiologiCellular Compartmental ProCellular Compartmentess	response to biotic stimulus	93	638	5.57483	6.4e-13	1.4e-10
																				T6(c-)_48h_bic 8.3_Up	GO:0006952	BiologiCellular Compartmental ProCellular Compartmentess	defense response	102	766	4.24163	6.4e-12	1.3e-09
																				T6(c-)_48h_bic 8.3_Up	GO:0051707	BiologiCellular Compartmental ProCellular Compartmentess	response to other organism	86	599	5.84837	9.6e-12	1.9e-09
																				T6(c-)_48h_bic 8.3_Up	GO:0009651	BiologiCellular Compartmental ProCellular Compartmentess	response to salt stress	62	366	11.2933	2.3e-11	4.2e-09
																				T6(c-)_48h_bic 8.3_Up	GO:0019438	BiologiCellular Compartmental ProCellular Compartmentess	aromatic compound biosynthetic process	47	237	20.417	6.3e-11	1.1e-08
																				T6(c-)_48h_bic 8.3_Up	GO:0006575	BiologiCellular Compartmental ProCellular Compartmentess	cellular amino acid derivative metabolic process	55	315	13.5248	1.1e-10	1.8e-08
																				T6(c-)_48h_bic 8.3_Up	GO:0051704	BiologiCellular Compartmental ProCellular Compartmentess	multi-organism process	99	776	4.01145	1.1e-10	1.8e-08
																				T6(c-)_48h_bic 8.3_Up	GO:0042398	BiologiCellular Compartmental ProCellular Compartmentess	cellular amino acid derivative biosynthetic process	45	233	20.2251	3.3e-10	4.9e-08
																				T6(c-)_48h_bic 8.3_Up	GO:0009753	BiologiCellular Compartmental ProCellular Compartmentess	response to jasmonic acid stimulus	43	215	22.6977	3.2e-10	4.9e-08
																				T6(c-)_48h_bic 8.3_Up	GO:0006725	BiologiCellular Compartmental ProCellular Compartmentess	cellular aromatic compound metabolic process	61	399	9.34919	1.2e-09	1.7e-07
																				T6(c-)_48h_bic 8.3_Up	GO:0009699	BiologiCellular Compartmental ProCellular Compartmentess	phenylpropanoid biosynthetic process	32	141	39.2737	4.2e-09	5.7e-07
																				T6(c-)_48h_bic 8.3_Up	GO:0010035	BiologiCellular Compartmental ProCellular Compartmentess	response to inorganic substance	47	279	14.7326	6.6e-09	8.6e-07
																				T6(c-)_48h_bic 8.3_Up	GO:0006629	BiologiCellular Compartmental ProCellular Compartmentess	lipid metabolic process	98	841	3.38083	9.6e-09	1.2e-06
																				T6(c-)_48h_bic 8.3_Up	GO:0009698	BiologiCellular Compartmental ProCellular Compartmentess	phenylpropanoid metabolic process	35	175	27.8857	1.4e-08	1.7e-06
																				T6(c-)_48h_bic 8.3_Up	GO:0044248	BiologiCellular Compartmental ProCellular Compartmentess	cellular catabolic process	89	746	3.90213	1.7e-08	2e-06
																				T6(c-)_48h_bic 8.3_Up	GO:0032787	BiologiCellular Compartmental ProCellular Compartmentess	monocarboxylic acid metabolic process	57	408	8.35496	6.7e-08	7.6e-06
																				T6(c-)_48h_bic 8.3_Up	GO:0042180	BiologiCellular Compartmental ProCellular Compartmentess	cellular ketone metabolic process	98	882	3.07382	7.7e-08	8.5e-06
																				T6(c-)_48h_bic 8.3_Up	GO:0043436	BiologiCellular Compartmental ProCellular Compartmentess	oxoacid metabolic process	96	859	3.1745	8.2e-08	8.5e-06
																				T6(c-)_48h_bic 8.3_Up	GO:0019752	BiologiCellular Compartmental ProCellular Compartmentess	carboxylic acid metabolic process	96	859	3.1745	8.2e-08	8.5e-06
																				T6(c-)_48h_bic 8.3_Up	GO:0006082	BiologiCellular Compartmental ProCellular Compartmentess	organic acid metabolic process	96	860	3.16712	8.6e-08	8.6e-06
																				T6(c-)_48h_bic 8.3_Up	GO:0006519	BiologiCellular Compartmental ProCellular Compartmentess	cellular amino acid and derivative metabolic process	80	682	4.19673	1.7e-07	1.6e-05
																				T6(c-)_48h_bic 8.3_Up	GO:0009743	BiologiCellular Compartmental ProCellular Compartmentess	response to carbohydrate stimulus	38	240	16.0972	7e-07	6.6e-05
																				T6(c-)_48h_bic 8.3_Up	GO:0009404	BiologiCellular Compartmental ProCellular Compartmentess	toxin metabolic process	16	53	138.982	1.4e-06	0.00012
																				T6(c-)_48h_bic 8.3_Up	GO:0009407	BiologiCellular Compartmental ProCellular Compartmentess	toxin catabolic process	16	53	138.982	1.4e-06	0.00012
																				T6(c-)_48h_bic 8.3_Up	GO:0010200	BiologiCellular Compartmental ProCellular Compartmentess	response to chitin	28	151	29.9636	1.4e-06	0.00012
																				T6(c-)_48h_bic 8.3_Up	GO:0046395	BiologiCellular Compartmental ProCellular Compartmentess	carboxylic acid catabolic process	21	98	53.3528	4e-06	0.00034
																				T6(c-)_48h_bic 8.3_Up	GO:0016054	BiologiCellular Compartmental ProCellular Compartmentess	organic acid catabolic process	21	98	53.3528	4e-06	0.00034
																				T6(c-)_48h_bic 8.3_Up	GO:0034641	BiologiCellular Compartmental ProCellular Compartmentess	cellular nitrogen compound metabolic process	60	506	5.71795	4.1e-06	0.00034
																				T6(c-)_48h_bic 8.3_Up	GO:0006631	BiologiCellular Compartmental ProCellular Compartmentess	fatty acid metabolic process	34	225	16.3872	6.4e-06	0.0005
																				T6(c-)_48h_bic 8.3_Up	GO:0007568	BiologiCellular Compartmental ProCellular Compartmentess	aging	22	110	44.3636	6.3e-06	0.0005
																				T6(c-)_48h_bic 8.3_Up	GO:0009620	BiologiCellular Compartmental ProCellular Compartmentess	response to fungus	27	158	26.39	8e-06	0.00061
																				T6(c-)_48h_bic 8.3_Up	GO:0006979	BiologiCellular Compartmental ProCellular Compartmentess	response to oxidative stress	43	332	9.5188	1.4e-05	0.001
																				T6(c-)_48h_bic 8.3_Up	GO:0044255	BiologiCellular Compartmental ProCellular Compartmentess	cellular lipid metabolic process	67	618	4.28043	1.7e-05	0.0013
																				T6(c-)_48h_bic 8.3_Up	GO:0009687	BiologiCellular Compartmental ProCellular Compartmentess	abscisic acid metabolic process	10	26	360.947	2.5e-05	0.0017
																				T6(c-)_48h_bic 8.3_Up	GO:0031407	BiologiCellular Compartmental ProCellular Compartmentess	oxylipin metabolic process	12	39	192.505	2.4e-05	0.0017
																				T6(c-)_48h_bic 8.3_Up	GO:0043288	BiologiCellular Compartmental ProCellular Compartmentess	apocarotenoid metabolic process	10	26	360.947	2.5e-05	0.0017
																				T6(c-)_48h_bic 8.3_Up	GO:0009266	BiologiCellular Compartmental ProCellular Compartmentess	response to temperature stimulus	55	485	5.70518	3.1e-05	0.0021
																				T6(c-)_48h_bic 8.3_Up	GO:0009694	BiologiCellular Compartmental ProCellular Compartmentess	jasmonic acid metabolic process	11	34	232.18	3.6e-05	0.0024
																				T6(c-)_48h_bic 8.3_Up	GO:0009617	BiologiCellular Compartmental ProCellular Compartmentess	response to bacterium	34	247	13.598	3.6e-05	0.0024
																				T6(c-)_48h_bic 8.3_Up	GO:0009409	BiologiCellular Compartmental ProCellular Compartmentess	response to cold	41	328	9.29878	4.5e-05	0.0029
																				T6(c-)_48h_bic 8.3_Up	GO:0044242	BiologiCellular Compartmental ProCellular Compartmentess	cellular lipid catabolic process	16	74	71.2929	5e-05	0.0031
																				T6(c-)_48h_bic 8.3_Up	GO:0009269	BiologiCellular Compartmental ProCellular Compartmentess	response to desiccation	10	30	271.111	6.6e-05	0.004
																				T6(c-)_48h_bic 8.3_Up	GO:0051761	BiologiCellular Compartmental ProCellular Compartmentess	sesquiterpene metabolic process	10	30	271.111	6.6e-05	0.004
																				T6(c-)_48h_bic 8.3_Up	GO:0006714	BiologiCellular Compartmental ProCellular Compartmentess	sesquiterpenoid metabolic process	10	30	271.111	6.6e-05	0.004
																				T6(c-)_48h_bic 8.3_Up	GO:0016042	BiologiCellular Compartmental ProCellular Compartmentess	lipid catabolic process	17	85	57.4118	6.9e-05	0.004
																				T6(c-)_48h_bic 8.3_Up	GO:0006721	BiologiCellular Compartmental ProCellular Compartmentess	terpenoid metabolic process	21	126	32.2751	0.00011	0.0061
																				T6(c-)_48h_bic 8.3_Up	GO:0070887	BiologiCellular Compartmental ProCellular Compartmentess	cellular response to chemical stimulus	50	452	5.97149	0.00012	0.0069
																				T6(c-)_48h_bic 8.3_Up	GO:0006793	BiologiCellular Compartmental ProCellular Compartmentess	phosphorus metabolic process	106	1179	1.86066	0.00013	0.007
																				T6(c-)_48h_bic 8.3_Up	GO:0044262	BiologiCellular Compartmental ProCellular Compartmentess	cellular carbohydrate metabolic process	47	417	6.59501	0.00013	0.007
																				T6(c-)_48h_bic 8.3_Up	GO:0016051	BiologiCellular Compartmental ProCellular Compartmentess	carbohydrate biosynthetic process	35	277	11.1301	0.00013	0.007
																				T6(c-)_48h_bic 8.3_Up	GO:0006796	BiologiCellular Compartmental ProCellular Compartmentess	phosphate metabolic process	105	1178	1.84624	0.00018	0.0094
																				T6(c-)_48h_bic 8.3_Up	GO:0009809	BiologiCellular Compartmental ProCellular Compartmentess	lignin biosynthetic process	11	42	152.154	0.00018	0.0094
																				T6(c-)_48h_bic 8.3_Up	GO:0005976	BiologiCellular Compartmental ProCellular Compartmentess	polysaccharide metabolic process	23	152	24.2902	0.00019	0.0096
																				T6(c-)_48h_bic 8.3_Up	GO:0010038	BiologiCellular Compartmental ProCellular Compartmentess	response to metal ion	31	238	13.3536	0.00019	0.0097
																				T6(c-)_48h_bic 8.3_Up	GO:0009738	BiologiCellular Compartmental ProCellular Compartmentess	abscisic acid mediated signaling pathway	17	94	46.9443	0.0002	0.01
																				T6(c-)_48h_bic 8.3_Up	GO:0065007	BiologiCellular Compartmental ProCellular Compartmentess	biological regulation	312	4188	0.434041	0.00022	0.011
																				T6(c-)_48h_bic 8.3_Up	GO:0015833	BiologiCellular Compartmental ProCellular Compartmentess	peptide transport	14	68	73.8754	0.00023	0.011
																				T6(c-)_48h_bic 8.3_Up	GO:0006857	BiologiCellular Compartmental ProCellular Compartmentess	oligopeptide transport	14	68	73.8754	0.00023	0.011
																				T6(c-)_48h_bic 8.3_Up	GO:0009695	BiologiCellular Compartmental ProCellular Compartmentess	jasmonic acid biosynthetic process	9	29	261.118	0.00024	0.011
																				T6(c-)_48h_bic 8.3_Up	GO:0009631	BiologiCellular Compartmental ProCellular Compartmentess	cold acclimation	9	29	261.118	0.00024	0.011
																				T6(c-)_48h_bic 8.3_Up	GO:0007242	BiologiCellular Compartmental ProCellular Compartmentess	intracellular signaling cascade	65	659	3.65201	0.00027	0.013
																				T6(c-)_48h_bic 8.3_Up	GO:0042434	BiologiCellular Compartmental ProCellular Compartmentess	indole derivative metabolic process	12	53	104.236	0.00029	0.013
																				T6(c-)_48h_bic 8.3_Up	GO:0042430	BiologiCellular Compartmental ProCellular Compartmentess	indole and derivative metabolic process	12	53	104.236	0.00029	0.013
																				T6(c-)_48h_bic 8.3_Up	GO:0010260	BiologiCellular Compartmental ProCellular Compartmentess	organ senescence	9	31	228.512	0.00036	0.016
																				T6(c-)_48h_bic 8.3_Up	GO:0009808	BiologiCellular Compartmental ProCellular Compartmentess	lignin metabolic process	11	47	121.503	0.00041	0.018
																				T6(c-)_48h_bic 8.3_Up	GO:0031408	BiologiCellular Compartmental ProCellular Compartmentess	oxylipin biosynthetic process	9	32	214.453	0.00044	0.019
																				T6(c-)_48h_bic 8.3_Up	GO:0010149	BiologiCellular Compartmental ProCellular Compartmentess	senescence	10	40	152.5	0.00048	0.02
																				T6(c-)_48h_bic 8.3_Up	GO:0042219	BiologiCellular Compartmental ProCellular Compartmentess	cellular amino acid derivative catabolic process	6	13	866.272	0.00051	0.021
																				T6(c-)_48h_bic 8.3_Up	GO:0050794	BiologiCellular Compartmental ProCellular Compartmentess	regulation of cellular process	254	3375	0.544097	0.00052	0.022
																				T6(c-)_48h_bic 8.3_Up	GO:0009723	BiologiCellular Compartmental ProCellular Compartmentess	response to ethylene stimulus	26	199	16.0198	0.00057	0.024
																				T6(c-)_48h_bic 8.3_Up	GO:0046686	BiologiCellular Compartmental ProCellular Compartmentess	response to cadmium ion	24	178	18.4825	0.00062	0.025
																				T6(c-)_48h_bic 8.3_Up	GO:0010817	BiologiCellular Compartmental ProCellular Compartmentess	regulation of hormone levels	23	168	19.8838	0.00066	0.026
																				T6(c-)_48h_bic 8.3_Up	GO:0046394	BiologiCellular Compartmental ProCellular Compartmentess	carboxylic acid biosynthetic process	44	417	6.17405	0.00074	0.029
																				T6(c-)_48h_bic 8.3_Up	GO:0016053	BiologiCellular Compartmental ProCellular Compartmentess	organic acid biosynthetic process	44	417	6.17405	0.00074	0.029
																				T6(c-)_48h_bic 8.3_Up	GO:0051252	BiologiCellular Compartmental ProCellular Compartmentess	regulation of RNA metabolic process	88	996	2.16448	0.00074	0.029
																				T6(c-)_48h_bic 8.3_Up	GO:0009991	BiologiCellular Compartmental ProCellular Compartmentess	response to extracellular stimulus	18	117	32.0842	0.00074	0.029
																				T6(c-)_48h_bic 8.3_Up	GO:0009812	BiologiCellular Compartmental ProCellular Compartmentess	flavonoid metabolic process	14	78	56.1473	0.00076	0.029
																				T6(c-)_48h_bic 8.3_Up	GO:0015674	BiologiCellular Compartmental ProCellular Compartmentess	di-, tri-valent inorganic cation transport	10	43	131.963	0.00077	0.029
																				T6(c-)_48h_bic 8.3_Up	GO:0009813	BiologiCellular Compartmental ProCellular Compartmentess	flavonoid biosynthetic process	13	69	66.6247	0.00078	0.029
																				T6(c-)_48h_bic 8.3_Up	GO:0050832	BiologiCellular Compartmental ProCellular Compartmentess	defense response to fungus	17	108	35.5624	0.00082	0.03
																				T6(c-)_48h_bic 8.3_Up	GO:0031668	BiologiCellular Compartmental ProCellular Compartmentess	cellular response to extracellular stimulus	16	98	40.6497	0.00082	0.03
																				T6(c-)_48h_bic 8.3_Up	GO:0032870	BiologiCellular Compartmental ProCellular Compartmentess	cellular response to hormone stimulus	36	321	8.52476	0.00081	0.03
																				T6(c-)_48h_bic 8.3_Up	GO:0009755	BiologiCellular Compartmental ProCellular Compartmentess	hormone-mediated signaling pathway	36	321	8.52476	0.00081	0.03
																				T6(c-)_48h_bic 8.3_Up	GO:0009718	BiologiCellular Compartmental ProCellular Compartmentess	anthocyanin biosynthetic process	7	21	387.302	0.00083	0.03
																				T6(c-)_48h_bic 8.3_Up	GO:0006355	BiologiCellular Compartmental ProCellular Compartmentess	regulation of transcription, DNA-dependent	87	987	2.17909	0.00084	0.03
																				T6(c-)_48h_bic 8.3_Up	GO:0005975	BiologiCellular Compartmental ProCellular Compartmentess	carbohydrate metabolic process	78	866	2.53775	0.00088	0.03
																				T6(c-)_48h_bic 8.3_Up	GO:0009791	BiologiCellular Compartmental ProCellular Compartmentess	post-embryonic development	66	705	3.24008	0.00087	0.03
																				T6(c-)_48h_bic 8.3_Up	GO:0007165	BiologiCellular Compartmental ProCellular Compartmentess	signal transduction	104	1228	1.68278	0.00098	0.034
																				T6(c-)_48h_bic 8.3_Up	GO:0042538	BiologiCellular Compartmental ProCellular Compartmentess	hyperosmotic salinity response	11	54	92.0439	0.0011	0.038
																				T6(c-)_48h_bic 8.3_Up	GO:0006810	BiologiCellular Compartmental ProCellular Compartmentess	transport	147	1846	1.05255	0.0011	0.038
																				T6(c-)_48h_bic 8.3_Up	GO:0043687	BiologiCellular Compartmental ProCellular Compartmentess	post-translational protein modification	105	1248	1.64494	0.0011	0.038
																				T6(c-)_48h_bic 8.3_Up	GO:0010150	BiologiCellular Compartmental ProCellular Compartmentess	leaf senescence	8	30	216.889	0.0012	0.039
																				T6(c-)_48h_bic 8.3_Up	GO:0006468	BiologiCellular Compartmental ProCellular Compartmentess	protein amino acid phosphorylation	83	946	2.26301	0.0012	0.039
																				T6(c-)_48h_bic 8.3_Up	GO:0051234	BiologiCellular Compartmental ProCellular Compartmentess	establishment of localization	147	1851	1.04687	0.0012	0.039
																				T6(c-)_48h_bic 8.3_Up	GO:0006855	BiologiCellular Compartmental ProCellular Compartmentess	multidrug transport	13	73	59.5234	0.0012	0.039
																				T6(c-)_48h_bic 8.3_Up	GO:0042742	BiologiCellular Compartmental ProCellular Compartmentess	defense response to bacterium	23	177	17.9131	0.0012	0.039
																				T6(c-)_48h_bic 8.3_Up	GO:0046283	BiologiCellular Compartmental ProCellular Compartmentess	anthocyanin metabolic process	8	30	216.889	0.0012	0.039
																				T6(c-)_48h_bic 8.3_Up	GO:0042435	BiologiCellular Compartmental ProCellular Compartmentess	indole derivative biosynthetic process	10	47	110.457	0.0014	0.043
																				T6(c-)_48h_bic 8.3_Up	GO:0016114	BiologiCellular Compartmental ProCellular Compartmentess	terpenoid biosynthetic process	15	94	41.4215	0.0014	0.044
																				T6(c-)_48h_bic 8.3_Up	GO:0016311	BiologiCellular Compartmental ProCellular Compartmentess	dephosphorylation	15	94	41.4215	0.0014	0.044
																				T6(c-)_48h_bic 8.3_Up	GO:0006635	BiologiCellular Compartmental ProCellular Compartmentess	fatty acid beta-oxidation	9	39	144.379	0.0015	0.044
																				T6(c-)_48h_bic 8.3_Up	GO:0009688	BiologiCellular Compartmental ProCellular Compartmentess	abscisic acid biosynthetic process	6	17	506.574	0.0015	0.046
																				T6(c-)_48h_bic 8.3_Up	GO:0043289	BiologiCellular Compartmental ProCellular Compartmentess	apocarotenoid biosynthetic process	6	17	506.574	0.0015	0.046
																				T6(c-)_48h_bic 8.3_Up	GO:0008219	BiologiCellular Compartmental ProCellular Compartmentess	cell death	32	286	9.5457	0.0016	0.046
																				T6(c-)_48h_bic 8.3_Up	GO:0016265	BiologiCellular Compartmental ProCellular Compartmentess	death	32	286	9.5457	0.0016	0.046
																				T6(c-)_48h_bic 8.3_Up	GO:0015893	BiologiCellular Compartmental ProCellular Compartmentess	drug transport	13	76	54.9169	0.0017	0.049
																				T6(c-)_48h_bic 8.3_Up	GO:0044264	BiologiCellular Compartmental ProCellular Compartmentess	cellular polysaccharide metabolic process	18	127	27.2305	0.0017	0.049
																				T6(c-)_48h_bic 8.3_Down	GO:0015979	BiologiCellular Compartmental ProCellular Compartmentess	photosynthesis	69	162	64.1518	2.3e-34	7.4e-31
																				T6(c-)_48h_bic 8.3_Down	GO:0019684	BiologiCellular Compartmental ProCellular Compartmentess	photosynthesis, light reaction	36	103	82.7976	2.1e-16	3.4e-13
																				T6(c-)_48h_bic 8.3_Down	GO:0009416	BiologiCellular Compartmental ProCellular Compartmentess	response to light stimulus	76	596	5.22049	4.5e-11	2.5e-08
																				T6(c-)_48h_bic 8.3_Down	GO:0009987	BiologiCellular Compartmental ProCellular Compartmentess	cellular process	761	11684	0.136016	2.5e-11	2.5e-08
																				T6(c-)_48h_bic 8.3_Down	GO:0006260	BiologiCellular Compartmental ProCellular Compartmentess	DNA replication	30	117	53.4736	4.7e-11	2.5e-08
																				T6(c-)_48h_bic 8.3_Down	GO:0008152	BiologiCellular Compartmental ProCellular Compartmentess	metabolic process	700	10614	0.151611	3.4e-11	2.5e-08
																				T6(c-)_48h_bic 8.3_Down	GO:0009314	BiologiCellular Compartmental ProCellular Compartmentess	response to radiation	77	613	4.99988	6.4e-11	2.9e-08
																				T6(c-)_48h_bic 8.3_Down	GO:0006091	BiologiCellular Compartmental ProCellular Compartmentess	generation of precursor metabolites and energy	47	285	14.1188	1.7e-10	6.7e-08
																				T6(c-)_48h_bic 8.3_Down	GO:0044237	BiologiCellular Compartmental ProCellular Compartmentess	cellular metabolic process	586	8722	0.187956	2.4e-10	8.6e-08
																				T6(c-)_48h_bic 8.3_Down	GO:0009767	BiologiCellular Compartmental ProCellular Compartmentess	photosynthetic electron transport chain	18	46	207.561	1.5e-09	4.8e-07
																				T6(c-)_48h_bic 8.3_Down	GO:0009058	BiologiCellular Compartmental ProCellular Compartmentess	biosynthetic process	368	5118	0.342797	2.1e-09	6e-07
																				T6(c-)_48h_bic 8.3_Down	GO:0055114	BiologiCellular Compartmental ProCellular Compartmentess	oxidation reduction	36	203	21.3157	4.2e-09	1.1e-06
																				T6(c-)_48h_bic 8.3_Down	GO:0044249	BiologiCellular Compartmental ProCellular Compartmentess	cellular biosynthetic process	354	4925	0.356107	4.8e-09	1.2e-06
																				T6(c-)_48h_bic 8.3_Down	GO:0044085	BiologiCellular Compartmental ProCellular Compartmentess	cellular component biogenesis	67	571	5.01409	1.3e-08	2.9e-06
																				T6(c-)_48h_bic 8.3_Down	GO:0010114	BiologiCellular Compartmental ProCellular Compartmentess	response to red light	21	77	86.4227	1.5e-08	3.1e-06
																				T6(c-)_48h_bic 8.3_Down	GO:0034641	BiologiCellular Compartmental ProCellular Compartmentess	cellular nitrogen compound metabolic process	61	506	5.81325	2.4e-08	4.6e-06
																				T6(c-)_48h_bic 8.3_Down	GO:0065003	BiologiCellular Compartmental ProCellular Compartmentess	macromolecular complex assembly	35	210	19.3651	2.8e-08	5.1e-06
																				T6(c-)_48h_bic 8.3_Down	GO:0043933	BiologiCellular Compartmental ProCellular Compartmentess	macromolecular complex subunit organization	37	235	16.3477	4.1e-08	7.3e-06
																				T6(c-)_48h_bic 8.3_Down	GO:0006259	BiologiCellular Compartmental ProCellular Compartmentess	DNA metabolic process	51	405	7.58665	9.7e-08	1.6e-05
																				T6(c-)_48h_bic 8.3_Down	GO:0022900	BiologiCellular Compartmental ProCellular Compartmentess	electron transport chain	21	88	66.1674	1e-07	1.6e-05
																				T6(c-)_48h_bic 8.3_Down	GO:0006807	BiologiCellular Compartmental ProCellular Compartmentess	nitrogen compound metabolic process	276	3826	0.460054	2.6e-07	3.5e-05
																				T6(c-)_48h_bic 8.3_Down	GO:0009628	BiologiCellular Compartmental ProCellular Compartmentess	response to abiotic stimulus	127	1471	1.43208	2.5e-07	3.5e-05
																				T6(c-)_48h_bic 8.3_Down	GO:0022607	BiologiCellular Compartmental ProCellular Compartmentess	cellular component assembly	38	265	13.2033	2.3e-07	3.5e-05
																				T6(c-)_48h_bic 8.3_Down	GO:0006270	BiologiCellular Compartmental ProCellular Compartmentess	DNA replication initiation	9	13	1299.41	5.5e-07	6.6e-05
																				T6(c-)_48h_bic 8.3_Down	GO:0010218	BiologiCellular Compartmental ProCellular Compartmentess	response to far red light	16	57	120.16	5.4e-07	6.6e-05
																				T6(c-)_48h_bic 8.3_Down	GO:0051726	BiologiCellular Compartmental ProCellular Compartmentess	regulation of cell cycle	24	127	36.3073	5.7e-07	6.6e-05
																				T6(c-)_48h_bic 8.3_Down	GO:0009791	BiologiCellular Compartmental ProCellular Compartmentess	post-embryonic development	72	705	3.53463	5.3e-07	6.6e-05
																				T6(c-)_48h_bic 8.3_Down	GO:0034622	BiologiCellular Compartmental ProCellular Compartmentess	cellular macromolecular complex assembly	31	200	18.91	6.8e-07	7.6e-05
																				T6(c-)_48h_bic 8.3_Down	GO:0034621	BiologiCellular Compartmental ProCellular Compartmentess	cellular macromolecular complex subunit organization	33	224	16.0475	8.3e-07	9e-05
																				T6(c-)_48h_bic 8.3_Down	GO:0006261	BiologiCellular Compartmental ProCellular Compartmentess	DNA-dependent DNA replication	16	60	108.444	9.6e-07	0.0001
																				T6(c-)_48h_bic 8.3_Down	GO:0015977	BiologiCellular Compartmental ProCellular Compartmentess	carbon fixation	9	16	857.812	2e-06	0.0002
																				T6(c-)_48h_bic 8.3_Down	GO:0009773	BiologiCellular Compartmental ProCellular Compartmentess	photosynthetic electron transport in photosystem I	10	23	461.248	3.2e-06	0.00032
																				T6(c-)_48h_bic 8.3_Down	GO:0009639	BiologiCellular Compartmental ProCellular Compartmentess	response to red or far red light	30	210	16.5986	4.5e-06	0.00042
																				T6(c-)_48h_bic 8.3_Down	GO:0009637	BiologiCellular Compartmental ProCellular Compartmentess	response to blue light	16	69	81.9996	4.6e-06	0.00042
																				T6(c-)_48h_bic 8.3_Down	GO:0065007	BiologiCellular Compartmental ProCellular Compartmentess	biological regulation	288	4188	0.400654	5.6e-06	0.00051
																				T6(c-)_48h_bic 8.3_Down	GO:0009733	BiologiCellular Compartmental ProCellular Compartmentess	response to auxin stimulus	42	360	7.90741	7.1e-06	0.00062
																				T6(c-)_48h_bic 8.3_Down	GO:0007167	BiologiCellular Compartmental ProCellular Compartmentess	enzyme linked receptor protein signaling pathway	23	140	28.6327	7.7e-06	0.00064
																				T6(c-)_48h_bic 8.3_Down	GO:0007169	BiologiCellular Compartmental ProCellular Compartmentess	transmembrane receptor protein tyrosine kinase signaling pathway	23	140	28.6327	7.7e-06	0.00064
																				T6(c-)_48h_bic 8.3_Down	GO:0018130	BiologiCellular Compartmental ProCellular Compartmentess	heterocycle biosynthetic process	21	123	33.8687	1.1e-05	0.00091
																				T6(c-)_48h_bic 8.3_Down	GO:0010876	BiologiCellular Compartmental ProCellular Compartmentess	lipid localization	9	24	381.25	2.6e-05	0.002
																				T6(c-)_48h_bic 8.3_Down	GO:0006461	BiologiCellular Compartmental ProCellular Compartmentess	protein complex assembly	21	134	28.5364	3.5e-05	0.0026
																				T6(c-)_48h_bic 8.3_Down	GO:0070271	BiologiCellular Compartmental ProCellular Compartmentess	protein complex biogenesis	21	134	28.5364	3.5e-05	0.0026
																				T6(c-)_48h_bic 8.3_Down	GO:0009765	BiologiCellular Compartmental ProCellular Compartmentess	photosynthesis, light harvesting	9	26	324.852	4.3e-05	0.0032
																				T6(c-)_48h_bic 8.3_Down	GO:0050789	BiologiCellular Compartmental ProCellular Compartmentess	regulation of biological process	251	3697	0.448089	5.4e-05	0.0038
																				T6(c-)_48h_bic 8.3_Down	GO:0007166	BiologiCellular Compartmental ProCellular Compartmentess	cell surface receptor linked signaling pathway	24	172	19.7945	5.4e-05	0.0038
																				T6(c-)_48h_bic 8.3_Down	GO:0006139	BiologiCellular Compartmental ProCellular Compartmentess	nucleobase, nucleoside, nucleotide and nucleic acid metabolic process	221	3198	0.52726	6e-05	0.0041
																				T6(c-)_48h_bic 8.3_Down	GO:0031497	BiologiCellular Compartmental ProCellular Compartmentess	chromatin assembly	13	60	88.1111	6.4e-05	0.0042
																				T6(c-)_48h_bic 8.3_Down	GO:0065004	BiologiCellular Compartmental ProCellular Compartmentess	protein-DNA complex assembly	13	60	88.1111	6.4e-05	0.0042
																				T6(c-)_48h_bic 8.3_Down	GO:0050896	BiologiCellular Compartmental ProCellular Compartmentess	response to stimulus	270	4057	0.400261	9.8e-05	0.0063
																				T6(c-)_48h_bic 8.3_Down	GO:0006323	BiologiCellular Compartmental ProCellular Compartmentess	DNA packaging	13	64	77.4414	0.00011	0.0072
																				T6(c-)_48h_bic 8.3_Down	GO:0006268	BiologiCellular Compartmental ProCellular Compartmentess	DNA unwinding during replication	6	11	1209.92	0.00012	0.0076
																				T6(c-)_48h_bic 8.3_Down	GO:0006334	BiologiCellular Compartmental ProCellular Compartmentess	nucleosome assembly	12	56	93.3673	0.00013	0.0078
																				T6(c-)_48h_bic 8.3_Down	GO:0009059	BiologiCellular Compartmental ProCellular Compartmentess	macromolecule biosynthetic process	247	3685	0.443825	0.00013	0.0078
																				T6(c-)_48h_bic 8.3_Down	GO:0034728	BiologiCellular Compartmental ProCellular Compartmentess	nucleosome organization	12	56	93.3673	0.00013	0.0078
																				T6(c-)_48h_bic 8.3_Down	GO:0009725	BiologiCellular Compartmental ProCellular Compartmentess	response to hormone stimulus	81	982	2.04952	0.00015	0.0084
																				T6(c-)_48h_bic 8.3_Down	GO:0019253	BiologiCellular Compartmental ProCellular Compartmentess	reductive pentose-phosphate cycle	5	7	2489.8	0.00019	0.011
																				T6(c-)_48h_bic 8.3_Down	GO:0034645	BiologiCellular Compartmental ProCellular Compartmentess	cellular macromolecule biosynthetic process	244	3661	0.444202	0.0002	0.011
																				T6(c-)_48h_bic 8.3_Down	GO:0046148	BiologiCellular Compartmental ProCellular Compartmentess	pigment biosynthetic process	17	112	33.0676	0.00026	0.014
																				T6(c-)_48h_bic 8.3_Down	GO:0019685	BiologiCellular Compartmental ProCellular Compartmentess	photosynthesis, dark reaction	5	8	1906.25	0.00029	0.016
																				T6(c-)_48h_bic 8.3_Down	GO:0006333	BiologiCellular Compartmental ProCellular Compartmentess	chromatin assembly or disassembly	14	82	50.8031	0.00031	0.016
																				T6(c-)_48h_bic 8.3_Down	GO:0045454	BiologiCellular Compartmental ProCellular Compartmentess	cell redox homeostasis	13	72	61.1883	0.00031	0.016
																				T6(c-)_48h_bic 8.3_Down	GO:0044271	BiologiCellular Compartmental ProCellular Compartmentess	cellular nitrogen compound biosynthetic process	39	394	6.13002	0.00035	0.018
																				T6(c-)_48h_bic 8.3_Down	GO:0050794	BiologiCellular Compartmental ProCellular Compartmentess	regulation of cellular process	225	3375	0.481975	0.00036	0.018
																				T6(c-)_48h_bic 8.3_Down	GO:0007049	BiologiCellular Compartmental ProCellular Compartmentess	cell cycle	30	275	9.67934	0.00038	0.019
																				T6(c-)_48h_bic 8.3_Down	GO:0009719	BiologiCellular Compartmental ProCellular Compartmentess	response to endogenous stimulus	84	1068	1.79691	0.00045	0.022
																				T6(c-)_48h_bic 8.3_Down	GO:0015994	BiologiCellular Compartmental ProCellular Compartmentess	chlorophyll metabolic process	12	66	67.2176	0.0005	0.024
																				T6(c-)_48h_bic 8.3_Down	GO:0015995	BiologiCellular Compartmental ProCellular Compartmentess	chlorophyll biosynthetic process	10	47	110.457	0.0005	0.024
																				T6(c-)_48h_bic 8.3_Down	GO:0051186	BiologiCellular Compartmental ProCellular Compartmentess	cofactor metabolic process	32	308	8.23073	0.00054	0.025
																				T6(c-)_48h_bic 8.3_Down	GO:0032508	BiologiCellular Compartmental ProCellular Compartmentess	DNA duplex unwinding	6	16	571.875	0.0006	0.027
																				T6(c-)_48h_bic 8.3_Down	GO:0032392	BiologiCellular Compartmental ProCellular Compartmentess	DNA geometric change	6	16	571.875	0.0006	0.027
																				T6(c-)_48h_bic 8.3_Down	GO:0009641	BiologiCellular Compartmental ProCellular Compartmentess	shade avoidance	5	10	1220	0.00063	0.027
																				T6(c-)_48h_bic 8.3_Down	GO:0010207	BiologiCellular Compartmental ProCellular Compartmentess	photosystem II assembly	5	10	1220	0.00063	0.027
																				T6(c-)_48h_bic 8.3_Down	GO:0042440	BiologiCellular Compartmental ProCellular Compartmentess	pigment metabolic process	18	134	24.4598	0.00066	0.028
																				T6(c-)_48h_bic 8.3_Down	GO:0042545	BiologiCellular Compartmental ProCellular Compartmentess	cell wall modification	17	123	27.4175	0.00069	0.029
																				T6(c-)_48h_bic 8.3_Down	GO:0043623	BiologiCellular Compartmental ProCellular Compartmentess	cellular protein complex assembly	17	124	26.9771	0.00075	0.031
																				T6(c-)_48h_bic 8.3_Down	GO:0046394	BiologiCellular Compartmental ProCellular Compartmentess	carboxylic acid biosynthetic process	39	417	5.47246	0.00095	0.038
																				T6(c-)_48h_bic 8.3_Down	GO:0016053	BiologiCellular Compartmental ProCellular Compartmentess	organic acid biosynthetic process	39	417	5.47246	0.00095	0.038
																				T6(c-)_48h_bic 8.3_Down	GO:0046483	BiologiCellular Compartmental ProCellular Compartmentess	heterocycle metabolic process	42	460	4.8431	0.00096	0.038
																				T6(c-)_48h_bic 8.3_Down	GO:0033013	BiologiCellular Compartmental ProCellular Compartmentess	tetrapyrrole metabolic process	14	93	39.4959	0.00095	0.038
																				T6(c-)_48h_bic 8.3_Down	GO:0065008	BiologiCellular Compartmental ProCellular Compartmentess	regulation of biological quality	56	665	3.08983	0.00093	0.038
																				T6(c-)_48h_bic 8.3_Down	GO:0033014	BiologiCellular Compartmental ProCellular Compartmentess	tetrapyrrole biosynthetic process	12	72	56.4815	0.00099	0.038
																				T6(c-)_48h_bic 8.3_Down	GO:0022613	BiologiCellular Compartmental ProCellular Compartmentess	ribonucleoprotein complex biogenesis	27	253	10.2923	0.00099	0.038
																				T6(c-)_48h_bic 8.3_Down	GO:0042254	BiologiCellular Compartmental ProCellular Compartmentess	ribosome biogenesis	26	241	10.9227	0.001	0.04
																				T6(c-)_48h_bic 8.3_Down	GO:0031323	BiologiCellular Compartmental ProCellular Compartmentess	regulation of cellular metabolic process	141	2036	0.829953	0.0012	0.046
