# Supplementary material for: Transcriptomics Reveals Fast Changes in Salicylate and Jasmonate Signaling Pathways in Shoots of Carbonate-Tolerant Arabidopsis thaliana under Bicarbonate Exposure
Source: Int J Mol Sci. 2021 Jan 27;22(3):1226. doi: 10.3390/ijms22031226 (PMC7865540; doi:10.3390/ijms22031226)
Supplement: Supplementary file 1 [file ijms-22-01226-s001.zip › S9.xlsx]

## Sheet: Hoja1
Dataset S9 KEEG pathway from up-regulated and down-regulated DGEs (LFC> |1| & p-value < 0.05) in pairwise comparation bic vs pH5.9 , from A1(c+) and T6(c-) at 3h and 48h.
Treatment	Category	Term	Count	%	p-value	Fold Enrichment	FDR	-log(FDR)
A1(c+)_bic 8.3_3h_Down	KEGG_PATHWAY	Base excision repair	3	0.8	0.073	6.6	1	0
A1(c+)_ bic 8.3_ 3h_Up	KEGG_PATHWAY	2-Oxocarboxylic acid metabolism	7	3.4	3e-05	10.9	0.0013	2.88606
A1(c+)_ bic 8.3_ 3h_Up	KEGG_PATHWAY	alpha-Linolenic acid metabolism	5	2.5	0.00021	16	0.0033	2.48149
A1(c+)_ bic 8.3_ 3h_Up	KEGG_PATHWAY	Biosynthesis of secondary metabolites	20	9.9	0.00023	2.3	0.0033	2.48149
A1(c+)_ bic 8.3_ 3h_Up	KEGG_PATHWAY	Glucosinolate biosynthesis	3	1.5	0.0044	28.8	0.048	1.31876
A1(c+)_ bic 8.3_ 3h_Up	KEGG_PATHWAY	Valine, leucine and isoleucine biosynthesis	3	1.5	0.016	15	0.14	0.853872
A1(c+)_ bic 8.3_ 3h_Up	KEGG_PATHWAY	Biosynthesis of amino acids	7	3.4	0.019	3.2	0.14	0.853872
A1(c+)_ bic 8.3_ 3h_Up	KEGG_PATHWAY	Fatty acid elongation	3	1.5	0.033	10.2	0.21	0.677781
A1(c+)_ bic 8.3_ 3h_Up	KEGG_PATHWAY	Cysteine and methionine metabolism	4	2	0.05	4.7	0.28	0.552842
A1(c+)_ bic 8.3_ 3h_Up	KEGG_PATHWAY	Metabolic pathways	21	10.3	0.098	1.3	0.43	0.366532
T6(c-) _ bic 8.3_ 3h_Up	KEGG_PATHWAY	Fatty acid elongation	6	3.2	1.5e-06	27.8	7.3e-05	4.13668
T6(c-) _ bic 8.3_ 3h_Up	KEGG_PATHWAY	Biosynthesis of secondary metabolites	14	7.6	0.0042	2.2	0.1	1
T6(c-) _ bic 8.3_ 3h_Up	KEGG_PATHWAY	Fatty acid degradation	3	1.6	0.026	11.5	0.42	0.376751
T6(c-) _ bic 8.3_ 3h_Up	KEGG_PATHWAY	Galactose metabolism	3	1.6	0.044	8.6	0.54	0.267606
T6(c-) _ bic 8.3_ 3h_Down	KEGG_PATHWAY	Phenylpropanoid biosynthesis	5	2.6	0.0031	7.5	0.058	1.23657
T6(c-) _ bic 8.3_ 3h_Down	KEGG_PATHWAY	Plant hormone signal transduction	4	2.1	0.087	3.6	0.6	0.221849
T6(c-) _ bic 8.3_ 3h_Down	KEGG_PATHWAY	Biosynthesis of secondary metabolites	8	4.2	0.094	1.9	0.6	0.221849
Treatment	Category	Term	Count	%	p-value	Fold Enrichment	FDR	-log(FDR)
A1(c+) _bic 8.3_48h_ down	KEGG_PATHWAY	Pentose and glucuronate interconversions	7	2.5	0.00036	7.1	0.02	1.69897
A1(c+) _bic 8.3_48h_ down	KEGG_PATHWAY	Photosynthesis	5	1.8	0.016	5	0.45	0.346787
A1(c+) _bic 8.3_48h_ down	KEGG_PATHWAY	Photosynthesis - antenna proteins	3	1.1	0.031	10.6	0.58	0.236572
A1(c+) _bic 8.3_48h_ down	KEGG_PATHWAY	Circadian rhythm - plant	3	1.1	0.076	6.5	1	0
A1(c+) _bic 8.3_48h_ down	KEGG_PATHWAY	Nitrogen metabolism	3	1.1	0.099	5.5	1	0
A1(c+) _bic 8.3_48h_ down	KEGG_PATHWAY	Plant hormone signal transduction	6	2.9	0.018	3.7	0.49	0.309804
A1(c+) _bic 8.3_48h_ up	KEGG_PATHWAY	Biosynthesis of secondary metabolites	11	5.3	0.061	1.8	0.82	0.0861861
T6(c-) _bic 8.3_48h_ down	KEGG_PATHWAY	Photosynthesis - antenna proteins	20	1	9e-18	10.2	4.3e-16	15.3665
T6(c-) _bic 8.3_48h_ down	KEGG_PATHWAY	Lipoic acid metabolism	3	0.1	0.066	6.7	0.42	0.376751
T6(c-) _bic 8.3_48h_ down	KEGG_PATHWAY	Photosynthesis	39	1.9	1.2e-20	5.7	1.2e-18	17.9208
T6(c-) _bic 8.3_48h_ down	KEGG_PATHWAY	Carbon fixation in photosynthetic organisms	22	1.1	2.6e-07	3.6	8.2e-06	5.08619
T6(c-) _bic 8.3_48h_ down	KEGG_PATHWAY	DNA replication	16	0.8	1.7e-05	3.6	0.00027	3.56864
T6(c-) _bic 8.3_48h_ down	KEGG_PATHWAY	Porphyrin and chlorophyll metabolism	15	0.7	4.5e-05	3.5	0.00054	3.26761
T6(c-) _bic 8.3_48h_ down	KEGG_PATHWAY	Carotenoid biosynthesis	8	0.4	0.012	3.1	0.094	1.02687
T6(c-) _bic 8.3_48h_ down	KEGG_PATHWAY	Glyoxylate and dicarboxylate metabolism	20	1	1.6e-05	3	0.00027	3.56864
T6(c-) _bic 8.3_48h_ down	KEGG_PATHWAY	Mismatch repair	10	0.5	0.0061	2.9	0.053	1.27572
T6(c-) _bic 8.3_48h_ down	KEGG_PATHWAY	Pentose and glucuronate interconversions	13	0.6	0.035	1.9	0.26	0.585027
T6(c-) _bic 8.3_48h_ up	KEGG_PATHWAY	Linoleic acid metabolism	4	0.2	0.039	5	0.13	0.886057
T6(c-) _bic 8.3_48h_ up	KEGG_PATHWAY	alpha-Linolenic acid metabolism	15	0.6	8.9e-07	4.7	4.1e-05	4.38722
T6(c-) _bic 8.3_48h_ up	KEGG_PATHWAY	Insulin resistance	13	0.6	4.7e-05	4	0.0011	2.95861
T6(c-) _bic 8.3_48h_ up	KEGG_PATHWAY	Isoquinoline alkaloid biosynthesis	8	0.3	0.0028	3.9	0.02	1.69897
T6(c-) _bic 8.3_48h_ up	KEGG_PATHWAY	Fatty acid degradation	12	0.5	0.00062	3.3	0.0064	2.19382
T6(c-) _bic 8.3_48h_ up	KEGG_PATHWAY	Cutin, suberine and wax biosynthesis	8	0.3	0.0075	3.3	0.038	1.42022
T6(c-) _bic 8.3_48h_ up	KEGG_PATHWAY	Phenylalanine metabolism	12	0.5	0.00078	3.2	0.0072	2.14267
T6(c-) _bic 8.3_48h_ up	KEGG_PATHWAY	Flavonoid biosynthesis	6	0.3	0.033	3.2	0.13	0.886057
T6(c-) _bic 8.3_48h_ up	KEGG_PATHWAY	Tyrosine metabolism	11	0.5	0.002	3.1	0.015	1.82391
T6(c-) _bic 8.3_48h_ up	KEGG_PATHWAY	Diterpenoid biosynthesis	6	0.3	0.039	3.1	0.13	0.886057
