# Supplementary material for: Transcriptomics Reveals Fast Changes in Salicylate and Jasmonate Signaling Pathways in Shoots of Carbonate-Tolerant Arabidopsis thaliana under Bicarbonate Exposure
Source: Int J Mol Sci. 2021 Jan 27;22(3):1226. doi: 10.3390/ijms22031226 (PMC7865540; doi:10.3390/ijms22031226)
Supplement: Supplementary file 1 [file ijms-22-01226-s001.zip › S10.xlsx]

## Sheet: Hoja1
Dataset S10 Top differential expressed genes at 3 hours among A1(C+) and T6(C-) demes.
TAIR id	LFC_3h_A1(c+)_bic	p-value	adj.pval	LFC_3h_T6(c-)_bic	p-value	adj.pval	TAIR id	A1 vs T6	Gene Name
AT3G46880	1.95856	0.00138993	0.0268379	-2.6392	4.53843e-06	0.000599157	AT3G46880	4.59776	hypothetical protein(AT3G46880)
AT2G25510	2.50086	1.03273e-05	0.000837952	-1.10247	0.0495752	0.290598	AT2G25510	3.60333	transmembrane protein(AT2G25510)
AT5G53820	1.0694	0.0723955	0.295664	-2.52134	1.02718e-05	0.00107946	AT5G53820	3.59074	Late embryogenesis abundant protein (LEA) family protein(AT5G53820)
AT3G03910	0.748305	0.119192	0.391336	-2.43431	1.03891e-06	0.000185975	AT3G03910	3.18262	glutamate dehydrogenase 3(GDH3)
AT3G22235	1.97635	0.00211776	0.0353013	-1.14519	0.0801201	0.375416	AT3G22235	3.12154	cysteine-rich TM module stress tolerance protein(AT3G22235)
AT1G02450	2.22311	1.05013e-05	0.00084585	-0.889002	0.0715663	0.35551	AT1G02450	3.11211	NIM1-interacting 1(NIMIN1)
AT4G14905	2.93664	2.49226e-06	0.000300569	-0.158547	0.799523	0.948516	AT4G14905	3.09519	Galactose oxidase/kelch repeat superfamily protein(AT4G14905)
AT5G56380	2.85345	5.81291e-06	0.000548252	-0.15349	0.808024	0.952343	AT5G56380	3.00694	F-box/RNI-like/FBD-like domains-containing protein(AT5G56380)
AT3G19700	2.56392	6.41903e-05	0.00315521	-0.43811	0.501632	0.824474	AT3G19700	3.00203	Leucine-rich repeat protein kinase family protein(IKU2)
AT1G35140	1.14794	0.0383129	0.205153	-1.84965	0.000612009	0.0200426	AT1G35140	2.99758	Phosphate-responsive 1 family protein(PHI-1)
AT1G65360	2.00005	0.00173966	0.0313423	-0.958237	0.136141	0.488983	AT1G65360	2.95828	AGAMOUS-like 23(AGL23)
AT3G49340	-0.0681331	0.905555	0.972483	-3.01979	1.27131e-07	3.58052e-05	AT3G49340	2.95166	Cysteine proteinases superfamily protein(AT3G49340)
AT4G30280	0.614888	0.270319	0.588125	-2.33657	2.00287e-05	0.00180028	AT4G30280	2.95145	xyloglucan endotransglucosylase/hydrolase 18(XTH18)
AT3G25190	0.163344	0.799244	0.931916	-2.73773	2.72207e-05	0.00226371	AT3G25190	2.90107	Vacuolar iron transporter (VIT) family protein(AT3G25190)
AT5G55450	0.305273	0.417925	0.715452	-2.58578	6.30876e-13	1.1105e-09	AT5G55450	2.89105	Bifunctional inhibitor/lipid-transfer protein/seed storage 2S albumin superfamily protein(AT5G55450)
AT4G01740	2.80197	7.71748e-06	0.000662743	-0.086567	0.889836	0.974385	AT4G01740	2.88853	Cysteine/Histidine-rich C1 domain family protein(AT4G01740)
AT2G14285	2.97639	2.15474e-06	0.0002702	0.106946	0.865301	0.966803	AT2G14285	2.86945	Small nuclear ribonucleoprotein family protein(AT2G14285)
AT3G27970	0.646668	0.19202	0.500209	-2.17749	3.92651e-06	0.000535095	AT3G27970	2.82416	Exonuclease family protein(AT3G27970)
AT1G04370	0.55759	0.372985	0.680256	-2.24855	0.000404814	0.0148196	AT1G04370	2.80614	Ethylene-responsive element binding factor 14(ERF14)
AT3G26539	2.35333	0.000213522	0.00763767	-0.420393	0.508499	0.828421	AT3G26539	2.77372	hypothetical protein(AT3G26539)
AT1G17240	2.74618	5.69298e-06	0.000541569	0.0382323	0.94879	0.990856	AT1G17240	2.70794	receptor like protein 2(RLP2)
AT4G05170	2.24153	0.00024446	0.00840378	-0.439278	0.484048	NA	AT4G05170	2.68081	basic helix-loop-helix (bHLH) DNA-binding superfamily protein(AT4G05170)
AT1G51520	2.34819	0.000189255	0.00715215	-0.228084	0.713644	0.921508	AT1G51520	2.57627	RNA-binding (RRM/RBD/RNP motifs) family protein(AT1G51520)
AT4G19520	2.61359	4.09159e-05	0.00228611	0.0424604	0.947477	0.990678	AT4G19520	2.57113	disease resistance protein (TIR-NBS-LRR class) family(AT4G19520)
AT1G19080	2.31566	8.71942e-05	0.00400912	-0.21461	0.712884	0.921485	AT1G19080	2.53027	GINS complex protein(TTN10)
AT2G39510	0.280328	0.661151	0.867184	-2.24802	0.000574707	0.0191475	AT2G39510	2.52835	nodulin MtN21 /EamA-like transporter family protein(UMAMIT14)
AT5G21020	2.44893	0.000113253	0.00481599	-0.0719086	0.910673	0.979423	AT5G21020	2.52084	transmembrane protein(AT5G21020)
AT4G09840	2.23247	0.000268355	0.0090146	-0.287971	0.628258	0.888503	AT4G09840	2.52044	hypothetical protein(AT4G09840)
AT1G48180	1.89481	0.00150077	0.0281411	-0.613523	0.272886	0.665916	AT1G48180	2.50833	target of trans acting-siR480/255 protein(AT1G48180)
AT4G19630	2.3806	0.000178577	0.00687816	-0.105872	0.868567	0.967543	AT4G19630	2.48648	winged-helix DNA-binding transcription factor family protein(AT4G19630)
AT1G65800	2.40897	1.42592e-05	0.00108162	-0.0520751	0.924249	0.983794	AT1G65800	2.46105	receptor kinase 2(RK2)
AT4G19090	2.31065	0.000288271	0.00945208	-0.14829	0.816005	0.95479	AT4G19090	2.45894	transmembrane protein, putative (DUF594)(AT4G19090)
AT5G53700	2.30426	0.000309114	0.00987286	-0.141721	0.82651	0.958242	AT5G53700	2.44598	RNA-binding (RRM/RBD/RNP motifs) family protein(AT5G53700)
AT2G03290	0.478664	0.445829	0.734224	-1.96128	0.00109579	0.0296369	AT2G03290	2.43994	emp24/gp25L/p24 family/GOLD family protein(AT2G03290)
AT2G29300	2.75818	1.34434e-05	0.0010374	0.323443	0.612739	0.881484	AT2G29300	2.43473	NAD(P)-binding Rossmann-fold superfamily protein(AT2G29300)
AT2G27550	0.0905617	0.880856	0.96359	-2.33793	6.83755e-05	0.00440334	AT2G27550	2.42849	centroradiali(ATC)
AT5G65850	2.49744	4.32957e-05	0.00238287	0.0882462	0.882281	0.972674	AT5G65850	2.4092	F-box and associated interaction domains-containing protein(AT5G65850)
AT3G28060	2.33787	6.6346e-05	0.00321814	-0.0558548	0.923372	0.983481	AT3G28060	2.39372	Nodulin MtN21 /EamA-like transporter family protein(UMAMIT43-psi)
AT3G26742	2.00041	0.00178353	0.0319378	-0.383916	0.55504	0.853307	AT3G26742	2.38433	hypothetical protein(AT3G26742)
AT4G11310	0.684843	0.187386	0.494427	-1.67878	0.000733433	0.0225507	AT4G11310	2.36363	Papain family cysteine protease(AT4G11310)
AT3G44805	2.25862	0.000411491	0.0119968	-0.0962559	0.880711	0.971937	AT3G44805	2.35488	TRAF-like superfamily protein(AT3G44805)
AT5G50120	0.684491	0.207859	0.517244	-1.65369	0.000851807	0.0249007	AT5G50120	2.33818	Transducin/WD40 repeat-like superfamily protein(AT5G50120)
AT4G23150	0.302281	0.566411	0.814324	-2.03017	8.31612e-05	0.00499038	AT4G23150	2.33245	cysteine-rich RLK (RECEPTOR-like protein kinase) 7(CRK7)
AT5G23460	2.46787	0.000101223	0.00444133	0.135685	0.831804	0.959911	AT5G23460	2.33219	hypothetical protein(AT5G23460)
AT3G11010	2.04854	0.000745314	0.017802	-0.277899	0.647673	0.897226	AT3G11010	2.32644	receptor like protein 34(RLP34)
AT3G24900	1.65222	0.00203507	0.0346826	-0.667136	0.202499	0.587956	AT3G24900	2.31936	receptor like protein 39(RLP39)
AT1G09380	-0.0871391	0.882747	0.964174	-2.40048	4.62465e-07	9.96801e-05	AT1G09380	2.31334	nodulin MtN21 /EamA-like transporter family protein(UMAMIT25)
AT3G43833	2.02344	0.00163314	0.0299696	-0.284183	0.66303	0.904186	AT3G43833	2.30762	hypothetical protein(AT3G43833)
AT3G56400	1.77389	5.71928e-07	0.000103463	-0.509564	0.13081	0.479497	AT3G56400	2.28346	WRKY DNA-binding protein 70(WRKY70)
AT3G13850	0.586385	0.276132	0.594263	-1.69173	0.00225145	0.0479409	AT3G13850	2.27811	LOB domain-containing protein 22(LBD22)
AT4G04745	0.854464	0.0815482	0.316304	-1.42339	0.000872405	0.0253129	AT4G04745	2.27785	hypothetical protein(AT4G04745)
AT2G24945	2.1331	0.000871643	0.0195313	-0.141048	0.828064	0.958666	AT2G24945	2.27415	transmembrane protein(AT2G24945)
AT4G08780	-0.676861	0.260123	0.578138	-2.94149	9.01615e-07	0.000168538	AT4G08780	2.26463	Peroxidase superfamily protein(AT4G08780)
AT1G76800	-0.87962	0.0795344	0.31214	-3.12647	2.32114e-10	1.96118e-07	AT1G76800	2.24685	Vacuolar iron transporter (VIT) family protein(AT1G76800)
AT5G52740	0.442512	0.361091	0.669575	-1.77577	0.00016993	0.00804806	AT5G52740	2.21829	Copper transport protein family(AT5G52740)
AT1G76994	1.84562	0.00197655	0.0341334	-0.370509	0.522422	NA	AT1G76994	2.21613	hypothetical protein(AT1G76994)
AT1G33960	2.67802	2.94579e-05	0.00181565	0.477063	0.462987	0.802007	AT1G33960	2.20096	P-loop containing nucleoside triphosphate hydrolases superfamily protein(AIG1)
AT4G04601	1.9896	0.00196287	0.034057	-0.197332	0.761828	0.938108	AT4G04601	2.18693	hypothetical protein(AT4G04601)
AT5G52390	-0.585142	0.343955	0.657407	-2.70653	1.31182e-05	0.00132581	AT5G52390	2.12139	PAR1 protein(AT5G52390)
AT1G13470	1.50213	0.000392556	0.0116783	-0.585055	0.150768	0.514745	AT1G13470	2.08719	hypothetical protein (DUF1262)(AT1G13470)
AT4G22390	2.18933	0.000569141	0.0149781	0.106677	0.867282	0.967346	AT4G22390	2.08265	F-box associated ubiquitination effector family protein(AT4G22390)
AT5G64510	1.57648	0.000680195	0.0167055	-0.503668	0.259812	0.652372	AT5G64510	2.08015	tunicamycin induced protein(TIN1)
AT3G19550	0.377495	0.468931	0.750167	-1.6799	0.000692324	0.0216651	AT3G19550	2.0574	glutamate racemase(AT3G19550)
AT2G47130	0.238745	0.538507	0.798155	-1.75952	2.12626e-06	0.000309745	AT2G47130	1.99827	NAD(P)-binding Rossmann-fold superfamily protein(SDR3)
AT1G49320	0.00288398	0.995748	1	-1.99097	0.000172863	0.00816864	AT1G49320	1.99385	unknown seed protein like 1(USPL1)
AT2G41342	2.11598	0.000148066	0.005985	0.151906	0.775153	0.940468	AT2G41342	1.96408	hypothetical protein(AT2G41342)
AT1G73490	1.72209	0.00210303	0.0351795	-0.238484	0.666289	0.905201	AT1G73490	1.96057	RNA-binding (RRM/RBD/RNP motifs) family protein(AT1G73490)
AT2G26380	-0.278059	0.65563	0.864452	-2.23687	0.000395604	0.0145835	AT2G26380	1.95881	Leucine-rich repeat (LRR) family protein(AT2G26380)
AT5G27230	1.85343	0.00351513	0.0490696	-0.0760098	0.904739	0.978355	AT5G27230	1.92944	Frigida-like protein(AT5G27230)
AT5G24200	1.61437	0.00109957	0.023046	-0.302012	0.530771	0.839951	AT5G24200	1.91638	alpha/beta-Hydrolases superfamily protein(AT5G24200)
AT1G63360	1.91053	0.00296445	0.0439687	0.0357462	0.956365	0.992608	AT1G63360	1.87478	Disease resistance protein (CC-NBS-LRR class) family(AT1G63360)
AT1G14880	0.769999	0.0301588	0.180822	-1.07618	0.00143132	0.0358645	AT1G14880	1.84618	PLANT CADMIUM RESISTANCE 1(PCR1)
AT5G44575	1.58086	0.00102494	0.021919	-0.258144	0.580264	0.867268	AT5G44575	1.83901	hypothetical protein(AT5G44575)
AT1G67460	1.77534	0.00342152	0.0482511	-0.0496858	0.934498	0.986773	AT1G67460	1.82502	Minichromosome maintenance (MCM2/3/5) family protein(AT1G67460)
AT5G16530	1.40929	0.000106057	0.00457469	-0.414084	0.226737	0.61671	AT5G16530	1.82337	Auxin efflux carrier family protein(PIN5)
AT2G01770	-0.497418	0.432927	0.725295	-2.31408	0.000301554	0.0120411	AT2G01770	1.81666	vacuolar iron transporter 1(VIT1)
AT1G68360	0.0862366	0.877898	0.962431	-1.69705	0.00184715	0.0428763	AT1G68360	1.78329	C2H2 and C2HC zinc fingers superfamily protein(AT1G68360)
AT1G59860	1.70326	6.70581e-05	0.00323648	-0.0786053	0.847847	0.963114	AT1G59860	1.78186	HSP20-like chaperones superfamily protein(AT1G59860)
AT1G24145	0.308748	0.522685	0.788332	-1.45994	0.00188883	0.0433199	AT1G24145	1.76869	transmembrane protein(AT1G24145)
AT1G35500	2.32656	0.000288404	0.00945208	0.5593	0.389809	0.759517	AT1G35500	1.76726	hypothetical protein(AT1G35500)
AT1G55970	1.97188	0.00216815	0.0358167	0.231585	0.723156	0.9258	AT1G55970	1.74029	histone acetyltransferase of the CBP family 4(HAC4)
AT3G16660	-0.317782	0.51844	0.785095	-2.05255	1.62562e-05	0.00157503	AT3G16660	1.73477	Pollen Ole e 1 allergen and extensin family protein(AT3G16660)
AT5G24215	1.98159	0.00204688	0.0347086	0.250485	0.700943	0.917958	AT5G24215	1.7311
AT1G02630	-0.557573	0.358836	0.668	-2.28461	0.000137509	0.00701596	AT1G02630	1.72703	Nucleoside transporter family protein(AT1G02630)
AT1G09490	1.84401	0.000452	0.0127552	0.121887	0.812772	0.954127	AT1G09490	1.72212	NAD(P)-binding Rossmann-fold superfamily protein(AT1G09490)
AT1G21250	1.04294	0.000968501	0.0211005	-0.651604	0.029177	0.217776	AT1G21250	1.69454	cell wall-associated kinase(WAK1)
AT5G18937	2.05228	0.00129217	0.0260203	0.358888	0.569469	NA	AT5G18937	1.69339
AT1G01070	0.460806	0.1735	0.476926	-1.21285	0.000127929	0.00678956	AT1G01070	1.67366	nodulin MtN21 /EamA-like transporter family protein(UMAMIT28)
AT1G03020	1.97989	2.2291e-05	0.0015231	0.308665	0.449655	0.794903	AT1G03020	1.67123	Thioredoxin superfamily protein(AT1G03020)
AT1G13600	-0.734214	0.195063	0.502715	-2.39647	1.26342e-05	0.00128923	AT1G13600	1.66225	basic leucine-zipper 58(bZIP58)
AT1G63390	1.95759	0.00216418	0.0357778	0.310633	0.629864	0.889405	AT1G63390	1.64696	flavin containing monooxygenase FMO GS-OX-like protein(AT1G63390)
AT4G30250	-0.107244	0.849507	0.951597	-1.74738	0.00174715	0.0413271	AT4G30250	1.64013	P-loop containing nucleoside triphosphate hydrolases superfamily protein(AT4G30250)
AT1G22650	0.00567801	0.990828	0.999458	-1.61319	0.0008211	0.0242427	AT1G22650	1.61887	Plant neutral invertase family protein(A/N-InvD)
AT2G36885	-0.0918345	0.864617	0.956736	-1.70448	0.00131257	0.0335659	AT2G36885	1.61265	translation initiation factor(AT2G36885)
AT3G09870	1.4113	0.00143837	0.0273912	-0.191749	0.661193	0.903354	AT3G09870	1.60305	SAUR-like auxin-responsive protein family(AT3G09870)
AT2G32140	1.41542	0.00204067	0.0347086	-0.185991	0.676496	0.909993	AT2G32140	1.60141	transmembrane receptor(AT2G32140)
AT3G23110	0.415681	0.193592	0.50172	-1.17292	0.000113228	0.00627722	AT3G23110	1.5886	receptor like protein 37(RLP37)
AT4G31730	-0.32557	0.300132	0.617533	-1.9071	2.18219e-10	1.9206e-07	AT4G31730	1.58153	glutamine dumper 1(GDU1)
AT1G73805	1.23534	0.0031543	0.0456239	-0.345433	0.3901	0.759568	AT1G73805	1.58077	Calmodulin binding protein-like protein(SARD1)
AT5G19240	1.10739	2.26401e-05	0.00154007	-0.472083	0.054391	0.306758	AT5G19240	1.57948	Glycoprotein membrane precursor GPI-anchored(AT5G19240)
AT1G29860	-0.281932	0.597703	0.833363	-1.85644	0.000168294	0.00800645	AT1G29860	1.57451	WRKY DNA-binding protein 71(WRKY71)
AT4G23240	0.0433698	0.920729	0.978245	-1.5269	0.00028809	0.0116801	AT4G23240	1.57027	cysteine-rich RLK (RECEPTOR-like protein kinase) 16(CRK16)
AT5G63850	0.256202	0.460188	0.744	-1.30384	7.58599e-05	0.00471291	AT5G63850	1.56004	amino acid permease 4(AAP4)
AT1G76040	0.25037	0.463629	0.745705	-1.28516	7.2726e-05	0.00455765	AT1G76040	1.53553	calcium-dependent protein kinase 29(CPK29)
AT5G56000	1.31454	0.000529853	0.0142088	-0.220624	0.540625	0.84445	AT5G56000	1.53516	HEAT SHOCK PROTEIN 81.4(Hsp81.4)
AT5G24530	0.36007	0.272406	0.590467	-1.17503	0.000154883	0.00755565	AT5G24530	1.5351	2-oxoglutarate (2OG) and Fe(II)-dependent oxygenase superfamily protein(DMR6)
AT3G47590	1.66744	0.00195035	0.0338786	0.141706	0.788005	0.944873	AT3G47590	1.52574	alpha/beta-Hydrolases superfamily protein(AT3G47590)
AT1G16410	1.65125	5.18887e-05	0.00266943	0.143431	0.713737	0.921508	AT1G16410	1.50782	cytochrome p450 79f1(CYP79F1)
AT2G43660	-0.524081	0.412567	0.711332	-2.03054	0.00187306	0.0430519	AT2G43660	1.50646	Carbohydrate-binding X8 domain superfamily protein(AT2G43660)
AT2G40750	1.5653	3.08542e-05	0.00184313	0.080708	0.82153	0.956274	AT2G40750	1.48459	WRKY DNA-binding protein 54(WRKY54)
AT4G36060	-0.616221	0.245542	0.561625	-2.08802	8.68786e-05	0.00514044	AT4G36060	1.4718	basic helix-loop-helix (bHLH) DNA-binding superfamily protein(bHLH11)
AT5G59130	1.84418	0.00129213	0.0260203	0.380079	0.503545	0.825045	AT5G59130	1.4641	Subtilase family protein(AT5G59130)
AT4G19530	1.49824	6.17957e-07	0.000108632	0.0376579	0.893719	0.975326	AT4G19530	1.46058	disease resistance protein (TIR-NBS-LRR class) family(AT4G19530)
AT3G48080	0.361126	0.306739	0.623172	-1.09581	0.00119801	0.031632	AT3G48080	1.45693	alpha/beta-Hydrolases superfamily protein(AT3G48080)
AT3G19710	1.3562	6.29812e-08	1.93055e-05	-0.0957085	0.683904	0.912114	AT3G19710	1.45191	branched-chain aminotransferase4(BCAT4)
AT4G03050	1.43889	2.2141e-07	5.12851e-05	0.00130155	0.996024	0.99962	AT4G03050	1.43759	2-oxoglutarate-dependent dioxygenase(AOP3)
AT5G26170	0.406614	0.150492	0.444389	-1.0266	0.000108611	0.00611784	AT5G26170	1.43322	WRKY DNA-binding protein 50(WRKY50)
AT5G02920	2.28402	0.000364872	0.0111844	0.85083	0.187998	0.570229	AT5G02920	1.43319	F-box/RNI-like superfamily protein(AT5G02920)
AT2G14580	-0.678316	0.285575	0.602701	-2.10573	0.00103389	0.0285103	AT2G14580	1.42742	basic pathogenesis-related protein 1(PRB1)
AT5G05960	-0.092374	0.699467	0.885939	-1.51451	4.57944e-12	6.44877e-09	AT5G05960	1.42213	Bifunctional inhibitor/lipid-transfer protein/seed storage 2S albumin superfamily protein(AT5G05960)
AT5G67450	0.165995	0.620394	0.845193	-1.25412	7.91422e-05	0.00483156	AT5G67450	1.42011	zinc-finger protein 1(ZF1)
AT4G21380	1.10401	2.35058e-05	0.00157204	-0.309459	0.206759	0.592775	AT4G21380	1.41347	receptor kinase 3(RK3)
AT3G05650	0.0836564	0.756274	0.91307	-1.31979	2.33513e-07	5.94276e-05	AT3G05650	1.40344	receptor like protein 32(RLP32)
AT2G43100	1.26785	2.52322e-05	0.0016427	-0.129079	0.649283	0.898331	AT2G43100	1.39693	isopropylmalate isomerase 2(IPMI2)
AT1G80760	0.182763	0.581081	0.823294	-1.21375	0.000104733	0.00593101	AT1G80760	1.39651	NOD26-like intrinsic protein 6;1(NIP6;1)
AT1G67860	0.170156	0.455959	0.74069	-1.22602	9.82263e-09	4.32257e-06	AT1G67860	1.39618	transmembrane protein(AT1G67860)
AT3G09530	2.01653	0.000945381	0.020658	0.620463	0.293735	0.685361	AT3G09530	1.39606	exocyst subunit exo70 family protein H3(EXO70H3)
AT4G22214	2.02817	7.65749e-05	0.00358813	0.638269	0.18925	0.57181	AT4G22214	1.38991	Defensin-like (DEFL) family protein(AT4G22214)
AT2G44840	1.62889	0.00354427	0.0493203	0.240604	0.664465	0.904695	AT2G44840	1.38828	ethylene-responsive element binding factor 13(ERF13)
AT1G65490	0.307933	0.378358	0.685344	-1.07168	0.00125241	0.0324596	AT1G65490	1.37961	transmembrane protein(AT1G65490)
AT4G04020	1.52046	3.33623e-06	0.000371871	0.14682	0.635327	0.891913	AT4G04020	1.37364	fibrillin(FIB)
AT1G22490	0.147616	0.601057	0.834944	-1.22329	7.34391e-06	0.000866622	AT1G22490	1.37091	basic helix-loop-helix (bHLH) DNA-binding superfamily protein(AT1G22490)
AT1G47370	1.99623	0.000397916	0.0117721	0.629751	0.25782	0.650692	AT1G47370	1.36648	Toll-Interleukin-Resistance (TIR) domain family protein(AT1G47370)
AT1G61930	1.36511	0.00105187	0.022339	0.00511475	0.98984	0.999131	AT1G61930	1.36	senescence regulator (Protein of unknown function, DUF584)(AT1G61930)
AT5G23010	1.6212	1.14861e-08	5.17345e-06	0.261715	0.327681	0.716995	AT5G23010	1.35948	methylthioalkylmalate synthase 1(MAM1)
AT5G06730	-0.607538	0.223828	0.535779	-1.96504	2.75624e-05	0.00228314	AT5G06730	1.3575	Peroxidase superfamily protein(AT5G06730)
AT2G36540	1.92124	0.000578121	0.0151534	0.565294	0.299032	0.691209	AT2G36540	1.35594	Haloacid dehalogenase-like hydrolase (HAD) superfamily protein(AT2G36540)
AT4G25810	-0.461734	0.352613	0.663328	-1.8133	0.000122294	0.00660669	AT4G25810	1.35156	xyloglucan endotransglycosylase 6(XTR6)
AT4G16740	1.70402	0.00177815	0.0318796	0.353533	0.511446	0.830014	AT4G16740	1.35049	terpene synthase 03(TPS03)
AT4G22485	-0.851826	0.170057	0.472215	-2.19405	0.000545916	0.0184798	AT4G22485	1.34223	Bifunctional inhibitor/lipid-transfer protein/seed storage 2S albumin superfamily protein(AT4G22485)
AT4G27480	0.125106	0.749821	0.909711	-1.20098	0.00134826	0.03423	AT4G27480	1.32608	Core-2/I-branching beta-1,6-N-acetylglucosaminyltransferase family protein(AT4G27480)
AT1G21140	-1.12589	0.0569352	0.259459	-2.44874	3.51048e-05	0.00278766	AT1G21140	1.32285	Vacuolar iron transporter (VIT) family protein(AT1G21140)
AT1G06830	-0.203755	0.63104	0.852422	-1.51658	0.000197559	0.00893585	AT1G06830	1.31282	Glutaredoxin family protein(AT1G06830)
AT2G32487	1.11574	0.00133426	0.0263626	-0.194792	0.55131	0.851121	AT2G32487	1.31054	hypothetical protein(AT2G32487)
AT3G59270	-0.401311	0.334046	0.648936	-1.69846	1.637e-05	0.00157503	AT3G59270	1.29715	FBD-like domain family protein(AT3G59270)
AT1G70260	-0.77436	0.026893	0.169312	-2.07135	5.6993e-10	3.76207e-07	AT1G70260	1.29699	nodulin MtN21 /EamA-like transporter family protein(UMAMIT36)
AT1G52770	0.187206	0.235401	0.549069	-1.09878	7.72386e-14	1.48319e-10	AT1G52770	1.28599	Phototropic-responsive NPH3 family protein(AT1G52770)
AT5G19600	-0.316569	0.555113	0.807473	-1.60154	0.00239547	0.0495588	AT5G19600	1.28497	sulfate transporter 3;5(SULTR3;5)
AT1G77885	1.1172	1.00488e-05	0.000824664	-0.161667	0.492167	0.818264	AT1G77885	1.27887	hypothetical protein(AT1G77885)
AT1G47250	1.06589	4.4436e-05	0.00238614	-0.212473	0.379244	0.753138	AT1G47250	1.27836	20S proteasome alpha subunit F2(PAF2)
AT2G18500	-0.473504	0.302655	0.620031	-1.74494	6.29382e-05	0.00415451	AT2G18500	1.27144	ovate family protein 7(OFP7)
AT1G44800	-0.330231	0.413293	0.711814	-1.60141	3.18341e-05	0.00256653	AT1G44800	1.27118	nodulin MtN21 /EamA-like transporter family protein(SIAR1)
AT1G68600	1.43712	9.88456e-05	0.00435434	0.169486	0.630682	0.889609	AT1G68600	1.26764	aluminum activated malate transporter family protein(AT1G68600)
AT3G63110	0.205432	0.409378	0.709349	-1.04121	9.3859e-06	0.00103163	AT3G63110	1.24664	isopentenyltransferase 3(IPT3)
AT5G57190	0.221204	0.494101	0.768959	-1.0114	0.000834886	0.0245202	AT5G57190	1.2326	phosphatidylserine decarboxylase 2(PSD2)
AT4G33960	1.13215	0.00111681	0.0232748	-0.099123	0.763612	0.938314	AT4G33960	1.23128	hypothetical protein(AT4G33960)
AT1G18590	1.02285	0.000151188	0.00607782	-0.202746	0.423954	0.781975	AT1G18590	1.2256	sulfotransferase 17(SOT17)
AT1G59865	1.36082	1.20434e-06	0.000173724	0.145032	0.581257	0.867529	AT1G59865	1.21579	transmembrane protein(AT1G59865)
AT3G09162	1.80067	0.000781692	0.0183142	0.592798	0.251187	0.643053	AT3G09162	1.20788	hypothetical protein(AT3G09162)
AT1G71690	-0.37383	0.489189	0.7657	-1.5792	0.00155067	0.0380427	AT1G71690	1.20537	glucuronoxylan 4-O-methyltransferase-like protein (DUF579)(AT1G71690)
AT3G03776	1.2267	0.000367149	0.0112075	0.0279061	0.928237	0.984794	AT3G03776	1.1988	hydroxyproline-rich glycoprotein family protein(AT3G03776)
AT3G15740	1.80997	0.00329614	0.046963	0.615836	0.309358	NA	AT3G15740	1.19414	RING/U-box superfamily protein(AT3G15740)
AT4G37400	1.4119	3.90229e-07	7.95177e-05	0.219758	0.408283	0.772616	AT4G37400	1.19214	cytochrome P450, family 81, subfamily F, polypeptide 3(CYP81F3)
AT1G78370	1.00214	4.79888e-05	0.00251804	-0.171791	0.457254	0.799286	AT1G78370	1.17393	glutathione S-transferase TAU 20(GSTU20)
AT5G07460	1.35155	7.26191e-08	2.10882e-05	0.180804	0.442143	0.791875	AT5G07460	1.17075	peptidemethionine sulfoxide reductase 2(PMSR2)
AT1G08450	0.15633	0.640142	0.856654	-1.00845	0.00146029	0.0364955	AT1G08450	1.16478	calreticulin 3(CRT3)
AT1G65500	-0.945065	0.0984335	0.351696	-2.09311	0.000221683	0.00961523	AT1G65500	1.14805	transmembrane protein(AT1G65500)
AT2G22680	-0.246993	0.505314	0.775917	-1.37653	6.23016e-05	0.0041429	AT2G22680	1.12954	Zinc finger (C3HC4-type RING finger) family protein(WAVH1)
AT3G03780	1.1956	0.00218029	0.0359635	0.0673245	0.856675	0.964539	AT3G03780	1.12827	methionine synthase 2(MS2)
AT5G55170	-0.0689444	0.795877	0.930794	-1.19429	2.23825e-06	0.000323826	AT5G55170	1.12535	small ubiquitin-like modifier 3(SUMO3)
AT5G44578	-0.445323	0.375548	0.682926	-1.56208	0.00130951	0.0335283	AT5G44578	1.11676	transmembrane protein(AT5G44578)
AT5G24155	1.642	0.00129619	0.0260537	0.526541	0.291094	0.682329	AT5G24155	1.11546	FAD/NAD(P)-binding oxidoreductase family protein(AT5G24155)
AT5G59330	-1.45947	0.0224339	0.152767	-2.56028	7.82714e-05	0.00480618	AT5G59330	1.10081	Bifunctional inhibitor/lipid-transfer protein/seed storage 2S albumin superfamily protein(AT5G59330)
AT1G33440	-0.424678	0.193842	0.501982	-1.51976	2.55299e-07	6.34432e-05	AT1G33440	1.09508	Major facilitator superfamily protein(AT1G33440)
AT4G24120	-0.508786	0.330029	0.64555	-1.59742	0.00181966	0.0426128	AT4G24120	1.08863	YELLOW STRIPE like 1(YSL1)
AT3G61820	0.0432348	0.858696	0.954635	-1.03014	5.91062e-06	0.000743155	AT3G61820	1.07337	Eukaryotic aspartyl protease family protein(AT3G61820)
AT5G49525	1.42753	0.000946771	0.0206679	0.356138	0.389427	0.759252	AT5G49525	1.0714	transmembrane protein(AT5G49525)
AT3G02020	1.01207	6.08057e-06	0.000566237	-0.0590135	0.777944	0.941368	AT3G02020	1.07108	aspartate kinase 3(AK3)
AT1G59124	1.34117	0.000498195	0.0136586	0.275165	0.452638	0.796589	AT1G59124	1.066	Disease resistance protein (CC-NBS-LRR class) family(AT1G59124)
AT5G44400	-0.123398	0.671686	0.872829	-1.18532	1.37037e-05	0.00137187	AT5G44400	1.06192	FAD-binding Berberine family protein(AT5G44400)
AT4G22505	-1.52184	0.0175331	0.132022	-2.58039	7.80032e-05	0.00480368	AT4G22505	1.05855	Bifunctional inhibitor/lipid-transfer protein/seed storage 2S albumin superfamily protein(AT4G22505)
AT3G12220	-0.505336	0.312164	0.628428	-1.56236	0.00140184	0.0353163	AT3G12220	1.05702	serine carboxypeptidase-like 16(scpl16)
AT3G28345	-0.418303	0.34681	0.65938	-1.47136	0.000471885	0.0165027	AT3G28345	1.05306	ABC transporter family protein(ABCB15)
AT3G60890	-1.05286	0.0396775	0.209644	-2.10267	1.26071e-05	0.00128923	AT3G60890	1.04981	binding protein(ZPR2)
AT1G59590	1.28777	5.03034e-06	0.000500089	0.244846	0.355374	0.737238	AT1G59590	1.04292	ZCF37(ZCF37)
AT3G06020	-0.0608659	0.871619	0.959577	-1.099	0.00185303	0.0429294	AT3G06020	1.03814	FANTASTIC four-like protein (DUF3049)(FAF4)
AT5G23270	1.64073	0.000742415	0.017752	0.605255	0.160833	0.532572	AT5G23270	1.03548	sugar transporter 11(STP11)
ATCG00740	1.63032	4.06051e-06	0.000426741	0.595803	0.0579648	0.316579	ATCG00740	1.03452
AT1G78815	-0.959441	0.103633	0.362178	-1.98532	0.00067081	0.0212118	AT1G78815	1.02588	LIGHT-DEPENDENT SHORT HYPOCOTYLS-like protein (DUF640)(LSH7)
AT3G14780	-0.282291	0.427736	0.721227	-1.30136	8.26712e-05	0.00497511	AT3G14780	1.01907	callose synthase(AT3G14780)
AT1G53680	-1.23494	0.000774448	0.018183	-0.22687	0.512113	0.830374	AT1G53680	-1.00807	glutathione S-transferase TAU 28(GSTU28)
AT1G06160	-1.89783	0.00313106	0.0454013	-0.874048	0.18028	0.559948	AT1G06160	-1.02378	octadecanoid-responsive AP2/ERF 59(ORA59)
AT5G63650	-1.4329	6.79117e-05	0.00326538	-0.405287	0.233952	0.6251	AT5G63650	-1.02761	SNF1-related protein kinase 2.5(SNRK2.5)
AT4G17970	0.155948	0.700835	0.886422	1.18938	0.00239259	0.0495588	AT4G17970	-1.03344	aluminum-activated, malate transporter 12(ALMT12)
AT4G26150	-1.1181	0.000162926	0.0064556	-0.0829435	0.761719	0.938108	AT4G26150	-1.03516	cytokinin-responsive gata factor 1(CGA1)
AT3G63470	-1.22905	5.01176e-06	0.000500089	-0.193026	0.420493	0.779951	AT3G63470	-1.03602	serine carboxypeptidase-like 40(scpl40)
AT1G36920	0.974892	0.121659	0.395729	2.01224	0.00175374	0.0414365	AT1G36920	-1.03734	hypothetical protein(AT1G36920)
AT1G01720	-1.07139	0.00301045	0.0443233	-0.0334303	0.922428	0.983399	AT1G01720	-1.03796	NAC (No Apical Meristem) domain transcriptional regulator superfamily protein(ATAF1)
AT1G03990	-0.039796	0.886795	0.96621	1.00508	0.000126926	0.00675329	AT1G03990	-1.04487	Long-chain fatty alcohol dehydrogenase family protein(AT1G03990)
AT1G74150	-1.36075	0.00018989	0.00716388	-0.314173	0.341448	0.726209	AT1G74150	-1.04657	Galactose oxidase/kelch repeat superfamily protein(AT1G74150)
AT2G07727	0.624954	0.254047	0.571764	1.6777	0.00194617	0.0438562	AT2G07727	-1.05275	cytochrome b(AT2G07727)
AT3G10180	-1.21382	0.00119556	0.024545	-0.159037	0.654942	0.90124	AT3G10180	-1.05479	P-loop containing nucleoside triphosphate hydrolases superfamily protein(AT3G10180)
AT1G56430	0.609151	0.267139	0.585419	1.66816	0.00204018	0.045031	AT1G56430	-1.05901	nicotianamine synthase 4(NAS4)
AT5G19580	0.583838	0.178888	0.483891	1.65175	8.22684e-05	0.00496502	AT5G19580	-1.06791	glyoxal oxidase-related protein(AT5G19580)
AT5G25970	-2.68734	1.45828e-08	6.18926e-06	-1.61892	0.000334258	0.0129789	AT5G25970	-1.06842	Core-2/I-branching beta-1,6-N-acetylglucosaminyltransferase family protein(AT5G25970)
AT3G50120	0.208588	0.635617	0.854703	1.28256	0.00200729	0.0446787	AT3G50120	-1.07397	transmembrane protein, putative (DUF247)(AT3G50120)
AT1G01060	-1.16376	9.0792e-05	0.00414861	-0.0688896	0.805678	0.951385	AT1G01060	-1.09487	Homeodomain-like superfamily protein(LHY)
AT5G14920	-1.07176	0.000884667	0.0196571	0.0283351	0.925901	0.984378	AT5G14920	-1.10009	Gibberellin-regulated family protein(AT5G14920)
AT1G49940	-1.10341	0.00287123	0.0429906	-0.00293529	0.993409	0.999131	AT1G49940	-1.10047	hypothetical protein(AT1G49940)
AT5G22940	-1.65544	0.000655761	0.0163718	-0.552334	0.238475	0.629948	AT5G22940	-1.10311	glucuronoxylan glucuronosyltransferase, putative(F8H)
AT2G25820	0.251005	0.483682	0.761565	1.35513	8.50028e-05	0.00508644	AT2G25820	-1.10412	Integrase-type DNA-binding superfamily protein(ESE2)
AT2G04070	-2.16217	0.00041888	0.0121038	-1.05581	0.0840904	0.385135	AT2G04070	-1.10636	MATE efflux family protein(AT2G04070)
AT3G56090	-2.68531	2.48429e-10	3.04601e-07	-1.57578	0.000111657	0.00623672	AT3G56090	-1.10953	ferritin 3(FER3)
AT1G11303	-1.04793	1.08132e-13	1.19324e-09	0.0658576	0.606583	0.878615	AT1G11303	-1.11379
AT4G01870	-1.88332	0.000135469	0.00558274	-0.766117	0.110611	0.440089	AT4G01870	-1.1172	tolB protein-like protein(AT4G01870)
AT5G14510	-1.07831	0.00152712	0.0285622	0.0394301	0.898903	0.97685	AT5G14510	-1.11774	ARM repeat superfamily protein(AT5G14510)
AT2G42840	-1.71087	0.00228455	0.0371455	-0.591802	0.28562	0.678024	AT2G42840	-1.11906	protodermal factor 1(PDF1)
AT3G23510	-1.76806	0.0028933	0.0432038	-0.646393	0.280445	0.672648	AT3G23510	-1.12167	Cyclopropane-fatty-acyl-phospholipid synthase(AT3G23510)
AT1G51405	-1.37084	0.000218131	0.00776477	-0.245044	0.482812	0.814214	AT1G51405	-1.1258	myosin-like protein(AT1G51405)
AT4G33260	-2.11211	8.4141e-10	7.14228e-07	-0.978963	0.00244139	0.0501161	AT4G33260	-1.13315	Transducin family protein / WD-40 repeat family protein(CDC20.2)
AT5G12930	-1.03928	0.000538965	0.0143486	0.0955236	0.734717	0.929711	AT5G12930	-1.13481	inactive rhomboid protein(AT5G12930)
AT1G47400	1.12066	0.0760827	0.304931	2.2567	0.000401038	0.0147324	AT1G47400	-1.13604	hypothetical protein(AT1G47400)
AT5G07810	-1.35125	0.000831903	0.0189723	-0.214584	0.578245	0.866077	AT5G07810	-1.13667	SNF2 domain-containing protein / helicase domain-containing protein / HNH endonuclease domain-containing protein(AT5G07810)
AT5G53710	0.303496	0.507735	0.777634	1.44948	0.00120201	0.0316585	AT5G53710	-1.14599	hypothetical protein(AT5G53710)
AT1G62400	-0.0524823	0.862811	0.956037	1.09972	0.00019888	0.00893816	AT1G62400	-1.1522	Protein kinase superfamily protein(HT1)
AT3G11210	-0.114742	0.655379	0.864452	1.03834	1.94437e-05	0.0017703	AT3G11210	-1.15308	SGNH hydrolase-type esterase superfamily protein(AT3G11210)
AT1G34630	-1.01894	0.000440516	0.0125125	0.137487	0.613636	0.881612	AT1G34630	-1.15643	transmembrane protein(AT1G34630)
AT4G31805	-1.68404	0.000470395	0.0131457	-0.521817	0.255818	0.648336	AT4G31805	-1.16222	WRKY family transcription factor(AT4G31805)
AT4G33270	-1.84506	2.19445e-07	5.12851e-05	-0.682076	0.0414064	0.264278	AT4G33270	-1.16299	Transducin family protein / WD-40 repeat family protein(CDC20.1)
AT3G08770	-1.81562	0.00129081	0.0260203	-0.65052	0.243438	0.635854	AT3G08770	-1.1651	lipid transfer protein 6(LTP6)
AT5G65230	-1.63142	1.14034e-05	0.0009053	-0.460564	0.189015	0.57159	AT5G65230	-1.17086	myb domain protein 53(MYB53)
AT3G28880	-1.18061	0.000735817	0.0176133	-0.00137956	0.996616	0.999645	AT3G28880	-1.17923	serine/threonine-protein phosphatase 6 regulatory ankyrin repeat subunit(AT3G28880)
AT1G01570	0.60758	0.232039	0.544923	1.78891	0.000269396	0.0111142	AT1G01570	-1.18133	transferring glycosyl group transferase (DUF604)(AT1G01570)
AT3G10660	-0.159177	0.599353	0.834136	1.02511	0.000323152	0.0127113	AT3G10660	-1.18429	calmodulin-domain protein kinase cdpk isoform 2(CPK2)
AT2G30010	-1.31395	7.17862e-05	0.00341359	-0.128758	0.676728	0.910086	AT2G30010	-1.18519	TRICHOME BIREFRINGENCE-LIKE 45(TBL45)
AT3G18290	1.4979	0.00234275	0.037683	2.68338	2.14524e-08	8.23891e-06	AT3G18290	-1.18548	zinc finger protein-like protein(BTS)
AT5G60335	-1.04446	0.00075473	0.0179492	0.147393	0.58672	0.869564	AT5G60335	-1.19185	hydroxyacyl-thioester dehydratase type-like protein(AT5G60335)
AT2G20110	-1.14253	0.0021601	0.0357371	0.0518679	0.883222	0.972784	AT2G20110	-1.1944	Tesmin/TSO1-like CXC domain-containing protein(AT2G20110)
AT5G27889	-1.86218	0.000874351	0.0195313	-0.666806	0.231589	0.62261	AT5G27889	-1.19538	hypothetical protein(AT5G27889)
AT5G02750	-1.68525	3.44787e-06	0.000382163	-0.481671	0.154209	0.520343	AT5G02750	-1.20358	RING/U-box superfamily protein(SGR9)
AT4G25850	0.438021	0.301012	0.618384	1.65003	5.81957e-05	0.00392737	AT4G25850	-1.21201	OSBP(oxysterol binding protein)-related protein 4B(ORP4B)
AT1G10990	-2.11616	2.43987e-05	0.00162193	-0.903587	0.059648	0.321578	AT1G10990	-1.21257	transmembrane protein(AT1G10990)
AT3G09240	0.111604	0.769272	0.918659	1.33359	0.000442292	0.015808	AT3G09240	-1.22199	kinase with tetratricopeptide repeat domain-containing protein(BSK9)
AT1G10460	-1.10763	0.00119473	0.024545	0.11855	0.714721	0.922011	AT1G10460	-1.22618	germin-like protein 7(GLP7)
AT1G75050	-1.81593	0.00249723	0.039199	-0.583055	0.304883	0.697842	AT1G75050	-1.23287	Pathogenesis-related thaumatin superfamily protein(AT1G75050)
AT1G80240	-1.95175	0.00213234	0.0354374	-0.710303	0.272566	NA	AT1G80240	-1.24145	choice-of-anchor C domain protein, putative (Protein of unknown function, DUF642)(DGR1)
AT4G15200	0.55071	0.268029	0.585625	1.79886	0.000208816	0.00926644	AT4G15200	-1.24815	formin 3(FH3)
AT1G74420	-1.4161	5.44227e-05	0.00276753	-0.15857	0.627693	0.888181	AT1G74420	-1.25753	fucosyltransferase 3(FUT3)
AT1G03920	-1.01837	0.00324146	0.0464262	0.245223	0.431042	0.786262	AT1G03920	-1.26359	Protein kinase family protein(AT1G03920)
AT1G74810	0.148714	0.696523	0.884735	1.41946	7.8952e-05	0.00483156	AT1G74810	-1.27074	HCO3- transporter family(BOR5)
AT5G07760	-1.37168	6.79283e-10	5.99671e-07	-0.1005	0.603279	0.876532	AT5G07760	-1.27118	formin homology 2 domain-containing protein / FH2 domain-containing protein(AT5G07760)
AT1G78950	-1.28423	0.0025473	0.0397588	-0.00584495	0.98831	0.999131	AT1G78950	-1.27839	Terpenoid cyclases family protein(BAS)
AT1G47395	0.722932	0.259902	0.577878	2.00409	0.0020844	0.0456256	AT1G47395	-1.28116	hypothetical protein(AT1G47395)
AT1G80200	-1.36575	0.000663807	0.0164794	-0.0798952	0.834102	0.96057	AT1G80200	-1.28586	transmembrane protein(AT1G80200)
AT4G19380	-1.27103	0.00142141	0.0272094	0.0150295	0.967755	0.99477	AT4G19380	-1.28606	Long-chain fatty alcohol dehydrogenase family protein(AT4G19380)
AT1G11000	-1.29201	0.000619896	0.015853	0.00448734	0.989978	0.999131	AT1G11000	-1.29649	Seven transmembrane MLO family protein(MLO4)
AT5G13990	-1.76639	0.00196836	0.0340661	-0.461668	0.418251	0.778307	AT5G13990	-1.30472	exocyst subunit exo70 family protein C2(EXO70C2)
AT1G60630	-1.11731	0.000172812	0.00672186	0.189891	0.496337	0.820611	AT1G60630	-1.30721	Leucine-rich repeat protein kinase family protein(AT1G60630)
AT2G40010	-1.78913	0.00298646	0.0441089	-0.480806	0.424441	0.782055	AT2G40010	-1.30832	Ribosomal protein L10 family protein(AT2G40010)
AT2G07725	0.296066	0.558388	0.808974	1.63511	0.0012524	0.0324596	AT2G07725	-1.33905	Ribosomal L5P family protein(AT2G07725)
AT5G27890	-1.96347	6.76096e-06	0.000614051	-0.62388	0.137213	0.491251	AT5G27890	-1.33959	hypothetical protein(AT5G27890)
AT5G03780	-1.11423	0.00230783	0.0374239	0.227237	0.513032	0.831153	AT5G03780	-1.34147	TRF-like 10(TRFL10)
AT1G23020	0.643553	0.235329	0.549069	1.99112	0.000189989	0.00874322	AT1G23020	-1.34757	ferric reduction oxidase 3(FRO3)
AT1G65620	-1.3617	0.000269431	0.00903698	-0.0130323	0.970227	0.994902	AT1G65620	-1.34867	Lateral organ boundaries (LOB) domain family protein(AS2)
ATMG00060	0.403119	0.461165	0.744816	1.75536	0.00130122	0.033405	ATMG00060	-1.35225
AT5G06330	-0.190997	0.612668	0.841332	1.18765	0.000478021	0.0166896	AT5G06330	-1.37864	Late embryogenesis abundant (LEA) hydroxyproline-rich glycoprotein family(AT5G06330)
AT2G41340	-1.58417	6.89451e-06	0.00061604	-0.20306	0.551478	0.851177	AT2G41340	-1.38111	RNA polymerase II fifth largest subunit, D(RPB5D)
AT4G32460	-1.38072	6.94404e-05	0.00331636	0.00702241	0.98298	0.997357	AT4G32460	-1.38774	choice-of-anchor C domain protein, putative (Protein of unknown function, DUF642)(AT4G32460)
AT3G05600	-1.83083	0.00143844	0.0273912	-0.435067	0.443981	0.792847	AT3G05600	-1.39577	alpha/beta-Hydrolases superfamily protein(AT3G05600)
AT3G12710	-1.79687	0.000212218	0.00763549	-0.399545	0.39706	0.765038	AT3G12710	-1.39733	DNA glycosylase superfamily protein(AT3G12710)
AT2G17880	-1.5005	0.00262162	0.040461	-0.101244	0.836198	0.960804	AT2G17880	-1.39926	Chaperone DnaJ-domain superfamily protein(AT2G17880)
AT3G49900	-1.15489	2.63988e-07	5.71197e-05	0.249707	0.22369	0.614516	AT3G49900	-1.4046	Phototropic-responsive NPH3 family protein(AT3G49900)
AT5G51890	-0.280421	0.380229	0.687263	1.13924	0.000120356	0.00653543	AT5G51890	-1.41966	Peroxidase superfamily protein(AT5G51890)
AT3G20340	-2.71619	1.546e-05	0.00115271	-1.29571	0.0403096	0.260226	AT3G20340	-1.42048	protein expression protein(AT3G20340)
AT1G02640	-1.96663	5.54876e-09	2.86378e-06	-0.54582	0.0789355	0.37301	AT1G02640	-1.42081	beta-xylosidase 2(BXL2)
AT2G32550	-1.33068	0.000812535	0.0186993	0.100818	0.79193	0.945534	AT2G32550	-1.4315	Cell differentiation, Rcd1-like protein(AT2G32550)
AT2G47240	-1.12063	0.000428383	0.0122944	0.310967	0.299031	0.691209	AT2G47240	-1.4316	AMP-dependent synthetase and ligase family protein(LACS1)
AT1G54960	-1.38236	0.00234431	0.037683	0.0516076	0.906196	0.978526	AT1G54960	-1.43397	NPK1-related protein kinase 2(NP2)
AT1G02970	-1.41369	0.00147737	0.027818	0.021024	0.960684	0.993228	AT1G02970	-1.43471	WEE1-like kinase(WEE1)
AT4G11700	-1.6129	0.0014134	0.0271024	-0.175806	0.712771	0.921485	AT4G11700	-1.43709	hypothetical protein (DUF626)(AT4G11700)
AT5G01580	-1.68294	1.46949e-06	0.000201439	-0.245585	0.459628	0.80006	AT5G01580	-1.43735	gamma interferon responsive lysosomal thiol (GILT) reductase family protein(OSH1)
AT1G63370	0.888657	0.156146	0.452918	2.32679	0.000226927	0.00980243	AT1G63370	-1.43813	Flavin-binding monooxygenase family protein(AT1G63370)
AT1G33612	-1.25532	0.00333753	0.0472781	0.184485	0.652619	0.899939	AT1G33612	-1.4398	Leucine-rich repeat (LRR) family protein(AT1G33612)
AT5G06270	-0.364121	0.250791	0.568182	1.08152	0.00030002	0.0120253	AT5G06270	-1.44564	hypothetical protein(AT5G06270)
AT1G80080	-1.53742	0.00311743	0.0453239	-0.0913508	0.857408	0.964904	AT1G80080	-1.44607	Leucine-rich repeat (LRR) family protein(TMM)
AT2G04040	-1.4741	0.00241762	0.0383311	-0.0267741	0.954238	0.992561	AT2G04040	-1.44733	MATE efflux family protein(DTX1)
AT5G12870	-1.19647	0.00160571	0.0296304	0.262647	0.404179	0.770205	AT5G12870	-1.45911	myb domain protein 46(MYB46)
AT1G35310	0.121703	0.806821	0.935021	1.58734	0.00103806	0.0285508	AT1G35310	-1.46564	MLP-like protein 168(MLP168)
AT4G03330	-1.34877	0.00332659	0.0472529	0.130233	0.757632	0.936829	AT4G03330	-1.479	syntaxin of plants 123(SYP123)
AT4G02140	-1.08052	0.00053762	0.0143466	0.39925	0.194869	0.578201	AT4G02140	-1.47977	hypothetical protein(AT4G02140)
AT4G03965	-1.40997	0.00177304	0.0318396	0.0702135	0.869038	0.967772	AT4G03965	-1.48018	RING/U-box superfamily protein(AT4G03965)
AT5G47500	-2.28498	5.6145e-06	0.000536415	-0.800605	0.102601	0.424367	AT5G47500	-1.48438	Pectin lyase-like superfamily protein(PME5)
AT3G11600	-1.0737	0.00361264	0.0499255	0.417209	0.22242	0.613691	AT3G11600	-1.49091	E3 ubiquitin-protein ligase(AT3G11600)
AT3G06120	-1.74945	0.00204306	0.0347086	-0.2568	0.645691	0.896178	AT3G06120	-1.49265	basic helix-loop-helix (bHLH) DNA-binding superfamily protein(MUTE)
AT2G41990	-1.9843	0.000282082	0.00930576	-0.491147	0.354473	0.736334	AT2G41990	-1.49315	late embryogenesis abundant protein(AT2G41990)
AT5G57123	-2.29718	0.000123556	0.0051842	-0.798983	0.170757	0.545802	AT5G57123	-1.4982	hypothetical protein(AT5G57123)
AT5G22300	-1.13241	0.00308514	0.0449756	0.371818	0.308583	0.701496	AT5G22300	-1.50423	nitrilase 4(NIT4)
AT5G13210	0.382297	0.399311	0.702025	1.88726	1.64042e-05	0.00157503	AT5G13210	-1.50496	Uncharacterized conserved protein UCP015417, vWA(AT5G13210)
AT1G01695	-1.18954	0.00297726	0.0440699	0.323222	0.405582	0.771298	AT1G01695	-1.51277	Phosphatidylinositol N-acetyglucosaminlytransferase subunit P-like protein(TRM33)
AT3G21950	-0.261565	0.422183	0.718098	1.26212	4.2194e-05	0.00318309	AT3G21950	-1.52369	S-adenosyl-L-methionine-dependent methyltransferases superfamily protein(AT3G21950)
AT2G17620	-2.24743	3.80433e-06	0.000407581	-0.722418	0.108084	0.436095	AT2G17620	-1.52501	Cyclin B2;1(CYCB2;1)
AT3G59480	0.796523	0.144218	0.435297	2.32361	1.68796e-05	0.00161334	AT3G59480	-1.52708	pfkB-like carbohydrate kinase family protein(AT3G59480)
AT1G69400	-1.59881	0.000186511	0.00710931	-0.0691021	0.865792	0.966917	AT1G69400	-1.5297	Transducin/WD40 repeat-like superfamily protein(AT1G69400)
AT1G34245	-1.94476	0.000241886	0.00837672	-0.399724	0.438217	0.790205	AT1G34245	-1.54504	Putative membrane lipoprotein(EPF2)
AT3G23550	-2.02777	0.00145519	0.0275201	-0.464355	0.475024	0.809939	AT3G23550	-1.56341	MATE efflux family protein(AT3G23550)
AT3G25900	-1.09597	0.000212424	0.00763549	0.469162	0.0820832	0.380646	AT3G25900	-1.56513	Homocysteine S-methyltransferase family protein(HMT-1)
AT2G17860	-2.02826	0.000485904	0.0134912	-0.460065	0.414577	0.775309	AT2G17860	-1.5682	Pathogenesis-related thaumatin superfamily protein(AT2G17860)
AT5G61160	-2.00798	0.00106482	0.0225312	-0.437865	0.485076	0.815054	AT5G61160	-1.57012	anthocyanin 5-aromatic acyltransferase 1(AACT1)
AT1G80050	-1.08209	2.15053e-05	0.00147398	0.488375	0.0392105	0.257379	AT1G80050	-1.57047	adenine phosphoribosyl transferase 2(APT2)
AT4G26415	-1.22292	0.000236887	0.00825923	0.350515	0.252155	0.643892	AT4G26415	-1.57343
AT5G39770	-1.63825	9.41419e-05	0.00424914	-0.0599149	0.881231	0.972277	AT5G39770	-1.57834	Restriction endonuclease, type II-like superfamily protein(AT5G39770)
AT1G58370	-1.11355	0.000257973	0.00874569	0.46575	0.0885351	0.395292	AT1G58370	-1.5793	glycosyl hydrolase family 10 protein / carbohydrate-binding domain-containing protein(RXF12)
AT5G23940	-1.63234	0.000663673	0.0164794	-0.0436704	0.925106	0.983987	AT5G23940	-1.58867	HXXXD-type acyl-transferase family protein(PEL3)
AT4G02660	-1.4146	0.000137576	0.00565419	0.179905	0.612319	0.881183	AT4G02660	-1.59451	Beige/BEACH and WD40 domain-containing protein(AT4G02660)
AT1G24570	-1.91131	0.00111892	0.0232967	-0.315033	0.567179	NA	AT1G24570	-1.59628	transmembrane protein, putative (DUF707)(AT1G24570)
AT2G47010	-1.96205	5.55158e-06	0.000535036	-0.365562	0.358612	0.739313	AT2G47010	-1.59649	calcium/calcium/calmodulin-dependent Serine/Threonine-kinase(AT2G47010)
AT4G08869	1.12073	0.0791249	0.311376	2.74744	2.45324e-06	0.000347783	AT4G08869	-1.62671	Putative membrane lipoprotein(AT4G08869)
AT3G59900	-2.22376	0.000321667	0.0101562	-0.578736	0.35223	0.734831	AT3G59900	-1.64502	auxin-regulated gene involved in organ size(ARGOS)
AT1G11500	-1.47174	0.00296896	0.0439875	0.176908	0.707038	0.920138	AT1G11500	-1.64865	transmembrane protein, putative (DUF1218)(AT1G11500)
AT5G45095	0.436141	0.496501	0.770335	2.09225	0.00133283	0.0338949	AT5G45095	-1.65611	hypothetical protein(AT5G45095)
AT5G36920	-0.262208	0.409144	0.709143	1.39446	5.32815e-06	0.000673931	AT5G36920	-1.65667	transmembrane protein(AT5G36920)
AT4G21590	-1.90967	0.000227507	0.00799534	-0.252764	0.60002	0.875352	AT4G21590	-1.6569	endonuclease 3(ENDO3)
AT3G02850	-1.21267	0.00125046	0.0254122	0.447856	0.208698	0.595399	AT3G02850	-1.66053	STELAR K+ outward rectifier(SKOR)
AT3G21550	-0.615615	0.0922327	0.339068	1.0516	0.00149775	0.0371326	AT3G21550	-1.66722	transmembrane protein, putative (DUF679 domain membrane protein 2)(DMP2)
AT2G23150	-1.5394	0.000200357	0.00740684	0.133656	0.736258	0.929783	AT2G23150	-1.67306	natural resistance-associated macrophage protein 3(NRAMP3)
AT3G18170	-0.575855	0.0572332	0.260226	1.10242	0.000104243	0.00593101	AT3G18170	-1.67827	Glycosyltransferase family 61 protein(AT3G18170)
AT3G56980	0.30262	0.636474	0.85507	1.9853	0.00235868	0.049378	AT3G56980	-1.68268	basic helix-loop-helix (bHLH) DNA-binding superfamily protein(bHLH39)
AT4G24150	-2.34944	0.00010857	0.00466176	-0.664996	0.272143	0.664761	AT4G24150	-1.68445	growth-regulating factor 8(GRF8)
AT1G79700	-1.79905	0.00105268	0.022339	-0.113737	0.833878	0.96057	AT1G79700	-1.68531	Integrase-type DNA-binding superfamily protein(WRI4)
AT5G04150	0.761617	0.215075	0.526066	2.45422	6.27236e-05	0.00415333	AT5G04150	-1.69261	basic helix-loop-helix (bHLH) DNA-binding superfamily protein(BHLH101)
AT3G51400	-0.436567	0.312138	0.628428	1.26766	0.000968508	0.0274233	AT3G51400	-1.70423	hypothetical protein (DUF241)(AT3G51400)
AT3G28635	-1.58253	0.00204622	0.0347086	0.121904	0.785964	0.94411	AT3G28635	-1.70443
AT1G66050	-1.82297	0.00137392	0.0267162	-0.10961	0.845647	0.962679	AT1G66050	-1.71336	Zinc finger (C3HC4-type RING finger) family protein(VIM2)
AT4G36850	-1.64132	0.00201852	0.0345522	0.073407	0.888059	0.973859	AT4G36850	-1.71473	PQ-loop repeat family protein / transmembrane family protein(AT4G36850)
AT1G19550	2.24774	3.37066e-05	0.00197847	3.97033	3.81408e-12	5.75462e-09	AT1G19550	-1.7226	Glutathione S-transferase family protein(AT1G19550)
AT1G01520	-1.43146	0.000143041	0.00581385	0.323818	0.36426	0.743565	AT1G01520	-1.75528	Homeodomain-like superfamily protein(ASG4)
AT1G77240	-2.90521	1.76211e-06	0.000230625	-1.12036	0.0663365	0.340832	AT1G77240	-1.78485	AMP-dependent synthetase and ligase family protein(AAE2)
AT3G07800	-1.31738	0.00333216	0.0472739	0.46856	0.27918	0.671966	AT3G07800	-1.78594	Thymidine kinase(TK1a)
AT3G24715	-1.07163	0.00130744	0.0260897	0.714915	0.0225645	0.187502	AT3G24715	-1.78655	kinase superfamily with octicosapeptide/Phox/Bem1p domain-containing protein(AT3G24715)
AT1G26790	-1.99604	0.000490305	0.0135769	-0.206032	0.704832	0.919447	AT1G26790	-1.79	Dof-type zinc finger DNA-binding family protein(AT1G26790)
AT1G66810	-1.35508	0.00325633	0.046516	0.437433	0.308469	0.701452	AT1G66810	-1.79252	Zinc finger C-x8-C-x5-C-x3-H type family protein(AT1G66810)
AT5G60880	-2.17238	2.47923e-07	5.47166e-05	-0.378326	0.336202	0.723141	AT5G60880	-1.79405	breaking of asymmetry in the stomatal lineage(BASL)
AT3G49300	-0.125239	0.826456	0.941953	1.67358	0.00209473	0.0457098	AT3G49300	-1.79882	proline-rich family protein(AT3G49300)
AT5G46880	-1.35792	0.00144648	0.027477	0.442876	0.280111	0.672335	AT5G46880	-1.8008	homeobox-7(HB-7)
AT1G25450	-0.693552	0.0541319	0.252618	1.10863	0.00112391	0.0301657	AT1G25450	-1.80219	3-ketoacyl-CoA synthase 5(KCS5)
AT1G16820	-0.495862	0.144858	0.435977	1.32653	5.86531e-05	0.00394324	AT1G16820	-1.82239	vacuolar ATP synthase catalytic subunit-related / V-ATPase-related / vacuolar proton pump-like protein(AT1G16820)
AT3G61630	-1.33686	0.00120672	0.0246823	0.4895	0.216001	0.605681	AT3G61630	-1.82636	cytokinin response factor 6(CRF6)
AT5G62850	-0.303826	0.540642	0.799578	1.52929	0.00196773	0.0441236	AT5G62850	-1.83312	Nodulin MtN3 family protein(AtVEX1)
AT3G55700	-1.78043	0.00136091	0.0266011	0.0542448	0.916752	0.982075	AT3G55700	-1.83467	UDP-Glycosyltransferase superfamily protein(AT3G55700)
AT2G41240	0.206513	0.74546	0.908119	2.04588	0.00162781	0.0392513	AT2G41240	-1.83937	basic helix-loop-helix protein 100(BHLH100)
AT1G22130	-1.91046	0.00162007	0.0298456	-0.0199388	0.974343	NA	AT1G22130	-1.89053	AGAMOUS-like 104(AGL104)
AT3G01350	-0.234152	0.581199	0.823409	1.65853	4.06929e-05	0.00310309	AT3G01350	-1.89268	Major facilitator superfamily protein(AT3G01350)
AT3G52540	-1.43238	9.36753e-06	0.000774312	0.479891	0.0990251	0.41709	AT3G52540	-1.91227	ovate family protein 18(OFP18)
AT1G49910	-1.63006	0.00200219	0.0344683	0.282566	0.584948	0.868617	AT1G49910	-1.91263	Transducin/WD40 repeat-like superfamily protein(BUB3.2)
AT2G14100	-1.92223	0.001872	0.0330981	-0.00928659	0.988308	0.999131	AT2G14100	-1.91294	cytochrome P450, family 705, subfamily A, polypeptide 13(CYP705A13)
AT5G17040	-0.200471	0.714877	0.893734	1.7127	0.00216813	0.0469661	AT5G17040	-1.91317	UDP-Glycosyltransferase superfamily protein(AT5G17040)
AT5G20820	-1.55747	1.37114e-05	0.00105073	0.363282	0.222411	0.613691	AT5G20820	-1.92075	SAUR-like auxin-responsive protein family(AT5G20820)
AT4G12520	-1.93209	0.00251069	0.0393479	0	1	1	AT4G12520	-1.93209	Bifunctional inhibitor/lipid-transfer protein/seed storage 2S albumin superfamily protein(AT4G12520)
AT5G15190	-0.0188499	0.966557	0.992736	1.93309	8.45367e-06	0.000960037	AT5G15190	-1.95194	hypothetical protein(AT5G15190)
AT4G02390	-1.48434	0.00285503	0.0428644	0.480978	0.320973	0.711279	AT4G02390	-1.96532	poly(ADP-ribose) polymerase(PARP2)
AT3G13140	-2.08613	0.000986693	0.0213703	-0.0954597	0.880107	0.971729	AT3G13140	-1.99068	hydroxyproline-rich glycoprotein family protein(AT3G13140)
AT3G26200	-2.19343	0.000219748	0.00779717	-0.187128	0.751378	0.935198	AT3G26200	-2.0063	cytochrome P450, family 71, subfamily B, polypeptide 22(CYP71B22)
AT4G18510	-1.63065	0.00308532	0.0449756	0.380287	0.484079	0.814906	AT4G18510	-2.01093	CLAVATA3/ESR-related 2(CLE2)
AT4G29170	-1.47361	0.00172392	0.0312373	0.53871	0.236515	0.627665	AT4G29170	-2.01232	Mnd1 family protein(ATMND1)
AT1G09180	-0.378829	0.477309	0.756561	1.63503	0.00213122	0.0462892	AT1G09180	-2.01386	secretion-associated RAS super family 1(SARA1A)
AT5G10890	-1.83754	0.000527572	0.0141649	0.187096	0.709407	0.921061	AT5G10890	-2.02464	myosin heavy chain-like protein(AT5G10890)
AT3G29633	-0.0171834	0.969236	0.993507	2.01681	2.19202e-05	0.00192925	AT3G29633	-2.03399	hypothetical protein(AT3G29633)
AT5G48720	-1.66555	0.000184897	0.00706001	0.379758	0.376463	0.751584	AT5G48720	-2.04531	x-ray induced transcript 1(XRI1)
AT5G07080	-0.667685	0.0575891	0.261252	1.38008	2.33523e-05	0.00201391	AT5G07080	-2.04777	HXXXD-type acyl-transferase family protein(AT5G07080)
AT3G25250	-1.59838	0.000855248	0.0193197	0.473761	0.301112	0.693684	AT3G25250	-2.07214	AGC (cAMP-dependent, cGMP-dependent and protein kinase C) kinase family protein(AGC2-1)
AT1G43790	-0.624161	0.113409	0.380014	1.46586	4.56949e-05	0.00330552	AT1G43790	-2.09002	tracheary element differentiation-related 6(TED6)
AT1G33930	-2.66903	6.82158e-06	0.00061604	-0.576005	0.340728	0.725481	AT1G33930	-2.09303	P-loop containing nucleoside triphosphate hydrolases superfamily protein(AT1G33930)
AT1G51460	-1.92475	0.000278771	0.00922409	0.172377	0.737162	0.929783	AT1G51460	-2.09713	ABC-2 type transporter family protein(ABCG13)
AT2G38110	-1.80142	0.000165561	0.00653656	0.305307	0.508826	0.828421	AT2G38110	-2.10672	glycerol-3-phosphate acyltransferase 6(GPAT6)
AT1G75700	-1.58148	0.00200743	0.0345047	0.529227	0.289876	0.681626	AT1G75700	-2.1107	HVA22-like protein G(HVA22G)
AT2G04032	-0.282702	0.610269	0.840372	1.84023	0.000752154	0.0228173	AT2G04032	-2.12293	zinc transporter 7 precursor(ZIP7)
AT2G44460	-1.88507	0.00244589	0.0386128	0.253235	0.689249	0.914072	AT2G44460	-2.13831	beta glucosidase 28(BGLU28)
AT4G08867	0	1	1	2.14417	0.000928972	0.0265171	AT4G08867	-2.14417	hypothetical protein(AT4G08867)
AT1G55440	0.126719	0.843817	0.94939	2.27493	0.000504278	0.017403	AT1G55440	-2.14822	Cysteine/Histidine-rich C1 domain family protein(AT1G55440)
AT1G12790	-1.45442	0.00224824	0.0367274	0.702977	0.128206	0.474439	AT1G12790	-2.15739	DNA ligase-like protein(AT1G12790)
AT1G49150	-0.213768	0.720012	0.896103	1.94806	0.000914055	0.0262331	AT1G49150	-2.16183	transmembrane protein(AT1G49150)
AT2G44240	-1.94656	0.00230327	0.0373773	0.244233	0.708199	0.920692	AT2G44240	-2.19079	NEP-interacting protein (DUF239)(AT2G44240)
AT2G25220	-1.26782	0.00262761	0.0405251	0.935125	0.0201615	0.175966	AT2G25220	-2.20295	Protein kinase superfamily protein(AT2G25220)
AT1G16705	-1.36427	0.00159132	0.0294202	0.881327	0.03613	0.24706	AT1G16705	-2.2456	p300/CBP acetyltransferase-related protein-like protein(AT1G16705)
AT1G49640	-1.83195	0.00278682	0.0420689	0.460864	0.459642	NA	AT1G49640	-2.29282	alpha/beta-Hydrolases superfamily protein(AT1G49640)
AT3G27630	-1.71811	0.00205955	0.0347571	0.579372	0.290454	0.681999	AT3G27630	-2.29749	cyclin-dependent kinase inhibitor SMR3-like protein(AT3G27630)
AT1G09170	-0.94253	0.00694453	0.0757535	1.38357	1.31857e-05	0.00132629	AT1G09170	-2.3261	P-loop nucleoside triphosphate hydrolases superfamily protein with CH (Calponin Homology) domain-containing protein(AT1G09170)
AT1G05680	-1.61418	0.00316811	0.0456995	0.715839	0.183099	0.563625	AT1G05680	-2.33002	Uridine diphosphate glycosyltransferase 74E2(UGT74E2)
AT5G07160	-1.93935	0.00239944	0.038156	0.397591	0.541299	0.844949	AT5G07160	-2.33694	Basic-leucine zipper (bZIP) transcription factor family protein(AT5G07160)
AT3G09590	-1.93222	1.36881e-06	0.000190929	0.412428	0.305415	0.698493	AT3G09590	-2.34465	CAP (Cysteine-rich secretory proteins, Antigen 5, and Pathogenesis-related 1 protein) superfamily protein(AT3G09590)
AT4G19030	-1.74276	0.00196491	0.0340657	0.62328	0.228201	0.618628	AT4G19030	-2.36604	NOD26-like major intrinsic protein 1(NLM1)
AT3G20395	-2.44279	3.08998e-05	0.00184313	-0.0621136	0.916003	0.98177	AT3G20395	-2.38068	RING/U-box superfamily protein(AT3G20395)
AT4G08160	-1.04114	0.0201209	0.143944	1.34842	0.000710359	0.0220013	AT4G08160	-2.38957	glycosyl hydrolase family 10 protein / carbohydrate-binding domain-containing protein(AT4G08160)
AT4G33810	-0.632844	0.139645	0.426019	1.77086	6.7777e-06	0.000812695	AT4G33810	-2.40371	Glycosyl hydrolase superfamily protein(AT4G33810)
AT1G07060	-2.05105	0.000720017	0.0174094	0.36848	0.543864	0.846969	AT1G07060	-2.41953	hypothetical protein(DFO)
AT1G66690	-2.13215	0.000302889	0.00973036	0.33112	0.580035	0.867158	AT1G66690	-2.46327	S-adenosyl-L-methionine-dependent methyltransferases superfamily protein(AT1G66690)
AT3G43850	-1.8336	0.0027022	0.0412799	0.632377	0.30727	NA	AT3G43850	-2.46598	hypothetical protein(AT3G43850)
AT2G23960	-2.82496	2.67682e-06	0.000316108	-0.358863	0.536486	NA	AT2G23960	-2.4661	Class I glutamine amidotransferase-like superfamily protein(AT2G23960)
AT5G26660	-1.08448	0.0193207	0.140868	1.39208	0.0014804	0.0367888	AT5G26660	-2.47656	myb domain protein 86(MYB86)
AT3G48360	-2.0204	0.00021288	0.00763767	0.46199	0.385766	0.756576	AT3G48360	-2.48239	BTB and TAZ domain protein 2(BT2)
AT3G01600	-2.08274	0.000708991	0.0172139	0.424001	0.491026	0.817718	AT3G01600	-2.50675	NAC domain containing protein 44(NAC044)
AT1G51420	-1.72242	0.00318379	0.0458956	0.812024	0.158921	0.528977	AT1G51420	-2.53444	sucrose-phosphatase 1(SPP1)
AT3G58420	-2.73275	2.01671e-05	0.00139526	-0.157069	0.809505	0.952469	AT3G58420	-2.57568	TRAF-like superfamily protein(AT3G58420)
AT1G35320	-1.55129	0.000236757	0.00825923	1.04718	0.0097997	0.116883	AT1G35320	-2.59847	transmembrane protein(AT1G35320)
AT2G04050	-2.22616	4.21301e-05	0.00233036	0.401457	0.452405	0.796589	AT2G04050	-2.62762	MATE efflux family protein(AT2G04050)
AT1G49250	-1.92743	0.00243434	0.03853	0.727845	0.253635	0.645861	AT1G49250	-2.65527	ATP-dependent DNA ligase(AT1G49250)
AT3G47870	-2.3012	0.000270189	0.00903895	0.362569	0.578505	NA	AT3G47870	-2.66377	LOB domain-containing protein 27(LBD27)
AT1G48355	-3.14476	1.28492e-07	3.41666e-05	-0.477637	0.43062	NA	AT1G48355	-2.66713
AT4G11290	-1.67082	0.0010522	0.022339	1.04068	0.0369529	0.249778	AT4G11290	-2.71149	Peroxidase superfamily protein(AT4G11290)
AT3G03260	-0.476575	0.443818	0.732724	2.252	0.000349705	0.0133819	AT3G03260	-2.72857	homeodomain GLABROUS 8(HDG8)
AT5G25880	-1.85619	0.00257336	0.040024	0.895	0.145637	0.505499	AT5G25880	-2.75119	NADP-malic enzyme 3(NADP-ME3)
AT5G03260	-1.14122	0.0075472	0.0797351	1.61596	5.73114e-05	0.00389257	AT5G03260	-2.75717	laccase 11(LAC11)
AT2G38340	-1.96707	0.000430842	0.0123384	0.882028	0.104641	0.428467	AT2G38340	-2.8491	Integrase-type DNA-binding superfamily protein(DREB19)
AT5G03553	-2.31527	1.23638e-07	3.36874e-05	0.538255	0.20017	0.585051	AT5G03553	-2.85352
AT4G12735	-1.96255	0.000138477	0.00568063	0.902745	0.0697093	0.350581	AT4G12735	-2.86529	hypothetical protein(AT4G12735)
AT1G70440	-1.8972	0.00204898	0.0347086	1.01333	0.0974782	0.413626	AT1G70440	-2.91053	similar to RCD one 3(SRO3)
AT2G18190	-2.62362	4.27848e-05	0.00236065	0.294301	0.651856	0.899425	AT2G18190	-2.91792	P-loop containing nucleoside triphosphate hydrolases superfamily protein(AT2G18190)
AT3G61840	-1.64911	0.00203284	0.0346714	1.27548	0.0137885	0.142075	AT3G61840	-2.92459	auxin response factor, putative (DUF688)(AT3G61840)
AT1G02065	-1.83881	0.00177511	0.0318509	1.10581	0.0559491	0.311742	AT1G02065	-2.94462	squamosa promoter binding protein-like 8(SPL8)
AT1G24580	-0.639692	0.17276	0.476405	2.31869	3.24852e-07	7.57875e-05	AT1G24580	-2.95839	RING/U-box superfamily protein(AT1G24580)
AT4G39000	-2.28005	0.000312953	0.00995227	0.691728	0.274925	0.668063	AT4G39000	-2.97178	glycosyl hydrolase 9B17(GH9B17)
AT1G48930	-0.00634576	0.99212	1	2.98392	5.11735e-06	0.000655114	AT1G48930	-2.99026	glycosyl hydrolase 9C1(GH9C1)
AT4G25330	-2.24884	0.000260078	0.00877662	0.746503	0.224928	0.615701	AT4G25330	-2.99535	SAWADEE protein(AT4G25330)
AT3G56920	-2.04637	0.00102033	0.0218628	0.988654	0.112937	0.445318	AT3G56920	-3.03502	DHHC-type zinc finger family protein(AT3G56920)
AT3G56230	-1.65493	0.00135673	0.0266011	1.40857	0.00537288	0.0820024	AT3G56230	-3.0635	BTB/POZ domain-containing protein(AT3G56230)
AT5G53230	-1.93778	0.0025546	0.0398445	1.21111	0.0641964	0.334655	AT5G53230	-3.14889	hypothetical protein (DUF295)(AT5G53230)
AT2G18193	-2.2259	6.45456e-06	0.000591088	0.935331	0.0511295	0.295488	AT2G18193	-3.16123	P-loop containing nucleoside triphosphate hydrolases superfamily protein(AT2G18193)
AT4G21070	-2.6081	2.05096e-07	4.92007e-05	0.620825	0.204878	0.590886	AT4G21070	-3.22893	breast cancer susceptibility1(BRCA1)
AT1G17960	-1.84609	0.0033335	0.0472739	1.39286	0.0270042	0.207648	AT1G17960	-3.23895	Threonyl-tRNA synthetase(AT1G17960)
AT1G66460	-1.09177	0.0161148	0.125059	2.14759	5.51472e-08	1.76496e-05	AT1G66460	-3.23936	Protein kinase superfamily protein(AT1G66460)
AT4G34320	-1.83289	0.00221683	0.0363757	1.43624	0.015113	0.148692	AT4G34320	-3.26913	transmembrane protein, putative (DUF677)(AT4G34320)
AT1G07500	-2.24002	6.60881e-05	0.00321718	1.03881	0.0594926	0.321251	AT1G07500	-3.27883	hypothetical protein(AT1G07500)
AT5G48920	-1.07459	0.0530875	0.250067	2.3167	7.14968e-06	0.000848442	AT5G48920	-3.39129	tracheary element differentiation-related 7(TED7)
AT4G16983	-4.23367	4.35034e-11	8.72836e-08	0.115892	0.859215	0.965264	AT4G16983	-4.34956
