# Supplementary material for: Transcriptomics Reveals Fast Changes in Salicylate and Jasmonate Signaling Pathways in Shoots of Carbonate-Tolerant Arabidopsis thaliana under Bicarbonate Exposure
Source: Int J Mol Sci. 2021 Jan 27;22(3):1226. doi: 10.3390/ijms22031226 (PMC7865540; doi:10.3390/ijms22031226)
Supplement: Supplementary file 1 [file ijms-22-01226-s001.zip › S11.xlsx]

## Sheet: Hoja1
Dataset S11 Protein-Protein Interaction Networks Functional Enrichment Analysis output from exclusive genes involved in bic response at 3 h in A1(c+) deme. DGEs filtered (LFC> |1| & adj p-value < 0.05).
#node1	node2	node1_string_id	node2_string_id	neighborhood_on_chromosome	gene_fusion	phylogenetic_cooccurrence	homology	coexpression	experimentally_determined_interaction	database_annotated	automated_textmining	combined_score
AIG1	NIMIN1	3702.AT1G33960.1	3702.AT1G02450.1	0	0	0	0	0.164	0	0	0.479	0.545
AIG1	AT5G24200	3702.AT1G33960.1	3702.AT5G24200.1	0	0	0	0	0.412	0	0	0	0.412
AIG1	SARD1	3702.AT1G33960.1	3702.AT1G73805.1	0	0	0	0	0.274	0	0	0.436	0.573
AK3	WEE1	3702.AT3G02020.1	3702.AT1G02970.1	0	0	0	0	0	0	0	0.495	0.495
AK3	AT1G17960	3702.AT3G02020.1	3702.AT1G17960.1	0.045	0	0	0	0.194	0.048	0	0.39	0.493
AK3	AKHSDH1	3702.AT3G02020.1	3702.AT1G31230.1	0.19	0	0.385	0.69	0.252	0	0	0.929	0.6
AK3	FMOGS-OX1	3702.AT3G02020.1	3702.AT1G65860.1	0	0	0	0	0.59	0	0	0	0.59
AK3	IPMI2	3702.AT3G02020.1	3702.AT2G43100.1	0.081	0	0	0	0.625	0	0	0.233	0.713
AK3	HMT-1	3702.AT3G02020.1	3702.AT3G25900.1	0.19	0	0	0	0.056	0	0	0.309	0.425
AK3	IMD1	3702.AT3G02020.1	3702.AT5G14200.1	0.062	0	0	0	0.485	0	0	0.163	0.56
AK3	BCAT4	3702.AT3G02020.1	3702.AT3G19710.1	0.174	0	0	0	0.686	0	0	0.423	0.837
AKHSDH1	PMSR2	3702.AT1G31230.1	3702.AT5G07460.1	0.18	0	0	0	0.098	0	0	0.268	0.411
AKHSDH1	APR1	3702.AT1G31230.1	3702.AT4G04610.1	0.06	0	0	0	0.111	0	0	0.371	0.428
AKHSDH1	IPMI2	3702.AT1G31230.1	3702.AT2G43100.1	0.19	0	0	0	0.195	0	0	0.354	0.542
AKHSDH1	At3g03780	3702.AT1G31230.1	3702.AT3G03780.1	0.066	0	0	0	0.181	0	0.8	0.269	0.873
AKHSDH1	HMT-1	3702.AT1G31230.1	3702.AT3G25900.1	0.19	0	0	0	0	0	0.8	0.404	0.895
AOC1	OPR3	3702.AT3G25760.1	3702.AT2G06050.2	0	0	0	0	0.34	0	0.65	0.853	0.963
AOC1	AOC2	3702.AT3G25760.1	3702.AT3G25770.1	0	0	0	0.983	0.464	0	0	0.951	0.472
AOC1	AOS	3702.AT3G25760.1	3702.AT5G42650.1	0	0	0	0	0.679	0	0.9	0.9	0.996
AOC2	OPR3	3702.AT3G25770.1	3702.AT2G06050.2	0	0	0	0	0.194	0	0.65	0.813	0.942
AOC2	VSP2	3702.AT3G25770.1	3702.AT5G24770.1	0	0	0	0	0.072	0	0	0.627	0.639
AOC2	AOS	3702.AT3G25770.1	3702.AT5G42650.1	0	0	0	0	0.428	0	0.9	0.929	0.995
AOP3	FMOGS-OX1	3702.AT4G03050.2	3702.AT1G65860.1	0	0	0	0	0.119	0	0	0.625	0.655
AOP3	APK	3702.AT4G03050.2	3702.AT2G14750.1	0	0	0	0	0.058	0	0	0.432	0.442
AOP3	BCAT4	3702.AT4G03050.2	3702.AT3G19710.1	0	0	0	0	0.103	0	0	0.438	0.474
AOP3	IMD1	3702.AT4G03050.2	3702.AT5G14200.1	0	0	0	0	0.073	0	0	0.472	0.489
AOP3	GGP1	3702.AT4G03050.2	3702.AT4G30530.1	0	0	0	0	0	0	0	0.522	0.522
AOS	ORA59	3702.AT5G42650.1	3702.AT1G06160.1	0	0	0	0	0.067	0	0	0.53	0.542
AOS	AT1G51440	3702.AT5G42650.1	3702.AT1G51440.1	0	0	0	0	0	0	0	0.439	0.439
AOS	OPR3	3702.AT5G42650.1	3702.AT2G06050.2	0	0	0	0	0.511	0	0	0.971	0.985
AOS	ERF13	3702.AT5G42650.1	3702.AT2G44840.1	0	0	0	0	0.128	0	0	0.464	0.512
AOS	WRKY70	3702.AT5G42650.1	3702.AT3G56400.1	0	0	0	0	0.057	0	0	0.563	0.57
AOS	GGP1	3702.AT5G42650.1	3702.AT4G30530.1	0	0	0	0	0.415	0	0	0	0.414
AOS	VSP2	3702.AT5G42650.1	3702.AT5G24770.1	0	0	0	0	0.17	0	0	0.7	0.74
AOS	KAT5	3702.AT5G42650.1	3702.AT5G48880.2	0	0	0	0	0.117	0	0	0.45	0.493
APK	SEX1	3702.AT2G14750.1	3702.AT1G10760.1	0.19	0	0	0	0.093	0	0	0.268	0.415
APK	SOT17	3702.AT2G14750.1	3702.AT1G18590.1	0	0	0	0	0.827	0	0	0.772	0.958
APK	FMOGS-OX1	3702.AT2G14750.1	3702.AT1G65860.1	0	0	0	0	0.404	0	0	0	0.404
APK	APT2	3702.AT2G14750.1	3702.AT1G80050.1	0.14	0	0	0	0.388	0	0	0.075	0.47
APK	At3g03780	3702.AT2G14750.1	3702.AT3G03780.1	0	0	0	0	0.255	0	0	0.346	0.492
APK	BCAT4	3702.AT2G14750.1	3702.AT3G19710.1	0	0	0	0	0.252	0	0	0.464	0.581
APK	GGP1	3702.AT2G14750.1	3702.AT4G30530.1	0	0	0	0	0.696	0	0	0.34	0.79
APK	APR1	3702.AT2G14750.1	3702.AT4G04610.1	0.19	0.086	0	0	0.816	0.303	0.65	0.98	0.999
APR1	SOT17	3702.AT4G04610.1	3702.AT1G18590.1	0	0	0	0	0.268	0	0	0.5	0.618
APR1	At3g03780	3702.AT4G04610.1	3702.AT3G03780.1	0	0	0	0	0.228	0	0	0.349	0.476
APR1	GGP1	3702.AT4G04610.1	3702.AT4G30530.1	0	0	0	0	0.404	0	0	0.273	0.548
APR1	PMSR2	3702.AT4G04610.1	3702.AT5G07460.1	0.178	0	0	0	0.145	0.151	0	0.418	0.606
APR1	LSU2	3702.AT4G04610.1	3702.AT5G24660.1	0	0	0	0	0.52	0	0	0.392	0.695
APR1	ATSDI1	3702.AT4G04610.1	3702.AT5G48850.1	0	0	0	0	0.38	0	0	0.58	0.728
APT2	TK1a	3702.AT1G80050.1	3702.AT3G07800.1	0.175	0	0	0	0.047	0	0	0.531	0.599
APT2	Hsp81.4	3702.AT1G80050.1	3702.AT5G56000.1	0.14	0	0	0	0.041	0	0.9	0.044	0.91
AT1G07500	WEE1	3702.AT1G07500.1	3702.AT1G02970.1	0	0	0	0	0	0	0	0.791	0.791
AT1G07500	PARP2	3702.AT1G07500.1	3702.AT4G02390.1	0	0	0	0	0	0	0	0.528	0.528
AT1G07500	BRCA1	3702.AT1G07500.1	3702.AT4G21070.1	0	0	0	0	0	0	0	0.699	0.699
AT1G07500	XRI1	3702.AT1G07500.1	3702.AT5G48720.2	0	0	0	0	0	0	0	0.775	0.775
AT1G07500	AT3G27630	3702.AT1G07500.1	3702.AT3G27630.1	0	0	0	0	0	0	0	0.967	0.967
AT1G09200	WEE1	3702.AT5G10390.1	3702.AT1G02970.1	0	0	0	0	0.127	0	0	0.415	0.467
AT1G09200	HAC4	3702.AT5G10390.1	3702.AT1G55970.1	0	0	0	0	0	0.468	0	0.073	0.485
AT1G09200	HTA11	3702.AT5G10390.1	3702.AT3G54560.1	0	0	0	0	0.712	0.616	0	0.559	0.947
AT1G09250	NP2	3702.AT1G09250.1	3702.AT1G54960.1	0	0	0	0	0	0	0	0.496	0.495
AT1G12790	FIB	3702.AT1G12790.1	3702.AT4G04020.1	0	0	0	0	0	0	0	0.53	0.53
AT1G13470	WRKY70	3702.AT1G13470.1	3702.AT3G56400.1	0	0	0	0	0.439	0	0	0	0.439
AT1G13470	SARD1	3702.AT1G13470.1	3702.AT1G73805.1	0	0	0	0	0.506	0	0	0	0.506
AT1G13470	WAK1	3702.AT1G13470.1	3702.AT1G21250.1	0	0	0	0	0.535	0	0	0	0.535
AT1G17960	AT3G55700	3702.AT1G17960.1	3702.AT3G55700.1	0	0	0	0	0	0	0	0.768	0.768
AT1G47370	PARP2	3702.AT1G47370.1	3702.AT4G02390.1	0	0	0	0	0	0	0	0.462	0.461
AT1G49250	AT3G12710	3702.AT1G49250.1	3702.AT3G12710.1	0.067	0	0	0	0	0	0	0.468	0.482
AT1G49250	TK1a	3702.AT1G49250.1	3702.AT3G07800.1	0	0	0	0	0.195	0	0	0.721	0.766
AT1G49250	NRPB9A	3702.AT1G49250.1	3702.AT3G16980.1	0	0	0	0	0.044	0	0.9	0	0.9
AT1G49250	HAC4	3702.AT1G49250.1	3702.AT1G55970.1	0	0	0	0	0.051	0	0.9	0.043	0.901
AT1G49250	AT3G48900	3702.AT1G49250.1	3702.AT3G48900.2	0	0	0	0	0.746	0.468	0	0.516	0.928
AT1G56300	Hsp70-15	3702.AT1G56300.1	3702.AT1G79920.1	0.042	0	0.388	0	0.135	0.245	0	0.186	0.631
AT1G59860	TIN1	3702.AT1G59860.1	3702.AT5G64510.1	0	0	0	0	0.431	0	0	0	0.431
AT1G62660	At1g51420	3702.AT1G62660.1	3702.AT1G51420.1	0.144	0	0	0	0.1	0	0.65	0	0.706
AT1G62660	BGLU28	3702.AT1G62660.1	3702.AT2G44460.1	0	0	0	0	0	0	0.65	0.047	0.652
AT1G66810	AT4G33960	3702.AT1G66810.1	3702.AT4G33960.1	0	0	0	0	0	0	0	0.626	0.626
AT1G69400	BUB3.2	3702.AT1G69400.1	3702.AT1G49910.1	0	0	0.421	0.879	0.054	0	0.9	0.86	0.915
AT1G69400	ATMND1	3702.AT1G69400.1	3702.AT4G29170.1	0	0	0	0	0.095	0	0	0.53	0.556
AT1G69400	AT3G10180	3702.AT1G69400.1	3702.AT3G10180.1	0	0	0	0	0	0.488	0	0.233	0.59
AT1G69400	AT3G48900	3702.AT1G69400.1	3702.AT3G48900.2	0	0	0	0	0.775	0	0	0	0.775
AT1G69400	HTA11	3702.AT1G69400.1	3702.AT3G54560.1	0	0	0	0	0.85	0.047	0	0.268	0.886
AT1G75510	NRPB9A	3702.AT1G75510.1	3702.AT3G16980.1	0	0	0	0	0.048	0.836	0.9	0.586	0.992
AT2G04050	UGT74E2	3702.AT2G04050.1	3702.AT1G05680.1	0	0	0	0	0.243	0	0	0.638	0.714
AT2G04050	DTX1	3702.AT2G04050.1	3702.AT2G04040.1	0	0	0.449	0.982	0.615	0	0	0.769	0.623
AT2G04070	UGT74E2	3702.AT2G04070.1	3702.AT1G05680.1	0	0	0	0	0.1	0	0	0.45	0.483
AT2G04070	At1g06080	3702.AT2G04070.1	3702.AT1G06080.1	0	0	0	0	0	0	0	0.56	0.56
AT2G14285	HTA11	3702.AT2G14285.1	3702.AT3G54560.1	0	0	0	0	0.41	0	0	0	0.41
AT2G20110	SWEET17	3702.AT2G20110.2	3702.AT4G15920.1	0	0	0	0	0	0	0	0.529	0.529
AT2G25510	WAK1	3702.AT2G25510.1	3702.AT1G21250.1	0	0	0	0	0.284	0	0	0.433	0.576
AT2G29300	At1g06080	3702.AT2G29300.2	3702.AT1G06080.1	0	0	0	0	0	0.104	0	0.776	0.791
AT2G44240	COR15A	3702.AT2G44240.1	3702.AT2G42540.2	0	0	0	0	0	0	0	0.44	0.44
AT3G07010	AT3G12710	3702.AT3G07010.1	3702.AT3G12710.1	0	0	0	0	0.406	0	0	0	0.406
AT3G23550	ORA59	3702.AT3G23550.1	3702.AT1G06160.1	0	0	0	0	0.285	0	0	0.454	0.592
AT3G23550	PIN8	3702.AT3G23550.1	3702.AT5G15100.1	0	0	0	0	0	0	0	0.491	0.491
AT3G27630	WEE1	3702.AT3G27630.1	3702.AT1G02970.1	0	0	0	0	0	0	0	0.699	0.699
AT3G27630	BRCA1	3702.AT3G27630.1	3702.AT4G21070.1	0	0	0	0	0	0	0	0.642	0.642
AT3G27630	XRI1	3702.AT3G27630.1	3702.AT5G48720.2	0	0	0	0	0	0	0	0.767	0.767
AT3G43850	AT5G49700	3702.AT3G43850.1	3702.AT5G49700.1	0	0	0	0	0	0	0	0.465	0.465
AT3G48900	BUB3.2	3702.AT3G48900.2	3702.AT1G49910.1	0	0	0	0	0.781	0	0	0	0.781
AT3G48900	PARP2	3702.AT3G48900.2	3702.AT4G02390.1	0	0	0	0	0.054	0.094	0	0.438	0.476
AT3G56230	NPR3	3702.AT3G56230.1	3702.AT5G45110.1	0	0	0	0	0	0	0.54	0	0.54
AT4G19520	AT4G19530	3702.AT4G19520.1	3702.AT4G19530.1	0	0	0	0.614	0.171	0	0	0.895	0.455
AT5G07810	TIN1	3702.AT5G07810.1	3702.AT5G64510.1	0	0	0	0	0	0	0	0.574	0.574
AT5G24155	BAS	3702.AT5G24155.1	3702.AT1G78950.1	0	0	0.317	0	0.346	0	0	0.239	0.63
AT5G49700	PG1	3702.AT5G49700.1	3702.AT1G60390.1	0	0	0	0	0	0	0	0.486	0.486
AT5G60335	KAT5	3702.AT5G60335.1	3702.AT5G48880.2	0.19	0	0	0	0.747	0.463	0	0.579	0.947
AT5G62360	SARD1	3702.AT5G62360.1	3702.AT1G73805.1	0	0	0	0	0	0	0	0.431	0.431
ATAF1	MYB46	3702.AT1G01720.1	3702.AT5G12870.1	0	0	0	0	0	0	0	0.5	0.499
ATAF1	ERF13	3702.AT1G01720.1	3702.AT2G44840.1	0	0	0	0	0	0	0	0.57	0.57
ATMND1	DFO	3702.AT4G29170.1	3702.AT1G07060.1	0	0	0	0	0	0	0	0.638	0.638
ATMND1	BRCA1	3702.AT4G29170.1	3702.AT4G21070.1	0	0	0	0	0.144	0	0	0.478	0.534
ATMND1	XRI1	3702.AT4G29170.1	3702.AT5G48720.2	0	0	0	0	0	0	0	0.644	0.644
ATSDI1	BGLU28	3702.AT5G48850.1	3702.AT2G44460.1	0	0	0	0	0.338	0	0	0.84	0.889
ATSDI1	LSU2	3702.AT5G48850.1	3702.AT5G24660.1	0	0	0	0	0.459	0	0	0.642	0.798
At1g06080	DTX1	3702.AT1G06080.1	3702.AT2G04040.1	0	0	0	0	0	0	0	0.58	0.58
At3g03780	HMT-1	3702.AT3G03780.1	3702.AT3G25900.1	0.19	0	0	0	0.045	0	0.8	0.756	0.957
BAM6	SEX1	3702.AT2G32290.1	3702.AT1G10760.1	0	0	0	0	0.08	0	0	0.392	0.416
BCAT4	SOT17	3702.AT3G19710.1	3702.AT1G18590.1	0	0	0	0	0.366	0	0	0.769	0.847
BCAT4	FMOGS-OX1	3702.AT3G19710.1	3702.AT1G65860.1	0	0	0	0	0.828	0	0	0.664	0.939
BCAT4	GSTU20	3702.AT3G19710.1	3702.AT1G78370.1	0	0	0	0	0.611	0	0	0.5	0.797
BCAT4	IPMI2	3702.AT3G19710.1	3702.AT2G43100.1	0.175	0	0	0	0.88	0	0	0.743	0.972
BCAT4	CYP81F3	3702.AT3G19710.1	3702.AT4G37400.1	0	0	0	0	0	0	0	0.42	0.42
BCAT4	GGP1	3702.AT3G19710.1	3702.AT4G30530.1	0.058	0	0	0	0.111	0	0	0.596	0.632
BCAT4	IMD1	3702.AT3G19710.1	3702.AT5G14200.1	0.098	0	0	0	0.479	0.049	0	0.712	0.854
BGLU28	LSU2	3702.AT2G44460.1	3702.AT5G24660.1	0	0	0	0	0.117	0	0	0.568	0.602
BGLU28	GH9B17	3702.AT2G44460.1	3702.AT4G39000.1	0	0	0	0	0	0	0.65	0	0.65
BMY3	SEX1	3702.AT5G18670.1	3702.AT1G10760.1	0	0	0	0	0	0	0	0.642	0.642
BMY3	SWEET17	3702.AT5G18670.1	3702.AT4G15920.1	0	0	0	0	0	0	0	0.561	0.561
BRCA1	WEE1	3702.AT4G21070.1	3702.AT1G02970.1	0	0	0	0	0.164	0.047	0	0.629	0.679
BRCA1	VIM2	3702.AT4G21070.1	3702.AT1G66050.1	0	0	0	0	0.424	0	0	0.072	0.442
BRCA1	PARP2	3702.AT4G21070.1	3702.AT4G02390.1	0	0	0	0	0.183	0.172	0	0.709	0.786
BRCA1	FIB	3702.AT4G21070.1	3702.AT4G04020.1	0	0	0	0	0	0.655	0	0	0.655
BRCA1	XRI1	3702.AT4G21070.1	3702.AT5G48720.2	0	0	0	0	0.069	0	0	0.462	0.477
BUB3.2	WEE1	3702.AT1G49910.1	3702.AT1G02970.1	0	0	0	0	0.096	0.048	0	0.372	0.412
BUB3.2	HTA11	3702.AT1G49910.1	3702.AT3G54560.1	0	0	0	0	0.862	0.047	0	0.268	0.895
CGA1	CRF5	3702.AT4G26150.1	3702.AT2G46310.1	0	0	0	0	0	0	0	0.435	0.435
COR15A	ERF13	3702.AT2G42540.2	3702.AT2G44840.1	0	0	0	0	0	0	0	0.432	0.432
CYP81F3	SOT17	3702.AT4G37400.1	3702.AT1G18590.1	0	0	0	0	0	0	0	0.45	0.45
CYP81F3	FMOGS-OX1	3702.AT4G37400.1	3702.AT1G65860.1	0	0	0	0	0	0.083	0	0.417	0.442
CYP81F3	GGP1	3702.AT4G37400.1	3702.AT4G30530.1	0	0	0	0	0	0	0	0.56	0.56
DFO	HTA11	3702.AT1G07060.1	3702.AT3G54560.1	0	0	0	0	0	0	0	0.45	0.45
DHAR1	UGT74E2	3702.AT1G19570.1	3702.AT1G05680.1	0	0	0	0	0	0.561	0	0	0.561
DHAR1	GSTU20	3702.AT1G19570.1	3702.AT1G78370.1	0	0	0.389	0	0.069	0.048	0.65	0.367	0.858
DTX1	UGT74E2	3702.AT2G04040.1	3702.AT1G05680.1	0	0	0	0	0.206	0	0	0.41	0.511
ERF13	LHY	3702.AT2G44840.1	3702.AT1G01060.2	0	0	0	0	0	0	0	0.456	0.456
ERF13	WRKY70	3702.AT2G44840.1	3702.AT3G56400.1	0	0	0	0	0.1	0	0	0.458	0.491
FLA9	SWEET17	3702.AT1G03870.1	3702.AT4G15920.1	0	0	0	0	0	0	0	0.653	0.653
FMOGS-OX1	SOT17	3702.AT1G65860.1	3702.AT1G18590.1	0	0	0	0	0.481	0	0	0.314	0.628
FMOGS-OX1	GGP1	3702.AT1G65860.1	3702.AT4G30530.1	0	0	0	0	0.141	0	0	0.392	0.455
FMOGS-OX1	GSTU20	3702.AT1G65860.1	3702.AT1G78370.1	0	0	0	0	0.474	0	0	0.086	0.498
FMOGS-OX1	IMD1	3702.AT1G65860.1	3702.AT5G14200.1	0	0	0	0	0.384	0	0	0.524	0.694
FMOGS-OX1	IPMI2	3702.AT1G65860.1	3702.AT2G43100.1	0	0	0	0	0.828	0	0	0.5	0.91
GGP1	SOT17	3702.AT4G30530.1	3702.AT1G18590.1	0	0	0	0	0.403	0	0	0.56	0.726
GGP1	OPR3	3702.AT4G30530.1	3702.AT2G06050.2	0.05	0	0	0	0.402	0	0	0.079	0.431
GSTU20	SOT17	3702.AT1G78370.1	3702.AT1G18590.1	0	0	0	0	0.262	0	0	0.414	0.549
GSTU20	IMD1	3702.AT1G78370.1	3702.AT5G14200.1	0	0	0	0	0.339	0	0	0.245	0.479
GSTU20	IPMI2	3702.AT1G78370.1	3702.AT2G43100.1	0	0	0	0	0.828	0	0	0.464	0.903
HAC4	HTA11	3702.AT1G55970.1	3702.AT3G54560.1	0	0	0	0	0.045	0.258	0	0.276	0.442
HAC4	NRPB9A	3702.AT1G55970.1	3702.AT3G16980.1	0	0	0	0	0	0.083	0.9	0.047	0.904
HTA11	NRPB9A	3702.AT3G54560.1	3702.AT3G16980.1	0	0	0	0	0.121	0.128	0.9	0.047	0.917
HTA11	PARP2	3702.AT3G54560.1	3702.AT4G02390.1	0	0	0	0	0.042	0.143	0	0.328	0.4
HTA11	XRI1	3702.AT3G54560.1	3702.AT5G48720.2	0	0	0	0	0	0	0	0.459	0.459
HTA11	SYP123	3702.AT3G54560.1	3702.AT4G03330.1	0	0	0	0	0.779	0	0	0	0.779
Hsp70-15	Hsp81.4	3702.AT1G79920.1	3702.AT5G56000.1	0	0	0	0	0.794	0.541	0	0.435	0.942
Hsp81.4	WEE1	3702.AT5G56000.1	3702.AT1G02970.1	0	0	0	0	0.05	0.596	0	0.564	0.818
IMD1	SOT17	3702.AT5G14200.1	3702.AT1G18590.1	0	0	0	0	0.314	0	0	0.45	0.606
IMD1	IPMI2	3702.AT5G14200.1	3702.AT2G43100.1	0.173	0	0.37	0	0.703	0.271	0.65	0.912	0.995
IPMI2	SOT17	3702.AT2G43100.1	3702.AT1G18590.1	0	0	0	0	0.418	0	0	0.312	0.582
KAT5	OPR3	3702.AT5G48880.2	3702.AT2G06050.2	0	0	0	0	0.059	0	0	0.581	0.589
NIMIN1	SARD1	3702.AT1G02450.1	3702.AT1G73805.1	0	0	0	0	0.406	0	0	0.27	0.547
NIMIN1	WRKY70	3702.AT1G02450.1	3702.AT3G56400.1	0	0	0	0	0.359	0	0	0.643	0.761
NIMIN1	NPR3	3702.AT1G02450.1	3702.AT5G45110.1	0	0	0	0	0.117	0.532	0	0.696	0.863
NPR3	SARD1	3702.AT5G45110.1	3702.AT1G73805.1	0	0	0	0	0.356	0	0	0.553	0.699
NPR3	WRKY70	3702.AT5G45110.1	3702.AT3G56400.1	0	0	0	0	0.219	0	0	0.582	0.66
OPR3	VSP2	3702.AT2G06050.2	3702.AT5G24770.1	0	0	0	0	0.08	0	0	0.523	0.542
ORA59	WRKY70	3702.AT1G06160.1	3702.AT3G56400.1	0	0	0	0	0	0	0	0.549	0.549
ORA59	VSP2	3702.AT1G06160.1	3702.AT5G24770.1	0	0	0	0	0	0	0	0.83	0.83
PARP2	WEE1	3702.AT4G02390.1	3702.AT1G02970.1	0	0	0	0	0.052	0	0	0.468	0.474
PARP2	TK1a	3702.AT4G02390.1	3702.AT3G07800.1	0	0	0	0	0.086	0	0	0.395	0.423
RBK1	SNRK2.5	3702.AT5G10520.1	3702.AT5G63650.1	0	0	0.39	0	0	0.093	0	0	0.423
SARD1	WAK1	3702.AT1G73805.1	3702.AT1G21250.1	0	0	0	0	0.406	0	0	0	0.406
SARD1	WRKY70	3702.AT1G73805.1	3702.AT3G56400.1	0	0	0	0	0.584	0	0	0.62	0.835
TK1a	WEE1	3702.AT3G07800.1	3702.AT1G02970.1	0	0	0	0	0.113	0	0	0.473	0.512
TK1a	XRI1	3702.AT3G07800.1	3702.AT5G48720.2	0	0	0	0	0	0	0	0.58	0.58
VSP2	WRKY70	3702.AT5G24770.1	3702.AT3G56400.1	0	0	0	0	0	0	0	0.529	0.529
WAK1	WRKY70	3702.AT1G21250.1	3702.AT3G56400.1	0	0	0	0	0.58	0	0	0.216	0.656
WEE1	XRI1	3702.AT1G02970.1	3702.AT5G48720.2	0	0	0	0	0	0	0	0.558	0.558
