# Supplementary material for: Transcriptomics Reveals Fast Changes in Salicylate and Jasmonate Signaling Pathways in Shoots of Carbonate-Tolerant Arabidopsis thaliana under Bicarbonate Exposure
Source: Int J Mol Sci. 2021 Jan 27;22(3):1226. doi: 10.3390/ijms22031226 (PMC7865540; doi:10.3390/ijms22031226)
Supplement: Supplementary file 1 [file ijms-22-01226-s001.zip › S12.xlsx]

## Sheet: Hoja1
Dataset S12 GO and KEEG pathway terms of exclusive genes involved in bic response at 3 hours in A1(c+) deme. DGEs filtered (LFC> |1| & adj p-value < 0.05).
		Name	GO			Num	FDR	log(FDR)
Biological Process	to stimulus	GO:0050896 response to stimulus			63	6e-07	6.22185
Biological Process	organism process	GO:0051704 multi-organism process			15	0.017	1.76955
Biological Process	system process	GO:0002376 immune system process			9	0.039	1.40894
Molecular Funtion	catarlytic activity actvity	GO:0003824 catalytic activity			92	0.088	1.05552
Molecular Funtion	electron carrir activity	GO:0009055 electron carrier activity			6	0.24	0.619789
Molecular Funtion	molecular tranducer activity	GO:0060089 molecular transducer activity			7	0.35	0.455932
Biological Process	biological process	GO:0050789 regulation of biological process			36	0.38	0.420216
Biological Process	biological regulation	GO:0065007 biological regulation			39	0.51	0.29243
Biological Process	cellular process	GO:0009987 cellular process			93	0.8	0.09691
#term ID	term description	observed gene count	background gene count	strength	false discovery rate	matching proteins in your network (IDs)	matching proteins in your network (labels)
GO:0044272	sulfur compound biosynthetic process	12	140	0.94	3.61e-05	3702.AT1G18590.1,3702.AT1G31230.1,3702.AT1G65860.1,3702.AT2G14750.1,3702.AT2G43100.1,3702.AT3G03780.1,3702.AT3G19710.1,3702.AT3G25900.1,3702.AT4G03050.2,3702.AT4G04610.1,3702.AT4G30530.1,3702.AT5G14200.1	SOT17,AKHSDH1,FMOGS-OX1,APK,IPMI2,At3g03780,BCAT4,HMT-1,AOP3,APR1,GGP1,IMD1
GO:0006950	response to stress	57	2932	0.3	0.00021	3702.AT1G01060.2,3702.AT1G01520.1,3702.AT1G01720.1,3702.AT1G02450.1,3702.AT1G05680.1,3702.AT1G06160.1,3702.AT1G07500.1,3702.AT1G10760.1,3702.AT1G11000.1,3702.AT1G19570.1,3702.AT1G21250.1,3702.AT1G54960.1,3702.AT1G59860.1,3702.AT1G63360.1,3702.AT1G73805.1,3702.AT2G06050.2,3702.AT2G18190.1,3702.AT2G22420.1,3702.AT2G38340.1,3702.AT2G42540.2,3702.AT2G44840.1,3702.AT3G03780.1,3702.AT3G07800.1,3702.AT3…	LHY,ASG4,ATAF1,NIMIN1,UGT74E2,ORA59,AT1G07500,SEX1,MLO4,DHAR1,WAK1,NP2,AT1G59860,AT1G63360,SARD1,OPR3,AT2G18190,AT2G22420,DREB19,COR15A,ERF13,At3g03780,TK1a,NRPB9A,BCAT4,AT3G23550,AGC2-1,AOC2,AT3G27630,AT3G28270,AT3G48900,HTA11,WRKY70,PARP2,FIB,AT4G11290,SWEET17,TPS03,AT4G19520,AT4G19530,BRCA1,ATMND1,CYP81F3,PMSR2,RBK1,MYB46,IMD1,AT5G14920,LSU2,VSP2,AOS,NPR3,NUDT8,XRI1,ATSDI1,Hsp81.4,SNRK2.5
GO:0006790	sulfur compound metabolic process	15	335	0.66	0.0007	3702.AT1G18590.1,3702.AT1G19570.1,3702.AT1G31230.1,3702.AT1G65860.1,3702.AT1G78370.1,3702.AT2G14750.1,3702.AT2G43100.1,3702.AT3G03780.1,3702.AT3G19710.1,3702.AT3G25900.1,3702.AT4G03050.2,3702.AT4G04610.1,3702.AT4G30530.1,3702.AT4G37400.1,3702.AT5G14200.1	SOT17,DHAR1,AKHSDH1,FMOGS-OX1,GSTU20,APK,IPMI2,At3g03780,BCAT4,HMT-1,AOP3,APR1,GGP1,CYP81F3,IMD1
GO:0016144	S-glycoside biosynthetic process	6	37	1.22	0.001	3702.AT1G18590.1,3702.AT1G65860.1,3702.AT2G43100.1,3702.AT3G19710.1,3702.AT4G03050.2,3702.AT5G14200.1	SOT17,FMOGS-OX1,IPMI2,BCAT4,AOP3,IMD1
GO:0019761	glucosinolate biosynthetic process	6	37	1.22	0.001	3702.AT1G18590.1,3702.AT1G65860.1,3702.AT2G43100.1,3702.AT3G19710.1,3702.AT4G03050.2,3702.AT5G14200.1	SOT17,FMOGS-OX1,IPMI2,BCAT4,AOP3,IMD1
GO:0019760	glucosinolate metabolic process	8	97	0.93	0.0014	3702.AT1G18590.1,3702.AT1G65860.1,3702.AT2G43100.1,3702.AT3G19710.1,3702.AT4G03050.2,3702.AT4G30530.1,3702.AT4G37400.1,3702.AT5G14200.1	SOT17,FMOGS-OX1,IPMI2,BCAT4,AOP3,GGP1,CYP81F3,IMD1
GO:1901657	glycosyl compound metabolic process	11	211	0.73	0.0014	3702.AT1G18590.1,3702.AT1G65860.1,3702.AT1G80050.1,3702.AT2G43100.1,3702.AT2G44460.1,3702.AT3G07800.1,3702.AT3G19710.1,3702.AT4G03050.2,3702.AT4G30530.1,3702.AT4G37400.1,3702.AT5G14200.1	SOT17,FMOGS-OX1,APT2,IPMI2,BGLU28,TK1a,BCAT4,AOP3,GGP1,CYP81F3,IMD1
GO:1901659	glycosyl compound biosynthetic process	7	76	0.98	0.0017	3702.AT1G18590.1,3702.AT1G65860.1,3702.AT1G80050.1,3702.AT2G43100.1,3702.AT3G19710.1,3702.AT4G03050.2,3702.AT5G14200.1	SOT17,FMOGS-OX1,APT2,IPMI2,BCAT4,AOP3,IMD1
GO:0000096	sulfur amino acid metabolic process	6	58	1.03	0.0035	3702.AT1G31230.1,3702.AT1G65860.1,3702.AT2G14750.1,3702.AT3G03780.1,3702.AT3G25900.1,3702.AT4G04610.1	AKHSDH1,FMOGS-OX1,APK,At3g03780,HMT-1,APR1
GO:0009695	jasmonic acid biosynthetic process	4	16	1.41	0.0035	3702.AT2G06050.2,3702.AT3G25760.1,3702.AT3G25770.1,3702.AT5G42650.1	OPR3,AOC1,AOC2,AOS
GO:0050896	response to stimulus	76	5064	0.19	0.0041	3702.AT1G01060.2,3702.AT1G01520.1,3702.AT1G01720.1,3702.AT1G02450.1,3702.AT1G05680.1,3702.AT1G06160.1,3702.AT1G07500.1,3702.AT1G10760.1,3702.AT1G11000.1,3702.AT1G19570.1,3702.AT1G21250.1,3702.AT1G33960.1,3702.AT1G54960.1,3702.AT1G59860.1,3702.AT1G62660.1,3702.AT1G63360.1,3702.AT1G65800.1,3702.AT1G73805.1,3702.AT1G78370.1,3702.AT2G04040.1,3702.AT2G04050.1,3702.AT2G04070.1,3702.AT2G06050.2,3702.AT2…	LHY,ASG4,ATAF1,NIMIN1,UGT74E2,ORA59,AT1G07500,SEX1,MLO4,DHAR1,WAK1,AIG1,NP2,AT1G59860,AT1G62660,AT1G63360,RK2,SARD1,GSTU20,DTX1,AT2G04050,AT2G04070,OPR3,AT2G18190,AT2G22420,DREB19,COR15A,BGLU28,ERF13,CRF5,AGP26,At3g03780,TK1a,NRPB9A,BCAT4,AT3G23550,AGC2-1,AOC2,AT3G27630,AT3G28270,AT3G48900,GCP4,HTA11,WRKY70,ARGOS,CRF6,PARP2,FIB,AT4G11290,SWEET17,TPS03,NLM1,AT4G19520,AT4G19530,BRCA1,RK3,CGA1,ATMND…
GO:0044550	secondary metabolite biosynthetic process	10	208	0.69	0.0043	3702.AT1G18590.1,3702.AT1G65860.1,3702.AT2G14750.1,3702.AT2G22420.1,3702.AT2G43100.1,3702.AT3G19710.1,3702.AT4G03050.2,3702.AT4G30530.1,3702.AT4G37400.1,3702.AT5G14200.1	SOT17,FMOGS-OX1,APK,AT2G22420,IPMI2,BCAT4,AOP3,GGP1,CYP81F3,IMD1
GO:0000097	sulfur amino acid biosynthetic process	5	45	1.06	0.0087	3702.AT1G31230.1,3702.AT2G14750.1,3702.AT3G03780.1,3702.AT3G25900.1,3702.AT4G04610.1	AKHSDH1,APK,At3g03780,HMT-1,APR1
GO:0033554	cellular response to stress	20	800	0.41	0.0098	3702.AT1G05680.1,3702.AT1G07500.1,3702.AT1G19570.1,3702.AT1G54960.1,3702.AT1G73805.1,3702.AT2G38340.1,3702.AT3G07800.1,3702.AT3G16980.1,3702.AT3G27630.1,3702.AT3G28270.1,3702.AT3G48900.2,3702.AT4G02390.1,3702.AT4G15920.1,3702.AT4G19520.1,3702.AT4G21070.1,3702.AT4G29170.1,3702.AT5G07460.1,3702.AT5G24660.1,3702.AT5G48720.2,3702.AT5G48850.1	UGT74E2,AT1G07500,DHAR1,NP2,SARD1,DREB19,TK1a,NRPB9A,AT3G27630,AT3G28270,AT3G48900,PARP2,SWEET17,AT4G19520,BRCA1,ATMND1,PMSR2,LSU2,XRI1,ATSDI1
GO:0043436	oxoacid metabolic process	22	973	0.37	0.0173	3702.AT1G05680.1,3702.AT1G06080.1,3702.AT1G17960.1,3702.AT1G18590.1,3702.AT1G31230.1,3702.AT1G65860.1,3702.AT2G06050.2,3702.AT2G14750.1,3702.AT2G43100.1,3702.AT3G02020.1,3702.AT3G03780.1,3702.AT3G19710.1,3702.AT3G25760.1,3702.AT3G25770.1,3702.AT3G25900.1,3702.AT4G03050.2,3702.AT4G04610.1,3702.AT4G30530.1,3702.AT4G37400.1,3702.AT5G14200.1,3702.AT5G42650.1,3702.AT5G48880.2	UGT74E2,At1g06080,AT1G17960,SOT17,AKHSDH1,FMOGS-OX1,OPR3,APK,IPMI2,AK3,At3g03780,BCAT4,AOC1,AOC2,HMT-1,AOP3,APR1,GGP1,CYP81F3,IMD1,AOS,KAT5
GO:0009610	response to symbiotic fungus	3	12	1.41	0.0205	3702.AT1G10760.1,3702.AT1G19570.1,3702.AT5G10520.1	SEX1,DHAR1,RBK1
GO:0009611	response to wounding	8	177	0.67	0.0222	3702.AT1G01720.1,3702.AT1G06160.1,3702.AT3G19710.1,3702.AT3G25250.1,3702.AT4G16740.1,3702.AT5G24770.1,3702.AT5G42650.1,3702.AT5G47240.1	ATAF1,ORA59,BCAT4,AGC2-1,TPS03,VSP2,AOS,NUDT8
GO:0051716	cellular response to stimulus	41	2428	0.24	0.0222	3702.AT1G05680.1,3702.AT1G06160.1,3702.AT1G07500.1,3702.AT1G19570.1,3702.AT1G54960.1,3702.AT1G62660.1,3702.AT1G63360.1,3702.AT1G65800.1,3702.AT1G73805.1,3702.AT2G22420.1,3702.AT2G38340.1,3702.AT2G42540.2,3702.AT2G44840.1,3702.AT2G46310.1,3702.AT3G07800.1,3702.AT3G16980.1,3702.AT3G25250.1,3702.AT3G27630.1,3702.AT3G28270.1,3702.AT3G48900.2,3702.AT3G56400.1,3702.AT3G59900.1,3702.AT3G61630.1,3702.AT4…	UGT74E2,ORA59,AT1G07500,DHAR1,NP2,AT1G62660,AT1G63360,RK2,SARD1,AT2G22420,DREB19,COR15A,ERF13,CRF5,TK1a,NRPB9A,AGC2-1,AT3G27630,AT3G28270,AT3G48900,WRKY70,ARGOS,CRF6,PARP2,AT4G11290,SWEET17,AT4G19520,AT4G19530,BRCA1,RK3,CGA1,ATMND1,PMSR2,RBK1,AT5G14920,PIN8,AT5G20820,LSU2,XRI1,ATSDI1,SNRK2.5
GO:1901607	alpha-amino acid biosynthetic process	8	175	0.67	0.0222	3702.AT1G31230.1,3702.AT2G14750.1,3702.AT2G43100.1,3702.AT3G02020.1,3702.AT3G03780.1,3702.AT3G25900.1,3702.AT4G04610.1,3702.AT5G14200.1	AKHSDH1,APK,IPMI2,AK3,At3g03780,HMT-1,APR1,IMD1
GO:0046394	carboxylic acid biosynthetic process	14	506	0.45	0.0257	3702.AT1G06080.1,3702.AT1G31230.1,3702.AT2G06050.2,3702.AT2G14750.1,3702.AT2G43100.1,3702.AT3G02020.1,3702.AT3G03780.1,3702.AT3G25760.1,3702.AT3G25770.1,3702.AT3G25900.1,3702.AT4G04610.1,3702.AT5G14200.1,3702.AT5G42650.1,3702.AT5G48880.2	At1g06080,AKHSDH1,OPR3,APK,IPMI2,AK3,At3g03780,AOC1,AOC2,HMT-1,APR1,IMD1,AOS,KAT5
GO:0006520	cellular amino acid metabolic process	11	354	0.5	0.036	3702.AT1G17960.1,3702.AT1G31230.1,3702.AT1G65860.1,3702.AT2G14750.1,3702.AT2G43100.1,3702.AT3G02020.1,3702.AT3G03780.1,3702.AT3G19710.1,3702.AT3G25900.1,3702.AT4G04610.1,3702.AT5G14200.1	AT1G17960,AKHSDH1,FMOGS-OX1,APK,IPMI2,AK3,At3g03780,BCAT4,HMT-1,APR1,IMD1
GO:0009067	aspartate family amino acid biosynthetic process	4	42	0.99	0.0388	3702.AT1G31230.1,3702.AT3G02020.1,3702.AT3G03780.1,3702.AT3G25900.1	AKHSDH1,AK3,At3g03780,HMT-1
GO:0019748	secondary metabolic process	11	365	0.49	0.0428	3702.AT1G18590.1,3702.AT1G65860.1,3702.AT1G78370.1,3702.AT2G14750.1,3702.AT2G22420.1,3702.AT2G43100.1,3702.AT3G19710.1,3702.AT4G03050.2,3702.AT4G30530.1,3702.AT4G37400.1,3702.AT5G14200.1	SOT17,FMOGS-OX1,GSTU20,APK,AT2G22420,IPMI2,BCAT4,AOP3,GGP1,CYP81F3,IMD1
GO:0000075	cell cycle checkpoint	3	20	1.19	0.0493	3702.AT1G02970.1,3702.AT1G49910.1,3702.AT1G69400.1	WEE1,BUB3.2,AT1G69400
Category	Term	RT	Count	%	P-Value	Fold Enrichment	Benjamini	FDR
KEGG_PATHWAY	alpha-Linolenic acid metabolism	RT	5	1.9	0.00026	15.3	0.012	0.012
KEGG_PATHWAY	Biosynthesis of secondary metabolites	RT	19	7.1	0.0015	2	0.036	0.035
KEGG_PATHWAY	Valine, leucine and isoleucine biosynthesis	RT	3	1.1	0.017	14.3	0.26	0.25
KEGG_PATHWAY	Metabolic pathways	RT	24	9	0.025	1.4	0.26	0.25
KEGG_PATHWAY	2-Oxocarboxylic acid metabolism	RT	4	1.5	0.027	5.9	0.26	0.25
KEGG_PATHWAY	Base excision repair	RT	3	1.1	0.055	7.7	0.39	0.37
KEGG_PATHWAY	Cysteine and methionine metabolism	RT	4	1.5	0.057	4.4	0.39	0.37
KEGG_PATHWAY	Biosynthesis of amino acids	RT	6	2.3	0.072	2.6	0.43	0.42
KEGG_PATHWAY	C5-Branched dibasic acid metabolism	RT	2	0.8	0.085	22	0.46	0.44
