# Supplementary material for: Transcriptomics Reveals Fast Changes in Salicylate and Jasmonate Signaling Pathways in Shoots of Carbonate-Tolerant Arabidopsis thaliana under Bicarbonate Exposure
Source: Int J Mol Sci. 2021 Jan 27;22(3):1226. doi: 10.3390/ijms22031226 (PMC7865540; doi:10.3390/ijms22031226)
Supplement: Supplementary file 1 [file ijms-22-01226-s001.zip › S13.xlsx]

## Sheet: Hoja1
Dataset S13 Protein-Protein Interaction Networks Functional Enrichment Analysis output of exclusive genes involved in bic response at 3 h in T6(c-) deme. DGEs filtered (LFC> |1| & adj p-value < 0.05).
2	node2	node1_string_id	node2_string_id	neighborhood_on_chromosome	gene_fusion	phylogenetic_cooccurrence	homology	coexpression	experimentally_determined_interaction	database_annotated	automated_textmining	combined_score
AAP4	PAP12	3702.AT5G63850.1	3702.AT2G27190.1	0	0	0	0	0	0	0	0.464	0.463
ABCB2	AT1G09310	3702.AT4G25960.1	3702.AT1G09310.1	0	0	0	0	0.419	0	0	0	0.418
ABCB2	BGAL2	3702.AT4G25960.1	3702.AT3G52840.1	0	0	0	0	0.148	0	0	0.553	0.602
ABCB2	At4g04890	3702.AT4G25960.1	3702.AT4G04890.1	0	0	0	0	0.439	0	0	0	0.439
ABCB2	AT5G13400	3702.AT4G25960.1	3702.AT5G13400.1	0	0	0	0	0.444	0	0	0	0.444
AT1G09310	LTP	3702.AT1G09310.1	3702.AT2G15050.1	0	0	0	0	0.434	0	0	0	0.434
AT1G47395	NAS4	3702.AT1G47395.1	3702.AT1G56430.1	0	0	0	0	0.197	0	0	0.529	0.605
AT1G47395	bHLH39	3702.AT1G47395.1	3702.AT3G56980.1	0	0	0	0	0.347	0	0	0.439	0.618
AT1G47395	BHLH100	3702.AT1G47395.1	3702.AT2G41240.1	0	0	0	0	0.42	0	0	0.499	0.696
AT1G65490	LTP	3702.AT1G65490.1	3702.AT2G15050.1	0	0	0	0	0.1	0	0	0.634	0.656
AT1G65490	AT1G67860	3702.AT1G65490.1	3702.AT1G67860.1	0	0	0	0	0.11	0	0	0.714	0.734
AT1G67860	LTP	3702.AT1G67860.1	3702.AT2G15050.1	0	0	0	0	0.109	0	0	0.634	0.659
AT2G03290	RPA	3702.AT2G03290.1	3702.AT2G35210.1	0	0	0	0	0	0.156	0.9	0	0.911
AT2G43150	EXT3	3702.AT2G43150.1	3702.AT1G21310.1	0	0.081	0	0	0.412	0	0	0	0.437
AT3G14780	DMR6	3702.AT3G14780.1	3702.AT5G24530.1	0	0	0	0	0	0	0	0.529	0.529
AT3G48080	AT5G59700	3702.AT3G48080.1	3702.AT5G59700.1	0	0	0	0	0	0	0	0.408	0.408
AT3G48080	DAR4	3702.AT3G48080.1	3702.AT5G17890.1	0	0	0	0	0	0	0	0.564	0.564
AT4G00940	MYB94	3702.AT4G00940.1	3702.AT3G47600.1	0	0	0	0	0	0	0	0.465	0.465
AT4G08780	Prx37	3702.AT4G08780.1	3702.AT4G08770.1	0	0	0	0.985	0.617	0	0	0.641	0.62
AT4G15660	AT4G15670	3702.AT4G15660.1	3702.AT4G15670.1	0	0	0	0.982	0.471	0	0	0.892	0.479
AT5G51890	DMP2	3702.AT5G51890.1	3702.AT3G21550.1	0	0	0	0	0.403	0	0	0	0.403
AT5G52390	AtVEX1	3702.AT5G52390.1	3702.AT5G62850.1	0	0	0	0	0	0	0	0.557	0.557
AT5G55450	LTP	3702.AT5G55450.1	3702.AT2G15050.1	0		0	0	0	0	0	0.5	0.499
AT5G55450	CRK7	3702.AT5G55450.1	3702.AT4G23150.1	0	0	0	0	0.284	0	0	0.345	0.51
At3g14050	EXT3	3702.AT3G14050.1	3702.AT1G21310.1	0	0	0	0	0	0	0	0.739	0.739
BHLH100	NAS4	3702.AT2G41240.1	3702.AT1G56430.1	0	0	0	0	0.181	0	0	0.778	0.81
BHLH100	NRAMP1	3702.AT2G41240.1	3702.AT1G80830.1	0	0	0	0	0.116	0	0	0.5	0.539
BHLH100	bHLH39	3702.AT2G41240.1	3702.AT3G56980.1	0	0	0	0.954	0.464	0	0	0.967	0.487
BHLH100	NRAMP4	3702.AT2G41240.1	3702.AT5G67330.1	0	0	0	0	0.114	0	0	0.667	0.692
CDT1	NRAMP1	3702.AT1G52827.1	3702.AT1G80830.1	0	0	0	0	0	0	0	0.496	0.495
CRK7	CRT3	3702.AT4G23150.1	3702.AT1G08450.1	0	0	0	0	0.5	0.045	0	0.433	0.705
CRK7	PCR1	3702.AT4G23150.1	3702.AT1G14880.1	0	0	0	0	0.443	0	0	0.069	0.459
CRT3	PSD2	3702.AT1G08450.1	3702.AT5G57190.1	0	0	0	0	0	0	0	0.463	0.463
DMP2	TED6	3702.AT3G21550.1	3702.AT1G43790.1	0	0	0	0	0.847	0	0	0	0.847
LACS2	LACS3	3702.AT1G49430.1	3702.AT1G64400.1	0	0	0.449	0.957	0	0	0.6	0.141	0.609
LUP5	SMT3	3702.AT1G66960.1	3702.AT1G76090.1	0	0	0	0	0	0.261	0	0.226	0.403
NAS4	NRAMP1	3702.AT1G56430.1	3702.AT1G80830.1	0	0	0	0	0.056	0	0	0.567	0.573
NAS4	NRAMP4	3702.AT1G56430.1	3702.AT5G67330.1	0	0	0	0	0	0	0	0.831	0.831
NAS4	bHLH39	3702.AT1G56430.1	3702.AT3G56980.1	0	0	0	0	0.21	0	0	0.831	0.861
NRAMP1	bHLH39	3702.AT1G80830.1	3702.AT3G56980.1	0	0	0	0	0.116	0	0	0.466	0.507
NRAMP4	bHLH39	3702.AT5G67330.1	3702.AT3G56980.1	0	0	0	0	0.138	0	0	0.7	0.73
